# Supplementary material for: Reverse genetics in the Arabidopsis chloroplast genome identifies rps16 as a transcribed pseudogene
Source: Plant J. 2025 May 7;122(3):e70198. doi: 10.1111/tpj.70198 (PMC12058238; doi:10.1111/tpj.70198)
Supplement: Supplementary file 2 — Dataset S1. Data from array‐based ribosome profiling experiments. [file TPJ-122-0-s002.xlsx]

## Sheet: 8 degrees, 120 µE
Supplementary Dataset 1. Data from array-based ribosome profiling experiments. Total RNA and ribosome footprints derived from Δacc2 recipient (rec) plants were labeled with Cy5, and the signals were detected at 635 nm. RNA and ribosome footprints derived from Δrps16 plants were labeled with Cy3, and the signals were detected at 532 nm. For details, see Methods section.
Array features							RNA																		Ribosome footprints
							Replicate 1						Replicate 2						Replicate 3						Replicate 1						Replicate 2						Replicate 3
Probe name	Strand	Probe sequence	Probe position1	Probe length [nt]	Probe GC content [%]	Probe within ORF2	Probe counts3	Median (F635 Median - B635)4	Normalized ORF Median("F635 Median - B635")5	Probe counts3	Median (F532 Median - B532)4	Normalized ORF Median("F532 Median - B532")5	Probe counts3	Median (F635 Median - B635)4	Normalized ORF Median("F635 Median - B635")5	Probe counts3	Median (F532 Median - B532)4	Normalized ORF Median("F532 Median - B532")5	Probe counts3	Median (F635 Median - B635)4	Normalized ORF Median("F635 Median - B635")5	Probe counts3	Median (F532 Median - B532)4	Normalized ORF Median("F532 Median - B532")5	Probe counts3	Median (F635 Median - B635)4	Normalized ORF Median("F635 Median - B635")5	Probe counts3	Median (F532 Median - B532)4	Normalized ORF Median("F532 Median - B532")5	Probe counts3	Median (F635 Median - B635)4	Normalized ORF Median("F635 Median - B635")5	Probe counts3	Median (F532 Median - B532)4	Normalized ORF Median("F532 Median - B532")5	Probe counts3	Median (F635 Median - B635)4	Normalized ORF Median("F635 Median - B635")5	Probe counts3	Median (F532 Median - B532)4	Normalized ORF Median("F532 Median - B532")5
trnH-GUG-1	-	ggcgaacgacgggaattgaacccgcgatggtgaattcacaatccactgcc	29	50	56	no	4	28099		4	34078.5		4	31418		4	34082.5		4	29176		4	34098		4	19009		4	20206		4	22628.5		4	25053.5		4	19231		4	22553
trnH-GUG-2	-	gcgatggtgaattcacaatccactgccttaatccacttggctacatccgc	52	50	50	no	4	50812.5		4	45991		4	53038		4	44469.5		4	45358.5		4	40626		4	53225.5		4	55919.5		0	0		0	0		4	53571.5		4	50152				Correlations6
psbA_0	-	ccctacgctactatctattcttttttgtattgtctaaaaaaaaaaaaaaa	102	50	24	no	4	946		4	1269		4	1260		4	1180		4	908		4	983.5		4	556.5		4	718.5		4	631.5		4	352.5		4	596.5		4	397.5
psbA_30	-	tgtctaaaaaaaaaaaaaaatacaaatttcaataaaaaataaaaaaaggt	132	50	12	no	4	467.5		4	364		4	738.5		4	836.5		4	177		4	148		4	0		4	0		4	0		4	0		4	0		4	0				r-values
psbA_60	-	aataaaaaataaaaaaaggtagcaaattccaccttattttttttctaata	162	50	18	no	4	165		4	213		4	192		4	172		4	185.5		4	172		4	0		4	0		4	0		4	0		4	0		4	0
psbA_90	-	accttattttttttctaataaaaaatatatagtaattttttattatttat	192	50	8	no	4	0		4	0		4	0		4	0		4	0		4	0		4	0		4	0		4	0		4	0		4	0		4	0				RNA
psbA_120	-	agtaattttttattatttattattattatttattattaatataataaata	222	50	2	no	4	0		4	0		4	0		4	0		4	0		4	0		4	0		4	0		4	0		4	0		4	0		4	0
psbA_150	-	tattattaatataataaataaagtaaaatatgatactctataaaaatttg	252	50	10	no	4	0		4	0		4	0		4	0		4	0		4	0		4	0		4	0		4	0		4	0		4	0		4	0					Rec-1	Rec-2	Rec-3	rps16-1
psbA_180	-	tgatactctataaaaatttgctcatttttatagaaaaaaacgagtaatat	282	50	20	no	4	0		4	0		4	0		4	0		4	0		4	0		4	0		4	0		4	0		4	0		4	0		4	0				Rec-1	1	0.982034	0.960026	0.981844
psbA_210	-	tagaaaaaaacgagtaatataagccctctttcttatttaaagaaggctta	312	50	28	no	4	1183.5		4	1744		4	1173		4	1786		4	1236.5		4	1809.5		4	2441		4	3109		4	1018		4	2446		4	2124		4	3117.5				Rec-2	0.982034	1	0.969463	0.984314
psbA_240	-	tcttatttaaagaaggcttatattgctcgttttttactaaactagatcta	342	50	26	no	4	18309.5		4	25053		4	16104.5		4	20723.5		4	18217		4	22302		4	11109.5		4	14136.5		4	11454		4	13588.5		4	9370.5		4	14040.5				Rec-3	0.960026	0.969463	1	0.957651
psbA_270	-	tttttactaaactagatctagactaacactaacgaattatccatttgtag	372	50	28	no	4	14475.5		4	15970		4	18397		4	21366		4	20252		4	24222.5		4	11152.5		4	14394		4	6953.5		4	20711.5		4	12915.5		4	19761.5				rps16-1	0.981844	0.984314	0.957651	1
psbA_300	-	aacgaattatccatttgtagatggagcctcaacagcagctaggtctagag	402	50	44	yes	4	4853	11221.1	4	6936.5	11684.1	4	5516.5	9944.47	4	8701	14194.9	4	6910.5	15029.7	4	11459.5	21394.9	4	8989	5276.42	4	13373.5	8430.8	4	13341	6540.8	4	10273.5	7858.35	4	12219	7153.13	4	11297.5	7042.95			rps16-2	0.967991	0.985641	0.959025	0.983788
psbA_330	-	aacagcagctaggtctagagggaagttgtgagcattacgttcatgcataa	432	50	44	yes	4	15036.5	34767.5	4	16972.5	28589	4	15769	28426.4	4	19133	31213.7	4	15183.5	33022.6	4	19180	35809.2	4	17351	10184.8	4	21818	13754.3	4	31664	15524.2	4	14838.5	11350.2	4	29962	17540.1	4	16683	10400.3			rps16-3	0.942213	0.958914	0.98262	0.959144
psbA_360	-	agcattacgttcatgcataacttccataccaaggttagcacggttaataa	462	50	38	yes	4	11368	26285.1	4	14670.5	24711.4	4	14656.5	26420.9	4	18904	30840.1	4	17721.5	38542.5	4	23159	43238	4	17784.5	10439.3	4	26220	16529.4	4	30053	14734.3	4	30308	23183	4	27308	15986.4	4	29655	18487.2
psbA_390	-	aaggttagcacggttaataatatcagcccaagtattaataacacgtcctt	492	50	36	yes	4	28685.5	66326.8	4	33587	56575	4	34995.5	63085.6	4	40323	65783.1	4	35370	76926.3	4	39147.5	73088.6	4	35462.5	20816	4	40995	25843.7	4	52261	25622.4	4	39923.5	30538.1	4	47388	27741.4	4	31134.5	19409.5			Ribosome profile
psbA_420	-	agtattaataacacgtccttgactatcaactactgattggttgaaattga	522	50	32	yes	4	9614.5	22230.7	4	12272	20671.3	4	8350	15052.4	4	11764.5	19192.7	4	12008	26116.2	4	16215.5	30274.4	4	11946.5	7012.43	4	14019	8837.74	4	12238.5	6000.27	4	12563.5	9610.01	4	14891	8717.35	4	13831.5	8622.67
psbA_450	-	tactgattggttgaaattgaaaccatttaggttgaaagccatagtactaa	552	50	32	yes	4	13832.5	31983.6	4	17069	28751.5	4	11019	19863.7	4	15098.5	24631.8	4	13637.5	29660.2	4	19006.5	35485.2	4	17436	10234.7	4	20293.5	12793.3	4	20027.5	9819.04	4	20240.5	15482.3	4	21865.5	12800.3	4	23352	14557.8				Rec-1	Rec-2	Rec-3	rps16-1
psbA_480	-	gttgaaagccatagtactaatacctaaagcagtaaaccaaatacctacta	582	50	34	yes	4	39117.5	90447.7	4	39097.5	65857	4	46036	82988.1	4	44359	72367.5	4	41900	91128.4	4	40715.5	76016	4	31510.5	18496.2	4	32375.5	20409.9	4	47156	23119.6	4	30572.5	23385.4	4	43804.5	25643.6	4	23950	14930.6			Rec-1	1	0.961815	0.970453	0.931276
psbA_510	-	agtaaaccaaatacctactaccggccaagccgctaagaagaaatgtaaag	612	50	42	yes	4	3775	8728.58	4	5528.5	9312.37	4	3170.5	5715.39	4	5432.5	8862.61	4	4380	9526.07	4	7503.5	14009.1	4	9542	5601.02	4	16029	10104.9	4	7787.5	3818.04	4	7882.5	6029.44	4	11027	6455.32	4	12538.5	7816.6			Rec-2	0.961815	1	0.971192	0.937121
psbA_540	-	cgctaagaagaaatgtaaagaacgagaattgttgaaactagcatattgga	642	50	34	yes	4	4713.5	10898.6	4	4706.5	7927.77	4	4418.5	7965.13	4	5086	8297.32	4	3103.5	6749.81	4	3673.5	6858.44	4	1414	829.998	4	2114.5	1333	4	2217	1086.95	4	2171	1660.63	4	2428	1421.38	4	2688	1675.72			Rec-3	0.970453	0.971192	1	0.933887
psbA_570	-	gttgaaactagcatattggaaaatcaatcggccaaaataaccgtgagcag	672	50	40	yes	4	10205.5	23597.2	4	12006.5	20224.1	4	8217	14812.6	4	11863	19353.4	4	9607	20894.3	4	13904	25958.8	4	9908.5	5816.15	4	15317	9656.01	4	10262	5031.23	4	10702.5	8186.5	4	12588.5	7369.44	4	11954	7452.22			rps16-1	0.931276	0.937121	0.933887	1
psbA_600	-	gccaaaataaccgtgagcagctacaatgttgtaagtttcttcttcttgcc	702	50	42	yes	4	52541	121486	4	45474.5	76598.6	4	50517	91065.9	4	48141	78537.5	4	49802	108315	4	43560.5	81327.7	4	54095	31753	4	40238	25366.5	2	65272	32001.4	2	39207.5	29990.4	3	62344	36496.8	3	25674	16005.4			rps16-2	0.927281	0.926246	0.919199	0.946902
psbA_630	-	gtaagtttcttcttcttgcccgaatctgtaaccttcattagcagattcat	732	50	38	yes	4	40705	94118.3	4	38643.5	65092.3	4	38203.5	68868.6	4	40141	65486.2	4	39442	85782.5	4	39539.5	73820.4	4	35697.5	20953.9	4	40922.5	25798	4	50898	24954.2	4	42996.5	32888.7	4	50997.5	29854.5	4	33296	20757			rps16-3	0.920739	0.923919	0.911164	0.942579
psbA_660	-	accttcattagcagattcattttctgtggtttccctgatcaaactagaag	762	50	38	yes	4	20788.5	48067.3	4	22823.5	38444.6	4	20179.5	36377.1	4	25520	41633.4	4	21574.5	46922.4	4	26467.5	49415	4	20760.5	12186.1	4	24451.5	15414.5	4	28233.5	13842.3	4	21342	16324.8	4	29595.5	17325.5	4	18571	11577.3			6 Pearson's correlation r-values and p-values calculated based on normalized signal intensities for probes which are located in protein-coding regions (columns J, M, P, S, V, Y, AB, AE, AH, AK, AN, AQ). Pearson’s r-vales and p-values are given in nEm non-superscript format for n*10^m.
psbA_690	-	ttccctgatcaaactagaagttaccaaggaaccatgcatagcactaaaaa	792	50	38	yes	4	14102	32606.7	4	18391.5	30979.2	4	16561	29854.1	4	21921.5	35762.8	4	1165	2533.76	4	2014	3760.15	4	20672.5	12134.5	4	28873.5	18202.2	4	28175	13813.6	4	30109	23030.8	4	27506	16102.3	4	29125.5	18157.1
psbA_720	-	accatgcatagcactaaaaagggagccgccgaatacaccagctacaccta	822	50	50	yes	4	24500	56649	4	31237.5	52617.4	4	42425	76478.6	4	48399.5	78959.2	4	33161.5	72123	4	38353.5	71606.2	4	53901	31639.1	4	51381.5	32391.5	1	56913		1	45150		4	64078	37511.9	4	37096.5	23126.3
psbA_750	-	gaatacaccagctacacctaacatgtgaaatgggtgcataagaatgttgt	852	50	40	yes	4	5001.5	11564.5	4	5600.5	9433.65	4	4398	7928.18	4	5752.5	9384.66	4	6263.5	13622.5	4	8149.5	15215.2	4	7701	4520.38	4	9028	5691.35	4	8636.5	4234.29	4	7038	5383.47	4	9177	5372.31	4	8405	5239.74
psbA_780	-	tgggtgcataagaatgttgtgctcagcctggaatacaatcataaagttga	882	50	40	yes	4	12553.5	29026.3	4	13967.5	23527.3	4	10049.5	18116	4	12703.5	20724.5	4	6580.5	14311.9	4	8716.5	16273.7	4	10856	6372.32	4	12336	7776.75	4	11714	5743.12	4	10199	7801.37	4	14571	8530.01	4	12886	8033.24			Summarized data7
psbA_810	-	gaatacaatcataaagttgaaagtaccagagattcctagaggcataccat	912	50	36	yes	4	14038.5	32459.9	4	17152.5	28892.2	4	18928.5	34122	4	23573.5	38457.9	4	15823	34413.5	4	20581	38424.8	4	24535	14401.7	4	36858	23235.7	4	19578.5	9598.91	4	22778.5	17423.6	4	30009	17567.6	4	37116.5	23138.7				ORF average
psbA_840	-	gattcctagaggcataccatcagaaaaacttccctgaccaattggataga	942	50	42	yes	4	14304	33073.8	4	17209.5	28988.2	4	15762	28413.8	4	20193	32943	4	16607	36118.6	4	21746.5	40600.8	4	17890	10501.2	4	19880.5	12532.9	4	27555	13509.6	4	17880	13676.7	4	26815	15697.8	4	15407.5	9605.16				RNA
psbA_870	-	tccctgaccaattggatagatcaagaaaacagcagtcgcagctgcaacag	972	50	48	yes	4	5935	13722.9	4	7659	12901.1	4	6215	11203.6	4	9353	15258.5	4	6361	13834.6	4	9727	18160.4	4	9383.5	5507.98	4	13406.5	8451.61	4	16208.5	7946.67	4	10841.5	8292.82	4	13825.5	8093.59	4	13091	8161.03			Gene	Rec-1	Rec-2	Rec-3	Average
psbA_900	-	agcagtcgcagctgcaacaggagctgaatatgcaacagcaatccaaggac	1002	50	52	yes	4	6179	14287.1	4	8159	13743.3	4	7952.5	14335.8	4	11236.5	18331.3	4	4877.5	10608.1	4	7433	13877.4	4	10852	6369.97	4	16086	10140.8	4	22525	11043.5	4	13633.5	10428.5	4	17155	10042.7	4	17391	10841.7
psbA_930	-	tgcaacagcaatccaaggacgcatacccagacggaaactaagttcccact	1032	50	50	yes	4	22887	52919.4	4	27827.5	46873.5	4	27612.5	49776.4	4	34297	55952.3	4	17570	38213	4	23992	44793.2	4	37300	21894.6	4	43273.5	27280.1	4	60278.5	29553.2	4	47497.5	36331.5	4	46904	27458.1	4	38542.5	24027.7			rbcL	45484.7	38572.9	42927.9	42328.5
psbA_960	-	acggaaactaagttcccactcacgacccatataacaagctacaccaagta	1062	50	44	yes	4	45460.5	105114	4	44836	75523.1	4	49983	90103.3	4	50215.5	81921.8	4	42030.5	91412.3	4	41047.5	76635.9	4	48761.5	28622.3	4	49621.5	31282	4	57418	28150.8	4	48344.5	36979.4	4	60350	35329.5	4	36845	22969.5			psbA	37331.8	32274.7	35466.7	35024.4
psbA_990	-	ataacaagctacaccaagtaaaaagtgtagaacaattagttcataaggac	1092	50	32	yes	4	2582.5	5971.27	4	3237.5	5453.34	4	4381.5	7898.43	4	6642	10835.8	4	5602	12183.8	4	8092	15107.8	4	6289	3691.55	4	7806	4920.99	4	12750	6251.05	4	6887	5267.97	4	10713	6271.5	4	6658	4150.65			psbB	11333	11413.5	11365.7	11370.8
psbA_1020	-	aacaattagttcataaggaccgccgttgtatagccattcatcaacggatg	1122	50	42	yes	4	10319.5	23860.8	4	14072.5	23704.1	4	11111	20029.6	4	16186	26405.9	4	8759.5	19051.1	4	13673.5	25528.5	4	15389.5	9033.42	4	18631	11745.2	4	24863	12189.8	4	21178.5	16199.7	4	21579	12632.6	4	19813	12351.6			psbC	23093.9	20433.5	20310.2	21279.2
psbA_1050	-	tagccattcatcaacggatgcagcttcccagattgggtaaaaatgcaatc	1152	50	44	yes	4	8968.5	20737	4	10862	18296.3	4	7479	13482.2	4	10269	16752.9	4	4574.5	9949.09	4	7372.5	13764.5	4	17230.5	10114.1	4	17043.5	10744.4	4	26934.5	13205.4	4	14110.5	10793.3	4	25881.5	15151.3	4	16732.5	10431.2			psbD	8241.62	7756.97	8222.53	8073.71
psbA_1080	-	gattgggtaaaaatgcaatccaatagctgcagaagtaggaataatggcac	1182	50	40	yes	4	3496.5	8084.63	4	4870	8203.18	4	3234.5	5830.76	4	4938	8055.88	4	3006	6537.76	4	5331	9953	4	8351	4901.92	4	13869.5	8743.49	4	14878.5	7294.6	4	16453	12585.1	4	12779.5	7481.25	4	20596.5	12840			psbE	16623.3	14712.8	15140.9	15492.3
psbA_1110	-	agaagtaggaataatggcaccggaaataatattgtttccgtaaagaagag	1212	50	36	yes	4	2382.5	5508.83	4	3202.5	5394.39	3	2745	4948.35	3	4213	6873.11	4	2717	5909.21	4	4625	8634.9	4	3348.5	1965.52	4	5454	3438.26	4	7859	3853.1	4	2988.5	2285.95	4	7129	4173.39	4	3393	2115.22			psbF	23981	21054.6	20552.8	21862.8
psbA_1140	-	attgtttccgtaaagaagagatccagaaacaggttcacgaataccatcaa	1242	50	38	yes	4	11416.5	26397.3	4	14832	24983.5	3	24689	44506.3	3	28859	47080.7	4	21070.5	45826.3	4	26994	50397.9	4	22197.5	13029.6	4	34702.5	21876.8	4	28569	14006.8	4	33101	25319.4	4	29735	17407.2	4	33876	21118.6			psbH	7496.31	9742.91	11257	9498.75
psbA_1170	-	aggttcacgaataccatcaatatctactggaggagcagcaatgaatgcga	1272	50	44	yes	4	1423.5	3291.42	4	2042.5	3440.45	4	2509	4522.92	4	3969	6475.05	4	3970	8634.36	4	6647.5	12410.9	4	4639.5	2723.32	4	7722.5	4868.35	4	8267	4053.13	4	7681	5875.31	4	6157.5	3604.66	4	8419	5248.47			psbI	1621.24	1937.28	2534.85	2031.12
psbA_1200	-	aggagcagcaatgaatgcgataataaaaacagaagttgcggtcaataagg	1302	50	40	yes	4	2272	5253.33	4	2825	4758.52	4	2563	4620.26	4	3434.5	5603.06	4	3123	6792.22	4	4837.5	9031.64	4	1598	938.004	4	3084	1944.19	4	3220.5	1578.94	4	2427.5	1856.83	4	3279.5	1919.85	4	3007.5	1874.9			psbJ	27650.2	24979.9	25849.3	26159.8
psbA_1230	-	agaagttgcggtcaataaggtagggatcatcaaaacaccaaaccatccaa	1332	50	42	yes	4	30529	70589.3	4	31582.5	53198.5	4	37637.5	67848.3	4	40521	66106.2	4	29928.5	65091.6	4	34064.5	63598.6	4	33791	19834.8	4	43732	27569.1	4	54889	26910.9	4	42170	32256.5	4	45413.5	26585.5	4	34129	21276.3			psbK	555.507	777.405	810.876	714.596
psbA_1260	-	caaaacaccaaaccatccaatgtaaagacggttttcagtgctagttatcc	1362	50	40	yes	4	26342.5	60909.3	4	27957.5	47092.5	4	27332	49270.8	4	30306	49441.4	4	26590	57830.7	4	30590	57111.7	4	27511.5	16148.9	4	37137	23411.6	4	47882	23475.5	4	28199	21569.8	4	39738	23263	4	29489.5	18384			psbL	24645.8	22414	23142.6	23400.8
psbA_1290	-	gttttcagtgctagttatccagttacagaagcgaccccataggctttcgc	1392	50	48	yes	4	20376.5	47114.7	4	24543	41341	4	18680.5	33674.9	4	24128	39362.5	4	21887	47602.1	4	28660	53508.4	4	35113	20610.8	4	39154.5	24683.4	4	53710.5	26333.1	4	43047.5	32927.7	4	40639.5	23790.8	4	43840	27330.2			psbM	3757.33	4402.74	5478.94	4546.34
psbA_1320	-	gcgaccccataggctttcgctttcgcgtctctctaaaattgcagtcatgg	1422	50	52	yes	4	24788	57314.9	4	26325	44342.6	4	23333	42061.9	4	27775	45312.3	4	18446.5	40119.3	4	24487.5	45718.3	4	22435	13169	4	28155	17749.2	4	26137.5	12814.6	4	29337	22440.3	4	24197	14165.2	4	29465.5	18369			psbT	7942.81	7360.33	6281.48	7194.88
psbA_1350	-	ctctaaaattgcagtcatggtaaaatccttggtttatttaataatcaggg	1452	50	32	no	4	8000.5		4	9594		4	8641		4	12430.5		4	13179		4	18205.5		4	5781.5		4	7926		4	9858.5		4	8212		4	7914.5		4	7417.5				psbZ	2077.9	3625.94	3976.45	3226.76
psbA_1380	-	ggtttatttaataatcagggactcccaagcgcacaaattctctaagtaga	1482	50	38	no	4	20102.5		4	22595		4	18664		4	22939.5		4	19555.5		4	25279		4	16720.5		4	33800.5		4	16294.5		4	29911.5		4	19367		4	34335				petA	6955.98	7377.15	6754.98	7029.37
psbA_1410	-	gcacaaattctctaagtagataattgagagcttgttatgaaacagtataa	1512	50	30	no	4	2666.5		4	2947		4	1726		4	2141.5		4	0		4	0		4	2231.5		4	4721.5		4	2399		4	3362.5		4	2847.5		4	6630.5				petB	5991.78	7345.72	8112.96	7150.15
psbA_1440	-	cttgttatgaaacagtataacatgacttatatagccatgtcaaccaatgt	1542	50	32	no	4	644.5		4	1135		4	649.5		4	922		4	296.5		4	422.5		4	417.5		4	702.5		4	431		4	551.5		4	378.5		4	500.5				petD	8473.62	8847.54	8613.77	8644.98
psbA_1470	-	atagccatgtcaaccaatgtaaaatggataagatccttttagtttagatt	1572	50	30	no	4	865.5		4	1294		4	887.5		4	1035.5		4	787		4	888.5		4	1110		4	2545.5		4	1223.5		4	1798		4	1021.5		4	1529.5				petG	1495.71	2167.95	1613.78	1759.14
psbA_1500	-	agatccttttagtttagattcataaaaaattttttgtaatcgatgaaata	1602	50	20	no	4	513.5		4	702		4	553		4	612		4	250		4	252.5		4	0		4	0		4	0		4	0		4	0		4	0				petL	1072.86	1745.67	1455.01	1424.51
psbA_1530	-	tttttgtaatcgatgaaataaattagaagcgaatccacatacatagaaat	1632	50	26	no	4	423.5		4	705.5		4	715		4	867.5		4	587		4	753		4	520		4	1026		4	744.5		4	1344		4	754.5		4	1058.5				petN	9937.09	8788.96	6407.26	8377.77
psbA_1560	-	gaatccacatacatagaaatagaattgctctaggaatattttttccaaat	1662	50	28	no	4	1136.5		4	1729		4	1094		4	1320		4	991		4	1243		4	826.5		4	1714		4	1111		4	1135.5		4	734		4	962				psaA	6807.53	8491.35	8338.81	7879.23
psbA_1590	-	taggaatattttttccaaatcatatgaatacgattgaatacgatccgtag	1692	50	30	no	4	450		4	723.5		4	666.5		4	912		4	292.5		4	398.5		4	523.5		4	1218.5		4	532.5		4	1070.5		4	528.5		4	787				psaB	6159.49	8216.19	8701.28	7692.32
trnK-UUU-Ex2	-	tgggttgcccgggactcgaacccggaactagtcgg	1734	35	66	no	4	640.5		4	951.5		4	958.5		4	1568		4	903		4	1719.5		4	3791		4	7016.5		4	6345		4	9699		4	4841		4	8201.5				psaC	10633.3	10955.9	10826.4	10805.2
trnK-UUU-spliced	-	gggactcgaacccggaactagtcggttaaaagccgagtactctaccgttg	1749	50	54	no	4	5416		4	7071.5		4	4731.5		4	5981		4	5676		4	8022.5		4	9055		4	12461		4	10490.5		4	13001.5		4	11756		4	15409				psaI	1311.02	1183.16	884.098	1126.09
trnK-ex1-ex2	-	cccggaactagtcggttaaaagccgagtac	1751	30	53	no	4	813.5		4	1065		4	1733.5		4	2047		4	657.5		4	945		4	794.5		4	1125.5		4	1672		4	1696.5		4	1482.5		4	2128				psaJ	11916.8	13339.8	15826.5	13694.4
trnK-in-ex2	-	cccggaactagtcggatggagtagataatc	1752	30	50	no	4	0		4	0		4	111		4	0		4	171.5		4	122.5		4	1045		4	884.5		4	493		4	496		4	736.5		4	770				ndhA	1492.56	2136.86	2102.72	1910.71
matK_0	-	atggagtagataatctccttgttaaaatgaaaaaaaaaaggtaaaaaacc	1777	50	26	no	4	599		4	779.5		4	718		4	566		4	673.5		4	696		4	204.5		4	143.5		4	235.5		4	0		4	201		4	0				ndhB	1825.63	2004.4	1956.84	1928.96
matK_30	-	aaaaaaaaaggtaaaaaacccctccccaaaccgtgcttgcatttttcatt	1807	50	36	no	4	9760.5		4	14566		4	13963		4	12518.5		4	10698		4	11448.5		4	40552		4	34150.5		4	55343.5		4	28096.5		4	35296		4	27505.5				ndhC	1881.75	2364.51	1966.84	2071.03
matK_60	-	ccgtgcttgcatttttcattgcacacagctttctctatgtatacatagaa	1837	50	38	no	4	4346.5		4	6542		4	5361.5		4	4683.5		4	3977		4	4598.5		4	12520.5		4	14893		4	14129.5		4	11054		4	9916		4	11890.5				ndhD	1463.15	1709.77	1508.96	1560.63
matK_90	-	ttctctatgtatacatagaaaactcaatttctttggttccttataaatag	1867	50	26	no	4	3587.5		4	5335		4	4576		4	3986		4	3261.5		4	3517.5		4	4386.5		4	7173.5		4	4750.5		4	5872.5		4	3039		4	3857				ndhE	7486.69	7314.91	6632.8	7144.8
matK_120	-	ctttggttccttataaataggactccaaattcaatactcagtaaatttaa	1897	50	28	no	4	1595		4	2626		4	3143		4	2835.5		4	3214		4	3546		4	4740.5		4	7701		4	4963.5		4	8497.5		4	5408.5		4	7255				ndhF	1954.09	2232.03	1990.9	2059.01
matK_150	-	tcaatactcagtaaatttaatcgtagtcttactgtatgaacatttaataa	1927	50	24	no	4	3912.5		4	5643		4	4435		4	3811.5		4	4412.5		4	4730		4	4389.5		4	6303		4	3664		4	5762		4	3413		4	3760.5				ndhG	4603.73	5208.59	5412.06	5074.79
matK_180	-	actgtatgaacatttaataatagaaataaagcacttttgataataaaaaa	1957	50	18	no	4	1438.5		4	2152		4	1598		4	1364		4	1997.5		4	2345.5		4	597.5		4	811.5		4	519.5		4	950.5		4	460		4	761				ndhH	1926.13	2214.43	2185.67	2108.74
matK_210	-	gcacttttgataataaaaaataattgattttttttgttatctctgcataa	1987	50	20	no	4	2372		4	3463		4	3001.5		4	2568.5		4	2228.5		4	2537.5		4	1023		4	1101		4	943		4	1432		4	699		4	598				ndhI	2200.81	3184.64	3256.85	2880.77
matK_240	-	tttttgttatctctgcataaattttaataaatttcgatttcatttatggg	2017	50	22	no	4	1658		4	2430.5		4	2721		4	2344.5		4	2285		4	2673.5		4	412		4	610.5		4	333.5		4	686.5		4	305		4	290.5				ndhJ	2362.5	2587.46	2208.21	2386.05
matK_270	-	atttcgatttcatttatggggtctcagaacccaattattcatgattgacc	2047	50	36	no	4	3563		4	5522.5		4	5010.5		4	4520		4	3737.5		4	4438.5		4	6211		4	7121.5		4	6604.5		4	7019		4	4425.5		4	4187.5				ndhK	893.517	1032.62	1023.91	983.348
matK_300	-	ccaattattcatgattgaccaaatcattaagataaagaatatccaaatac	2077	50	26	yes	4	3002.5	6942.4	4	4529	7628.79	4	3972.5	7161.14	4	3489	5691.97	4	1471.5	3200.37	4	1681.5	3139.37	4	6844.5	4017.63	4	7424.5	4680.49	4	4080	2000.33	4	3713	2840.13	4	5997	3510.71	4	6155	3837.08			atpA	2549.3	3390.45	3409.89	3116.54
matK_330	-	gataaagaatatccaaataccaaattcgcactcgatataatcttttagaa	2107	50	28	yes	4	5138.5	11881.3	4	7947.5	13387	4	8299	14960.4	4	7034.5	11476.1	4	3139	6827.02	4	3504	6541.99	4	6519	3826.56	4	10240.5	6455.73	4	8407.5	4122.01	4	15109.5	11557.5	4	7551	4420.43	4	11015	6866.84			atpB	6808.82	6896.63	6908.64	6871.37
matK_360	-	ctcgatataatcttttagaagcataataacttcttgggaagattaaagaa	2137	50	28	yes	4	140	323.709	4	185	311.62	4	463	834.64	4	382.5	624.012	4	542	1178.8	4	593.5	1108.07	4	427.5	250.936	4	647	407.876	4	478.5	234.598	4	699.5	535.058	4	398	232.993	4	682.5	425.476			atpE	13539	12689.2	10859.6	12362.6
matK_390	-	ttcttgggaagattaaagaaagaacttggtcttcccccgtaaggaattct	2167	50	40	yes	4	877	2027.8	4	1640	2762.47	4	1634.5	2946.48	4	2082	3396.58	4	1361	2960.04	4	2066.5	3858.17	4	6963.5	4087.48	4	11570	7293.86	4	11517	5646.53	4	12350	9446.7	4	8780.5	5140.2	4	14086	8781.33			atpF	8100.35	10766.9	10283.3	9716.84
matK_420	-	cttcccccgtaaggaattcttccaataaaccagagcccaacctttttaaa	2197	50	42	yes	4	5497.5	12711.3	4	8798.5	14820.5	4	7811	14080.7	4	7834	12780.4	4	4963.5	10795.1	4	5776.5	10784.8	4	24085	14137.6	4	29696	18720.7	4	32415.5	15892.6	4	28810.5	22037.6	4	18238.5	10677	4	21080.5	13141.8			atpH	20856.4	18396.3	20182.6	19811.8
matK_450	-	cagagcccaacctttttaaaaaagtgcgtacagtacttttgtgtttacga	2227	50	38	yes	4	2599.5	6010.58	4	4170.5	7024.92	4	3835.5	6914.17	4	3430	5595.72	4	2949	6413.79	4	3371.5	6294.61	4	5445.5	3196.43	4	9203.5	5801.99	4	5886	2885.78	4	8754.5	6696.45	4	3709.5	2171.58	4	5982.5	3729.54			atpI	3664.89	4006.31	4086.69	3919.3
matK_480	-	cagtacttttgtgtttacgagccaaagttttaacacaacaaagacgaagt	2257	50	36	yes	4	1666	3852.13	4	2326.5	3918.83	4	2591	4670.74	4	2379.5	3881.93	4	2155.5	4688	4	2480	4630.17	4	2928	1718.69	4	5065	3193.03	4	2908.5	1425.97	4	4881.5	3733.93	4	2723	1594.07	4	4305.5	2684.08			rpoA	1189.91	1370.99	1215.38	1258.76
matK_510	-	taacacaacaaagacgaagtatatattttattcgatacaaattctttttt	2287	50	22	yes	4	2908.5	6725.05	4	4294	7232.94	4	5527	9963.4	4	4507	7352.74	4	3553.5	7728.52	4	3983	7436.28	4	1729	1014.9	4	2340	1475.16	4	1933	947.708	4	3079.5	2355.56	4	1309.5	766.595	4	1602.5	999.011			rpoB	2384.25	1657.18	2028.92	2023.45
matK_540	-	ttcgatacaaattctttttttttgaagatccgctgtaataatgagaaata	2317	50	26	yes	4	3725	8612.96	4	5354	9018.44	4	5103	9199.07	4	4433.5	7232.83	4	4073.5	8859.47	4	4550	8494.87	4	4098.5	2405.76	4	5384	3394.13	4	2209.5	1083.27	4	3929.5	3005.73	4	3762	2202.31	4	4484	2795.36			rpoC1	2475.77	2709.82	2381.46	2522.35
matK_570	-	cgctgtaataatgagaaatatttctgcatatccgcacaaatcggttgaga	2347	50	38	yes	4	929	2148.04	4	1535	2585.6	4	1892.5	3411.57	4	1790	2920.21	4	1530.5	3328.69	4	1992	3719.07	4	2221	1303.7	4	3650.5	2301.32	4	3213.5	1575.51	4	4902	3749.61	4	2399	1404.4	4	3295	2054.13			rpoC2	986.038	1147.57	820.198	984.602
matK_600	-	tccgcacaaatcggttgagaatatcagaatctgatgaatccgtccaggtt	2377	50	44	yes	4	1740.5	4024.39	4	2831.5	4769.46	4	2264.5	4082.16	4	2390	3899.06	4	2114	4597.74	4	2618	4887.82	4	5429.5	3187.04	4	9657	6087.88	4	7633	3742.29	4	9414	7200.91	4	5491	3214.49	4	8694.5	5420.22			rps2	1780.5	1878.98	1274.02	1644.5
matK_630	-	ctgatgaatccgtccaggttgctttactaatgggatgccctaatacatta	2407	50	42	yes	4	3803	8793.32	4	5967.5	10051.8	4	5217.5	9405.47	4	4793	7819.32	4	4262	9269.44	4	5009	9351.83	4	8340	4895.46	4	12886	8123.48	4	11009	5397.47	4	14389.5	11006.7	4	7660.5	4484.54	4	10539	6570.1			rps3	1522.38	1805.59	1366.68	1564.88
matK_660	-	tgggatgccctaatacattacaaaatttatctttagccaacgatccaata	2437	50	34	yes	4	6298.5	14563.4	4	9266	15607.9	4	8908.5	16059.2	4	7396	12065.9	4	4573	9945.83	4	5125.5	9569.33	4	4175.5	2450.96	4	6241.5	3934.71	4	4850	2377.85	4	8207	6277.66	4	3579	2095.18	4	4761	2968.05			rps4	1242.98	1281.88	981.479	1168.78
matK_690	-	ctttagccaacgatccaataatagaagaaattggaattttgctatccaat	2467	50	32	yes	4	1277	2952.69	4	1924	3240.84	4	1652	2978.02	4	1456	2375.33	4	642.5	1397.38	4	692.5	1292.9	4	945	554.702	4	1391	876.902	4	1012	496.161	4	1464	1119.84	4	866	506.965	4	1274.5	794.534			rps7	3544.25	3879.08	3324.68	3582.67
matK_720	-	ttggaattttgctatccaatttgattctaacattatctattagaaatgag	2497	50	26	yes	4	1228.5	2840.54	4	1882.5	3170.94	4	1738.5	3133.96	4	1471.5	2400.61	4	1402	3049.21	4	1705.5	3184.18	4	1203	706.144	4	2099	1323.23	4	924	453.017	4	1629	1246.05	4	897.5	525.406	4	1443	899.578			rps8	2715.15	2828.89	2153.24	2565.76
matK_750	-	cattatctattagaaatgagttttctagcatttgactacgtaccactaaa	2527	50	30	yes	4	5644.5	13051.2	4	8679	14619.2	4	7489	13500.3	4	6672.5	10885.5	4	5038.5	10958.2	4	5614	10481.4	4	8220	4825.02	4	13569.5	8554.37	4	9447	4631.66	4	15109	11557.1	4	5929	3470.9	4	9083.5	5662.73			rps11	1686.09	1842.21	1687.41	1738.57
matK_780	-	tttgactacgtaccactaaagggtttaatcgcaaacttgacagataaccc	2557	50	40	yes	4	2057.5	4757.36	4	3493.5	5884.56	4	3712.5	6692.44	4	3479.5	5676.47	4	3278.5	7130.42	4	4095.5	7646.32	4	5176.5	3038.53	4	9901.5	6242.02	4	6484	3178.96	4	10625.5	8127.6	4	5261.5	3080.14	4	10569.5	6589.11			rps12	2418.89	2551.34	2619.43	2529.89
matK_810	-	gcaaacttgacagataacccagaaactctaaattatctttagataattga	2587	50	30	yes	4	1758.5	4066.01	4	2929	4933.7	4	2279	4108.3	4	2153.5	3513.23	4	2323	5052.3	4	2646	4940.1	4	2180	1279.63	4	3321	2093.6	4	2116.5	1037.67	4	3260	2493.62	4	1934.5	1132.48	4	2708	1688.19			rps14	18545.4	21067.3	21606	20406.2
matK_840	-	aattatctttagataattgatttatattgaccttttgcgattgaaaccat	2617	50	24	yes	4	5162.5	11936.8	4	7961.5	13410.6	4	8244.5	14862.2	4	6669.5	10880.7	4	6042	13140.8	4	6484.5	12106.6	4	8547	5016.97	4	13193	8317.02	4	8615	4223.75	4	16767.5	12825.7	4	8893.5	5206.35	4	14445.5	9005.44			rps15	1869.42	2093.31	1681.44	1881.39
matK_870	-	ccttttgcgattgaaaccataccgaaaaataacattgccataaattaaca	2647	50	32	yes	4	7457	17242.1	4	11150.5	18782.2	4	11186.5	20165.7	4	8843.5	14427.3	4	8144	17712.4	4	8594	16045	4	9852	5782.99	4	14945	9421.5	4	11143	5463.17	4	17829.5	13638	4	10464.5	6126.03	4	16256	10134.1			rps16	1931.08	1798.57	1458.51	1729.39
matK_900	-	aacattgccataaattaacaaaataatatttccatttattcatcagaagc	2677	50	24	yes	4	5597.5	12942.6	4	7884.5	13280.9	4	7230.5	13034.3	4	6007	9799.85	4	0	0	4	0	0	4	1774	1041.31	4	2835.5	1787.53	4	2055	1007.52	4	3763.5	2878.76	4	1455.5	852.065	4	2251.5	1403.6			rps18	2839.39	2718.17	2157.72	2571.76
matK_930	-	tccatttattcatcagaagcggcgtatcctttgttgccagaatgcatctt	2707	50	42	yes	4	3101	7170.15	4	5188	8738.83	4	4476	8068.79	4	4042	6594.14	4	3861.5	8398.39	4	4639	8661.04	4	9731.5	5712.25	4	15357	9681.23	4	11839	5804.4	4	15050	11512	4	8250	4829.64	4	12386	7721.53			rps19	1903.07	2190.65	1481.59	1858.44
matK_960	-	ttgttgccagaatgcatcttccgtgatatctaacataatgtatgaaagga	2737	50	36	yes	4	1895.5	4382.79	4	2898.5	4882.32	4	2553	4602.24	4	2321.5	3787.31	4	2344.5	5099.06	4	2740	5115.59	4	3669	2153.65	4	6105	3848.66	4	4142.5	2030.98	4	5844	4470.16	4	3255.5	1905.8	4	4611.5	2874.85			rpl2	6076.27	6910.73	6364	6450.33
matK_990	-	taacataatgtatgaaaggatccttgagcaaccctaggattgccggaaaa	2767	50	40	yes	4	452	1045.12	4	728	1226.27	4	393	708.452	4	357	582.411	4	514	1117.9	4	581.5	1085.66	4	1886	1107.06	4	2856.5	1800.77	4	2073.5	1016.59	4	2614.5	1999.87	4	1533.5	897.727	4	2641	1646.42			rpl14	3011.55	3297.55	3198.56	3169.22
matK_1020	-	accctaggattgccggaaaattattaacaaaaactttgaaaaaatggtgt	2797	50	32	yes	4	471	1089.05	4	653	1099.93	4	860	1550.3	4	757.5	1235.79	4	975	2120.53	4	1097	2048.1	4	328.5	192.825	4	358.5	226.002	4	347.5	170.372	4	473.5	362.187	4	329.5	192.893	4	420.5	262.143			rpl16	2877.54	3073.99	2774.89	2908.8
matK_1050	-	aaactttgaaaaaatggtgtatttttccatagaatacaattcgctcaaaa	2827	50	26	yes	4	2942.5	6803.66	4	4327.5	7289.37	4	4501.5	8114.75	4	3722.5	6072.9	4	3207.5	6976	4	3425	6394.49	4	4819.5	2828.98	4	6435.5	4057.01	4	5542	2717.12	4	7500.5	5737.24	4	4385	2567.02	4	5196.5	3239.54			rpl20	2937.56	2964.88	2902.86	2935.1
matK_1080	-	agaatacaattcgctcaaaaaggacttcataagatgtcgatcgtaaatgc	2857	50	36	yes	4	700.5	1619.7	4	1131.5	1905.93	4	1998.5	3602.65	4	2072.5	3381.09	4	1811.5	3939.84	4	2231.5	4166.22	4	2052	1204.5	4	3436.5	2166.41	4	2432.5	1192.6	4	4233.5	3238.27	4	2121	1241.66	4	3318.5	2068.78			rpl22	1210.51	1538.87	1196.06	1315.15
matK_1110	-	aagatgtcgatcgtaaatgcgaagaccgcttgcgtagaaaaaaaaagatg	2887	50	40	yes	4	291	672.852	4	396.5	667.877	4	387	697.636	4	352	574.254	4	513	1115.73	4	645.5	1205.15	4	1467	861.108	4	2466	1554.59	4	1483	727.082	4	2443	1868.69	4	1397	817.818	4	2157	1344.69			rpl23	1354.7	1459.97	1195.11	1336.59
matK_1140	-	tgcgtagaaaaaaaaagatggattcgtattcacatacataagaattatat	2917	50	26	yes	4	1696	3921.5	4	2601	4381.2	4	2405.5	4336.34	4	2200.5	3589.91	4	2865.5	6232.18	4	3231.5	6033.23	4	2266.5	1330.4	4	3335	2102.42	4	1937	949.669	4	3462.5	2648.52	4	2015	1179.6	4	2571.5	1603.09			rpl32	10816.7	8747.49	7341.75	8968.64
matK_1170	-	cacatacataagaattatataagaacaagaaaaatcttggattcaaaatt	2947	50	22	yes	4	445.5	1030.09	4	622	1047.72	4	570	1027.53	4	440.5	718.634	4	378.5	823.201	4	407.5	760.805	4	135.5	79.5366	4	124	78.171	4	0	0	4	197	150.688	4	141.5	82.8356	4	231	144.007			rpl33	3874.87	4057.08	3212.51	3714.82
matK_1200	-	aaaatcttggattcaaaattgatttttttttaatataaaaattcttccaa	2977	50	16	yes	4	1489	3442.87	4	2372.5	3996.31	4	3597	6484.23	4	2815.5	4593.22	4	1392.5	3028.55	4	1372	2561.53	4	481	282.34	4	591	372.573	4	506	248.081	4	1032	789.392	4	419	245.287	4	586	365.317			rpl36	1306.4	1563.82	2300.68	1723.63
matK_1230	-	taatataaaaattcttccaattacaatactcgtataaacagaaccgaaaa	3007	50	24	yes	4	3302.5	7636.06	4	4799.5	8084.42	4	4878.5	8794.36	4	4190	6835.59	4	3736.5	8126.52	4	4174.5	7793.81	4	3337.5	1959.07	4	5177	3263.64	4	3424.5	1678.96	4	5772.5	4415.47	4	3036	1777.31	4	3954.5	2465.27			accD	2235.71	2179.46	2084.84	2166.67
matK_1260	-	cgtataaacagaaccgaaaaaaatgcaaagaagaggcatcttttacccgg	3037	50	40	yes	4	839	1939.94	4	1525.5	2569.6	4	1182	2130.77	4	1644.5	2682.85	4	798	1735.57	4	1142	2132.12	4	2334	1370.03	4	4491.5	2831.49	4	2528.5	1239.67	4	4132	3160.63	4	2191	1282.63	4	3452	2152			ccsA	1852.6	1821.85	1831.33	1835.26
matK_1290	-	aagaggcatcttttacccggtaacgtagggtttgaaccaagatttctaga	3067	50	42	yes	4	1179.5	2727.25	4	1711	2882.06	4	1411.5	2544.48	4	1367.5	2230.95	4	1938	4214.96	4	2364.5	4414.53	4	4047.5	2375.83	4	7317.5	4613.03	4	4523	2217.53	4	7050	5392.65	4	3736	2187.09	4	6537	4075.22			clpP	3646.3	3763.13	3427.35	3612.26
matK_1320	-	tttgaaccaagatttctagatggatggggtaaggtattagtacatctaac	3097	50	36	yes	4	1729.5	3998.96	4	2498.5	4208.55	4	2431	4382.31	4	2106.5	3436.55	4	1515	3294.98	4	1871	3493.17	4	2614	1534.38	4	4563.5	2876.88	4	3049.5	1495.1	4	3856.5	2949.89	4	2086	1221.17	4	3338	2080.94			matK	6380.82	7202.1	6042.26	6541.72
matK_1350	-	aaggtattagtacatctaacacataattaaaatgtcctaatttgtcttct	3127	50	26	yes	4	4079	9431.49	4	5454.5	9187.73	4	5258.5	9479.38	4	4311	7032.99	4	0	0	4	0	0	4	3214	1886.57	4	4122.5	2598.87	4	3509	1720.39	4	4582	3504.84	4	2372	1388.59	4	3051	1902.02			psbN	9027.72	6767.93	5435.63	7077.09
matK_1380	-	aatgtcctaatttgtcttctaaaaagggaaatattgaatgaattgattgt	3157	50	26	yes	4	1013.5	2343.42	4	1380.5	2325.36	4	1306.5	2355.2	4	1114.5	1818.2	4	1382.5	3006.8	4	1565	2921.86	4	603.5	354.246	4	751	473.439	4	615	301.521	4	1096.5	838.729	4	780.5	456.913	4	996	620.914			ycf1	1052.82	1145.72	901.607	1033.38
matK_1410	-	atattgaatgaattgattgtaaattataagatttttttaattgttttcct	3187	50	16	yes	4	3858	8920.49	4	4385	7386.23	4	4924.5	8877.29	4	3829	6246.65	4	3993	8684.39	4	3885	7253.31	4	238.5	139.996	4	237	149.407	4	228	111.783	4	205	156.808	4	171.5	100.398	4	0	0			ycf2	1170.2	1164.16	1052.88	1129.08
matK_1440	-	atttttttaattgttttccttgaaaagaggatcctaatcttagggaaaat	3217	50	26	yes	4	454	1049.74	4	609	1025.82	4	628	1132.08	4	531.5	867.092	4	803	1746.45	4	940.5	1755.92	4	1025	601.661	4	1247	786.123	4	967	474.099	4	1603.5	1226.54	4	1041.5	609.705	4	1273	793.598			ycf3	2736.07	3032.15	2429.42	2732.55
matK_1470	-	atcctaatcttagggaaaatggaatttcgacaatcactgcaaataaaaca	3247	50	32	yes	4	2714.5	6276.48	4	4363	7349.17	4	4569.5	8237.34	4	3986	6502.78	4	3620	7873.15	4	3976	7423.21	4	4267.5	2504.96	4	6991.5	4407.52	4	5938	2911.27	4	8730	6677.71	4	4930.5	2886.37	4	6845	4267.23			ycf4	2492.44	3269.3	3005.2	2922.31
matK_1500	-	caatcactgcaaataaaacagatatcatttgataatagaaaagactggta	3277	50	28	yes	4	932	2154.98	4	1273.5	2145.12	4	1352	2437.22	4	1230.5	2007.44	4	1019.5	2217.31	4	1173.5	2190.93	4	727.5	427.032	4	1270.5	800.937	4	224	109.822	4	396.5	303.289	4	752	440.229	4	1428.5	890.538			ycf10	1260.2	1867.85	1856.37	1661.48
matK_1530	-	gataatagaaaagactggtatgccccaaaaaggaattttggttcacatcc	3307	50	38	yes	4	1279	2957.31	4	2051.5	3455.61	4	2512.5	4529.23	4	2733	4458.63	4	2411	5243.69	4	2908	5429.25	4	1704.5	1000.52	4	2971	1872.95	4	2345.5	1149.95	4	2890.5	2210.99	4	1828.5	1070.42	4	2475.5	1543.25			7 Data were summarized to obtain average RNA and ribosome footprint abundances for each ORF as described in the methods. Values shown in bold were used for plots.
matK_1560	-	aggaattttggttcacatccttagtgggaataatcaaacgattctgttca	3337	50	36	yes	4	4531	10476.6	4	6620.5	11151.8	4	5566.5	10034.6	4	4805.5	7839.72	4	3555	7731.78	4	4045	7552.04	4	9449.5	5546.72	4	15942	10050	4	10029	4917	4	15108.5	11556.7	4	6537.5	3827.12	4	12202	7606.82			8 To calculate relative translation efficiencies for individual reading frames, relative ribosome profiling data (shown in columns CP-CR, CU-CW) were normalized to relative total RNA data (shown in columns CA-CC, CF-CH).
matK_1590	-	taatcaaacgattctgttcatacattcgcaaaattaagcgtttcgtaatt	3367	50	30	yes	4	3440.5	7955.14	4	5056	8516.48	4	5000	9013.39	4	4321	7049.3	4	4057	8823.58	4	4506.5	8413.66	4	3106.5	1823.47	4	4308.5	2716.13	4	2557	1253.64	4	4627	3539.26	4	2807.5	1643.54	4	4065	2534.15
matK_1620	-	aaattaagcgtttcgtaattagtgaactatattttttgtcataatccgca	3397	50	28	yes	4	5816	13447.8	4	8278	13943.7	4	7443.5	13418.2	4	6255	10204.4	4	5556.5	12084.8	4	6252.5	11673.4	4	4154	2438.34	4	6177	3894.05	4	4520.5	2216.3	4	7150.5	5469.52	4	2769.5	1621.29	4	4243.5	2645.43
matK_1650	-	attttttgtcataatccgcattttccaagaaaatatagcgatttctattt	3427	50	26	yes	4	3012.5	6965.52	4	4524	7620.36	4	4751.5	8565.42	4	4221.5	6886.97	4	4153	9032.37	4	4648	8677.84	4	4841.5	2841.89	4	7505	4731.24	4	5772.5	2830.13	4	9652	7382.96	4	5355	3134.87	4	7606.5	4741.95
matK_1680	-	aaatatagcgatttctatttaatctatttaaaccatgatcataagcaagt	3457	50	24	yes	4	4483	10365.6	4	6147.5	10355	4	6496	11710.2	4	5453.5	8896.87	4	5042	10965.9	4	5530.5	10325.5	4	2186	1283.15	4	3289.5	2073.74	4	2519.5	1235.26	4	4682.5	3581.71	4	1767	1034.42	4	2704.5	1686.01			Summary correlations9
matK_1710	-	aaccatgatcataagcaagtacataaatatactcccgaaaaaaaagtgga	3487	50	32	yes	4	1802	4166.59	4	2593.5	4368.57	4	2355.5	4246.21	4	2296	3745.71	4	2326	5058.82	4	2864.5	5348.04	4	2383	1398.79	4	3485.5	2197.3	4	2451	1201.67	4	3933	3008.41	4	2604	1524.41	4	3588	2236.79
matK_1740	-	actcccgaaaaaaaagtggatatagaaaactctgttgccgagccccatcg	3517	50	46	yes	4	5640	13040.8	4	9724	16379.4	4	7938.5	14310.6	4	10097.5	16473.1	4	5105.5	11104	4	7195.5	13434	4	18054.5	10597.7	4	25904.5	16330.5	4	20243.5	9924.94	4	24522	18757.2	4	14489.5	8482.3	4	18304.5	11411.2			r-values
matK_1770	-	tctgttgccgagccccatcgaactctaaatatccttgaaatttatccatt	3547	50	40	yes	4	7237.5	16734.6	4	10917.5	18389.8	4	10006.5	18038.5	4	9412	15354.8	4	8001.5	17402.5	4	8833	16491.3	4	17335	10175.4	4	24674.5	15555.1	4	21361.5	10473.1	4	24708.5	18899.9	4	15658.5	9166.65	4	18473	11516.2
matK_1800	-	atccttgaaatttatccatttggattgaaattcgatttgaactgaaggta	3577	50	30	yes	4	992.5	2294.86	4	1367.5	2303.46	4	1146	2065.87	4	1005	1639.56	4	363.5	790.577	4	398.5	744.002	4	1226	719.645	4	2038.5	1285.09	4	1249.5	612.602	4	2355	1801.37	4	1302.5	762.497	4	2213.5	1379.91			RNA
matK_1830	-	ttcgatttgaactgaaggtaaagtctttattttcttgagttctgaaatga	3607	50	30	yes	4	3172.5	7335.47	4	4510	7596.78	4	3799.5	6849.27	4	3378.5	5511.7	4	3666.5	7974.28	4	4023.5	7511.89	4	1956	1148.14	4	3271	2062.08	4	1552	760.912	4	2475	1893.16	4	1418.5	830.405	4	2082.5	1298.25
matK_1860	-	tttcttgagttctgaaatgacacatagtgcgatacagtcaaaataaggta	3637	50	34	no	3	940		3	1436		4	1789.5		4	1785		4	2134		4	2521		3	4302		3	4428.5		4	5659.5		4	6103		4	5158		4	8206					Rec-1	Rec-2	Rec-3	rps16-1
matK_1890	-	gatacagtcaaaataaggtattagactacgaaagctatagatatagatac	3667	50	30	no	4	1467		4	2202		4	1699		4	1641.5		4	850		4	991.5		4	1876.5		4	2826		4	2292		4	2505		4	1950.5		4	2936.5				Rec-1	1	0.989451	0.981001	0.990463
matK_1920	-	aaagctatagatatagatacctcataaacaggtagactgctaaccggatt	3697	50	36	no	4	1771		4	3053.5		4	2842		4	3134		4	2933.5		4	3739.5		4	13844		4	14655		4	19999.5		4	22770		4	18799		4	23334.5				Rec-2	0.989451	1	0.994253	0.995163
matK_1950	-	ggtagactgctaaccggattctctatctttaataggtttctgttcgttat	3727	50	38	no	4	8690.5		4	12049.5		4	10574.5		4	9319.5		4	8368.5		4	8687.5		4	10140		4	12594.5		4	9610		4	11528.5		4	9725		4	12030.5				Rec-3	0.981001	0.994253	1	0.984998
matK_1980	-	aataggtttctgttcgttatattatagaataacaaaacaagattattaga	3757	50	22	no	4	1597		4	2163		4	1893.5		4	1686		4	1819		4	2113.5		4	761		4	783.5		4	892		4	793.5		4	776		4	480.5				rps16-1	0.990463	0.995163	0.984998	1
matK_2010	-	aacaaaacaagattattagaaatcctttatttttttaacctaatcgctct	3787	50	24	no	4	7512.5		4	10073		4	9165		4	7976.5		4	3352.5		4	3571		4	41062.5		4	24925		4	21075		4	25725		4	29693		4	35289				rps16-2	0.990849	0.989307	0.984984	0.987
matK_2040	-	ttttttaacctaatcgctcttttgattttggaaatatatatattttttat	3817	50	18	no	4	6518		4	8695		4	8914.5		4	7690		4	7267.5		4	7696		4	15564.5		4	11634.5		4	13573.5		4	16845		4	15003.5		4	23136				rps16-3	0.980337	0.986618	0.992034	0.97985
matK_2070	-	gaaatatatatattttttatcaatatactgcttcttttacacactccaac	3847	50	24	no	4	13712		4	18264.5		4	17393.5		4	14296.5		4	11931.5		4	11744		4	56793.5		4	34006		2	43884.5		2	35816		4	55943.5		4	31760
matK_2100	-	cttcttttacacactccaacctaatccaaatggactagttaaaacaataa	3877	50	32	no	4	5683		4	8105		4	8242		4	7288		4	7008		4	7513.5		4	21856		4	22827		4	32558		4	28823.5		4	25132		4	25855.5				Ribosome profile
matK_2130	-	tggactagttaaaacaataattaggactcatgaaaaaattgataataaca	3907	50	24	no	4	2056.5		4	2769.5		4	3336.5		4	3016.5		4	1954.5		4	2236		4	1963.5		4	1847.5		4	2306.5		4	2500.5		4	2276.5		4	2881
matK_2160	-	tgaaaaaattgataataacacgcaagaaaaaaatgccttcccatacccgt	3937	50	34	no	4	13342		4	19655		4	14688		4	15890.5		4	4567		4	5931.5		4	26710		4	33471		4	38358.5		4	28994		4	26500.5		4	24591.5					Rec-1	Rec-2	Rec-3	rps16-1
matK_2190	-	aaatgccttcccatacccgtattaggcactaatctatttttaacatttaa	3967	50	32	no	4	8658.5		4	11792.5		4	10187		4	9769		4	8441.5		4	9419		4	23524		4	29996		4	32251.5		4	32744.5		4	20778.5		4	22723				Rec-1	1	0.974017	0.978355	0.961285
matK_2220	-	aatctatttttaacatttaattagttggggtaatttttcaaattacgaat	3997	50	20	no	4	1856.5		4	2490.5		4	1953.5		4	1794.5		4	341.5		4	336.5		3	1565.5		3	2456.5		4	1887		4	2545.5		4	1784		4	2687				Rec-2	0.974017	1	0.970534	0.956683
matK_2250	-	taatttttcaaattacgaatggaagctcgtttctttttttttcctggaat	4027	50	28	no	4	5315		4	6982.5		4	6043		4	5855		4	4948		4	5779.5		4	7500.5		4	9581		4	8592.5		4	10276		4	5850		4	7502.5				Rec-3	0.978355	0.970534	1	0.967929
matK_2280	-	ttctttttttttcctggaataaggaaaactggtttttttatccatccatt	4057	50	28	no	4	6409.5		4	8171		4	8391.5		4	7612		4	5691.5		4	6322.5		4	10026		4	8506.5		4	10625		4	12347.5		4	6317.5		4	8022				rps16-1	0.961285	0.956683	0.967929	1
matK_2310	-	ggtttttttatccatccatttatatttattcacttgacccaaattggaat	4087	50	28	no	4	6264.5		4	8057		4	11013.5		4	9664.5		4	8880.5		4	9826.5		4	24860.5		4	16932		4	22854		4	27303		4	23988.5		4	27810.5				rps16-2	0.943638	0.936289	0.932084	0.959374
matK_2340	-	cacttgacccaaattggaattcttttttttttttcgacatcaaaataaga	4117	50	28	no	4	8053.5		4	10044		4	11050.5		4	9809		4	8390		4	9365.5		4	7830.5		4	8694.5		4	7349.5		4	8040		4	6236.5		4	7015.5				rps16-3	0.960989	0.950241	0.944827	0.944835
matK_2370	-	ttttcgacatcaaaataagattgtaccgatcaggaaagcaaaaaaaaatg	4147	50	30	no	4	675.5		4	886.5		4	543.5		4	598.5		4	713		4	909		4	1146		4	1634		4	1134		4	1876.5		4	1266		4	1650				9 Pearson's correlation r-values and p-values calculated based on ORF average signal intensities (columns AU-AW, AZ-BB, BE-BG, BJ-BL). Pearson’s r-values and p-values are given in nEm non-superscript format for n*10^m.
matK_2400	-	caggaaagcaaaaaaaaatgttatctgaattctcccttgatacgacatgc	4177	50	36	no	4	9299.5		4	11781.5		4	11383.5		4	10852		4	6622.5		4	7849.5		4	31432.5		4	32167.5		4	45260.5		4	31836.5		4	32397.5		4	26448
matK_2430	-	tctcccttgatacgacatgctattttttccattcattcctttcaggatca	4207	50	38	no	4	15435		4	17137		4	18443.5		4	15627.5		4	12772.5		4	13412.5		4	43456.5		4	32585.5		4	46799.5		4	32006.5		4	36689		4	32012.5
matK_2460	-	attcattcctttcaggatcagtcgtggtcttacaaactctaccgcagatc	4237	50	44	no	4	3242.5		4	4908.5		4	5246		4	5662.5		4	4412		4	5428.5		4	12582		4	16420.5		4	20301		4	13368.5		4	10832.5		4	14013.5
matK_2490	-	tacaaactctaccgcagatctggacgaatccttttcttcatacaaatgtg	4267	50	40	no	4	4931		4	6724		4	6205		4	5925.5		4	4473		4	5446		4	9929.5		4	12271		4	13737.5		4	10583.5		4	8674		4	10163
matK_2509	-	ctggacgaatccttttcttcatacaaatgtgtaaaagatgctagtcgcac	4286	50	40	no	4	3356		4	4063		4	5124.5		4	4716.5		4	4477		4	5010		4	6922		4	8738		4	9982.5		4	8082		4	7499		4	9121
trnK-ex1-in	-	agatgctagtcgcacttaaaagccgagtac	4310	30	47	no	4	1448		4	1888.5		4	2018.5		4	2221.5		4	1671.5		4	2163		4	1252		4	2172		4	1866.5		4	2320		4	1139.5		4	1890
trnK-UUU-Ex1	-	ttaaaagccgagtactctaccgttgagttagcaaccc	4329	37	46	no	4	8331		4	12315.5		4	14536.5		4	18357		4	14221.5		4	20027.5		4	38907.5		4	39124.5		4	57676.5		4	40705		4	46825		4	36222
rps16_0	-	cccccaaaaaaaaaagaacgtactgcaaatatgtagatacaatcagaata	4373	50	32	no	4	1813		4	2044.5		3	2660		3	2743		4	2055.5		4	2572		4	1828		4	2414		4	2000.5		4	2129.5		4	1362.5		4	1843.5
rps16_30	-	atgtagatacaatcagaataaagaaaaaaatacagtcgtgtgtgcgtcag	4403	50	34	no	4	1206		4	1592.5		4	1875.5		4	2674.5		4	1488		4	2594.5		4	1936		4	3309		4	2643		4	4575.5		4	1760		4	3585.5
rps16_60	-	tacagtcgtgtgtgcgtcagggataaatagatccatttatctatgagaga	4433	50	40	no	4	954.5		4	1177		4	1037.5		4	1407		4	919		4	1445		3	3313		3	5182.5		4	3342.5		4	5414.5		4	2156		4	4932.5
rps16_90	-	atccatttatctatgagagaattatatttggtccatacactgttgtcaat	4463	50	30	no	4	654.5		4	904.5		4	735.5		4	939		4	317.5		4	411		4	719.5		4	1114		4	948		4	904		4	636		4	725
rps16_120	-	gtccatacactgttgtcaatatgattatgaatttttcatatagtcaaaag	4493	50	28	no	4	402.5		4	531.5		4	397		4	453		4	295		4	386.5		4	318.5		4	433.5		4	278.5		4	386		4	197.5		4	267
rps16_150	-	atttttcatatagtcaaaagaatagaaaaaataaataaataaaaaagctt	4523	50	14	no	4	0		4	0		4	0		4	0		4	0		4	0		4	0		4	0		4	0		4	0		4	0		4	0
rps16_180	-	ataaataaataaaaaagcttaacctcttggttcattagttcatacaatga	4553	50	24	no	4	392.5		4	548.5		4	409		4	484		4	289.5		4	397.5		4	386		4	726.5		4	423		4	714.5		4	255		4	456.5
rps16_210	-	ttcattagttcatacaatgaatgaaaactaagccagttccagttaaggta	4583	50	32	no	4	0		4	0		4	0		4	0		4	149.5		4	204.5		4	612.5		4	756		4	877		4	905.5		4	616.5		4	1054
rps16_240	-	agccagttccagttaaggtaatctcaaatctttttatactttttagatcc	4613	50	32	no	4	975.5		4	1326.5		4	1030.5		4	1367		4	367.5		4	522		4	1615.5		4	1649		4	1935.5		4	1486		4	1160		4	2003
rps16_270	-	tttttatactttttagatccattttttttatggcctttaattttttattt	4643	50	16	no	4	590		4	766.5		4	644.5		4	768		4	462.5		4	610		4	1010		4	730		4	1100.5		4	710.5		4	603		4	958
rps16_300	-	tggcctttaattttttatttttttatgatgaagaaattattcataataat	4673	50	16	no	4	179.5		4	227.5		4	256		4	283		4	123		4	144.5		4	0		4	0		4	0		4	0		4	0		4	0
rps16_330	-	aagaaattattcataataatataatattattataatataataatatatat	4703	50	4	no	4	0		4	0		4	0		4	0		4	0		4	0		4	0		4	0		4	0		4	0		4	0		4	0
rps16_360	-	tataatataataatatatatatatttttttttattcagaattatatatta	4733	50	4	no	4	0		4	0		4	0		4	0		4	0		4	0		4	0		4	0		4	0		4	0		4	0		4	0
rps16_390	-	ttattcagaattatatattatatttatatacagtattattcttttctata	4763	50	12	no	4	0		4	0		4	101.5		4	159.5		4	145		4	178		4	0		4	0		4	0		4	0		4	0		4	0
rps16_420	-	cagtattattcttttctatataacaataacagtaaaattttgtatttata	4793	50	16	no	4	0		4	0		4	0		4	109		4	0		4	0		4	0		4	0		4	0		4	0		4	0		4	0
rps16_450	-	agtaaaattttgtatttataaaaaaattcgaatttatatactctagatcc	4823	50	18	no	4	0		4	0		4	179		4	231.5		4	0		4	0		4	0		4	0		4	0		4	0		4	100.5		4	0
rps16_480	-	aatttatatactctagatccaaaaaatttttcataaatttgtgtatgatt	4853	50	18	no	4	0		4	0		4	0		4	0		4	0		4	0		4	0		4	0		3	0		3	0		4	0		4	0
rps16_510	-	tcataaatttgtgtatgattataaaacatagtagttgttagcaaggtatt	4883	50	24	no	4	0		4	0		4	0		4	0		4	0		4	0		4	0		4	0		4	0		4	0		4	0		4	0
rps16_540	-	gtagttgttagcaaggtattttttagtattcgtaccttaggaggaatact	4913	50	34	no	4	0		4	0		4	0		4	0		4	102.5		4	116		4	508.5		4	743		4	481.5		4	720		4	348		4	690
rps16_570	-	cgtaccttaggaggaatactaataataaatagaaattataataaatcaaa	4943	50	22	no	4	0		4	0		4	0		4	0		4	0		4	0		4	0		4	0		4	0		4	0		4	0		4	0
rps16_600	-	agaaattataataaatcaaaataaatatgatggaagtgaaagagaagagt	4973	50	22	no	4	0		4	0		4	0		4	0		4	0		4	0		4	0		4	0		4	0		4	0		4	0		4	0
rps16_630	-	tggaagtgaaagagaagagtagataaaattttatatcacgttatatacga	5003	50	28	no	4	0		4	0		4	0		4	0		4	0		4	0		4	0		4	0		4	0		4	0		4	0		4	0
rps16_660	-	ttatatcacgttatatacgagtctttcacatcctcttttttatatttcat	5033	50	26	no	4	1175		4	2274.5		4	1253		4	1788.5		4	661.5		4	980		4	1348		4	2415.5		4	1493		4	1652.5		4	1137		4	1393.5
rps16_690	-	tcctcttttttatatttcattaatttcatttcgttttagtaagacttcat	5063	50	22	no	4	337		4	1317		4	322		4	762		4	327.5		4	651.5		4	0		4	0		4	0		4	0		4	0		4	0
rps16_720	-	tcgttttagtaagacttcattccgtaaaaatcccagccttctttgaaata	5093	50	34	yes	4	896	2071.74	4	733	1234.69	4	994.5	1792.76	4	779.5	1271.68	4	675	1468.06	4	480.5	897.096	4	1067.5	626.607	4	706	445.07	4	1522.5	746.448	4	539.5	412.672	4	1100	643.951	4	1134.5	707.256
rps16_750	-	tcccagccttctttgaaatatcatgagctgttcttgttggttgagctcct	5123	50	44	yes	4	163.5	378.046	4	0	0	4	801.5	1444.85	4	1033	1685.24	4	652	1418.04	4	795.5	1485.2	4	1913.5	1123.2	4	2480	1563.42	4	3431	1682.14	4	1636.5	1251.78	4	2142.5	1254.24	4	2313	1441.94
rps16_780	-	ttcttgttggttgagctccttttttaagaaaatcgagaatagcagaaagg	5153	50	36	yes	4	0	0	4	0	0	4	0	0	4	0	0	4	0	0	4	0	0	4	0	0	4	0	0	4	135	66.1875	4	0	0	4	0	0	4	0	0
rps16_810	-	aatcgagaatagcagaaaggtttaaaaaagtttgattagttatgggatca	5183	50	30	yes	4	0	0	4	0	0	4	0	0	4	0	0	4	0	0	4	0	0	4	0	0	4	0	0	4	0	0	4	0	0	4	0	0	4	0	0
rps16_840	-	tttgattagttatgggatcataaaaacccaccttactaagatctcttcct	5213	50	34	yes	4	1168	2700.66	4	1478.5	2490.43	4	1291.5	2328.16	4	1546.5	2522.97	4	581	1263.62	4	429.5	801.879	4	1668	979.093	4	1651.5	1041.12	4	2698.5	1323.02	4	1121	857.469	4	1419.5	830.99	4	1219	759.934
rps16_870	-	ccttactaagatctcttccttctcttcggtatcgaacatcaattgcaagg	5243	50	42	yes	4	2401	5551.6	4	3234.5	5448.29	4	1861.5	3355.69	4	2362	3853.38	4	1842.5	4007.26	4	2594.5	4843.94	4	2701	1585.45	4	2809	1770.83	4	2366	1160	4	1429	1093.06	4	2232.5	1306.93	4	2720.5	1695.98
rps16_900	-	atcgaacatcaattgcaaggattcgataaacggctcgttgctttctacca	5273	50	42	yes	4	730	1687.91	4	1050.5	1769.49	4	1094	1972.13	4	1639	2673.87	4	753.5	1638.79	4	977	1824.06	4	5660	3322.34	4	5965	3760.4	4	8967.5	4396.57	4	3015	2306.22	4	7630.5	4466.97	4	5912.5	3685.9
rps16-ex1-ex2	-	ttcgataaacggctcgttgctttctaccac	5283	30	47	yes	4	1121	2591.98	4	1870.5	3150.73	4	1983	3574.71	4	2997.5	4890.14	4	1009	2194.48	4	1516	2830.38	4	8891.5	5219.19	4	9638	6075.9	4	12956	6352.04	4	4867	3722.84	4	10192	5966.5	4	7909	4930.53
rps16-in-ex2	-	ttcgataaacggctcgttgggatagatgta	5284	30	43	no	4	0		4	0		4	0		4	0		4	0		4	0		4	761.5		4	531.5		4	961		4	151		4	862		4	527.5
rps16-intron_0	-	gttgggatagatgtatatgaataataccccccctagaaacgtataagagg	5309	50	40	no	4	140.5		4	0		4	114.5		4	0		4	0		4	0		4	716.5		4	513.5		4	921		4	414.5		4	803.5		4	635
rps16-intron_70	-	agaaaaaaaattcaaatagtaaattcaaatattaaatagagaaataaaaa	5379	50	12	no	4	0		4	0		4	0		4	0		4	0		4	0		4	0		4	0		4	0		4	0		4	0		4	0
rps16-intron_140	-	attaaaaccctaaatattttttccataaaaagcattcataacattcgtac	5449	50	24	no	4	593.5		4	0		4	736		4	0		4	741.5		4	0		4	198.5		4	0		4	168		4	0		4	141.5		4	0
rps16-intron_210	-	aactctcaaatatctcaccggagaatccttaagtactttttttattgagt	5519	50	32	no	4	264.5		4	0		4	234.5		4	0		4	304		4	0		4	347.5		4	0		4	335.5		4	0		4	303		4	0
rps16-intron_280	-	tttgtctcattgcaaattttagaatcaattttgattcttcagtttgatct	5589	50	26	no	4	213		4	0		4	280.5		4	0		4	108.5		4	0		4	120.5		4	0		4	0		4	0		4	0		4	0
rps16-intron_350	-	acaggatttccttttttcaagattctttatccttactttgaatctttagg	5659	50	30	no	4	480.5		4	117		4	557		4	292.5		4	665		4	422		4	319.5		4	0		4	377		4	0		4	307		4	119.5
rps16-intron_420	-	tattgaatcgttttattaaaaaagggcagcaacaagccccttattttgtt	5729	50	32	no	4	323		4	298.5		4	695.5		4	858		4	263.5		4	212		3	640		3	757		4	497		4	0		4	567		4	382.5
rps16-intron_490	-	tacaaagaatcatacaaacgcttgattcacgcatgatagacttttgattc	5799	50	34	no	4	361.5		4	0		4	342.5		4	0		4	159.5		4	0		4	478.5		4	0		4	385.5		4	0		4	385.5		4	0
rps16-intron_560	-	gaaaatttccttttccattgtaaaattgcttgaaaggacttttttcaata	5869	50	26	no	4	152.5		4	0		4	159.5		4	0		4	0		4	0		4	161.5		4	0		4	166		4	0		4	160		4	0
rps16-intron_630	-	ttccaacttattaattcgcactaaccctaaatccttactcctgcgaaagg	5939	50	40	no	4	996.5		4	1053.5		4	736.5		4	1061.5		4	1056		4	1405		4	1250.5		4	753		4	1578.5		4	581		4	1345.5		4	1035.5
rps16-intron_700	-	ctcgagctccatcctgtactcttttttatattacaaaaaagtgtaggact	6009	50	36	no	4	383.5		4	134		4	482		4	355		4	358.5		4	170		4	1482		4	586.5		4	1586.5		4	302		4	1081.5		4	462
rps16-intron_770	-	atgtcgagccaagagcacctatattcctaatataaaaataaaagtggcgg	6079	50	38	no	4	154.5		4	0		4	177.5		4	144.5		4	0		4	0		4	222		4	0		4	135		4	0		4	135		4	0
rps16-intron_815	-	ggcggatgaaaaaatccacagcagataatgtccttcaattcaagtcgtac	6124	50	42	no	4	600.5		4	122.5		4	703.5		4	199		4	497.5		4	0		4	835		4	0		4	928		4	0		4	722.5		4	148
rps16-ex1-in	-	caattcaagtcgtacgttgctttctaccac	6148	30	43	no	4	1231		4	1520.5		4	1057		4	1187		4	819		4	876.5		4	1330.5		4	975		4	1305		4	335.5		4	865.5		4	548
rps16_930	-	cggctcgttgctttctaccacatcgttttaaacgaagttttaccataaca	6168	50	40	yes	4	1037	2397.76	4	871.5	1467.98	4	953.5	1718.85	4	734.5	1198.27	4	522.5	1136.39	4	305	569.437	4	2831	1661.76	4	2520	1588.64	4	2975.5	1458.82	4	851.5	651.325	4	2533.5	1483.14	4	1585	988.102
rps16_960	-	aacgaagttttaccataacattcctctagtttgtgtaattgattcaatga	6198	50	30	no	4	553		4	1315		4	624.5		4	809		4	580		4	654.5		4	589.5		4	1142		4	554		4	294.5		4	415.5		4	322.5
rps16_990	-	ttgtgtaattgattcaatgatggaatcatgaatagtcatagttcagtcag	6228	50	32	no	4	204		4	850.5		4	173		4	420		4	129.5		4	278		4	0		4	477.5		4	0		4	208		4	0		4	163.5
rps16_1020	-	aatagtcatagttcagtcagtatataataatctataccttttctttctct	6258	50	26	no	4	705		4	2214.5		4	794.5		4	1311		4	794.5		4	1281.5		4	746		4	1820.5		4	1267		4	1268.5		4	606		4	1082.5
rps16_1050	-	tctataccttttctttctctatgaatggaatagtttatttacgcgtaaag	6288	50	30	no	4	0		4	242		4	150.5		4	219		4	172.5		4	241.5		4	0		4	793		4	0		4	361		4	108.5		4	234.5
rps16_1080	-	tagtttatttacgcgtaaaggttcggtcagaatgaaaatgaattccatat	6318	50	32	no	4	0		4	341		4	100.5		4	258.5		4	156.5		4	281		4	111.5		4	449.5		4	0		4	130		4	118.5		4	187
rps16_1110	-	aatgaaaatgaattccatattagtttgaatagaaatctatatttatatat	6348	50	16	no	4	0		4	349.5		4	0		4	194		4	0		4	111		4	0		4	393		4	0		4	0		4	0		4	0
rps16_1140	-	agaaatctatatttatatataaataaataaatatagatttttttattaaa	6378	50	6	no	4	0		4	0		4	0		4	0		4	0		4	0		4	0		4	0		4	0		4	0		4	0		4	0
rps16_1170	-	atatagatttttttattaaaactcttagaatctgcggttctaccttactt	6408	50	26	no	4	1279		4	2343		4	1307.5		4	1526.5		4	883.5		4	880.5		4	1089		4	2721.5		4	1219		4	1307		4	915.5		4	1035
rps16_1200	-	tctgcggttctaccttacttacccgcatcacacaaattaaaaaagcaaat	6438	50	38	no	4	1158.5		4	2453.5		4	1078.5		4	1607		4	1306.5		4	1863		4	2257.5		4	6397.5		4	2735		4	2830.5		4	2097.5		4	2949
rps16_1230	-	cacaaattaaaaaagcaaatagattttttttgaattcggttgaaataatg	6468	50	22	no	4	422		4	730		4	375		4	373.5		4	333		4	281.5		4	0		4	0		4	0		4	0		4	0		4	0
rps16_1260	-	tgaattcggttgaaataatgaaaaattaagtttattcttcttttcatttc	6498	50	22	no	4	673		4	1221.5		4	596		4	703.5		4	477.5		4	474		4	101.5		4	182.5		4	195.5		4	0		4	114.5		4	0
rps16_1290	-	tttattcttcttttcatttcaatattttattcttaaaaaatttggatttt	6528	50	14	no	4	212		4	401.5		4	446.5		4	498		4	476		4	478		4	0		4	0		4	0		4	0		4	0		4	0
rps16_1320	-	tcttaaaaaatttggatttttaaacagaaagagaaagatggtgtacaaag	6558	50	26	no	4	0		4	0		4	0		4	0		4	0		4	0		4	0		4	0		4	0		4	0		4	0		4	0
rps16_1350	-	gagaaagatggtgtacaaaggcaatagaagattgattctgtaatgactgt	6588	50	36	no	4	0		4	0		4	0		4	0		4	0		4	158.5		4	0		4	0		4	0		4	0		4	0		4	0
trnQ-UUG-1	-	ctgggacggaaggattcgaacctccgaatagcgggaccaaaacccgttgc	6641	50	58	no	4	8327		4	10165		4	8532		4	11038.5		4	6248		4	9314		4	4879		4	4667		4	6693		4	6292.5		4	4835.5		4	6730
trnQ-UUG-2	-	tccgaatagcgggaccaaaacccgttgccttaccgcttggctacgcccca	6663	50	60	no	4	46488		4	46975.5		4	56269		4	54090		4	47683.5		4	48413		4	57925		4	45191		0	0		0	0		2	62957.5		2	37400
psbK-psbI_985	+	gctatctacacgtgttaaaactttagcaccaatgtaatctatatttcatt	6775	50	30	no	4	0		4	0		4	0		4	124		4	0		4	130		4	228.5		4	590.5		4	163.5		4	473.5		4	174		4	354.5
psbK-psbI_960	+	atgatcaataaagtaagttttatttgctatctacacgtgttaaaacttta	6800	50	24	no	4	0		4	125		4	129.5		4	147		4	105		4	143		4	133		4	324.5		4	0		4	102.5		4	127		4	185
psbK-psbI_930	+	tcatacaatatcttaattgaattctatgtaatgatcaataaagtaagttt	6830	50	20	no	4	0		4	0		4	0		4	0		4	0		4	0		4	0		4	0		4	0		4	0		4	0		4	0
psbK-psbI_900	+	tctcttatgagaatgaaagaaataatattttcatacaatatcttaattga	6860	50	20	no	4	0		4	0		4	0		4	0		4	0		4	0		4	0		4	0		4	0		4	0		4	0		4	0
psbK-psbI_870	+	ttgaacttactcaatcaaaaatccttttattctcttatgagaatgaaaga	6890	50	26	no	4	418.5		4	601		4	523		4	475.5		4	372		4	411		4	1522		4	2553		4	1469.5		4	2852		4	1268.5		4	2221
psbK-psbI_840	+	aataaagaaagatagtctaaaaagactttgttgaacttactcaatcaaaa	6920	50	24	no	4	533.5		4	801.5		4	877		4	842		4	814		4	896		3	642.5		3	937		4	684		4	1018		4	486		4	608
psbK-psbI_810	+	gtttttaatatattttttatataaggaaaaaataaagaaagatagtctaa	6950	50	14	no	4	0		4	0		4	0		4	0		4	0		4	0		4	0		4	0		4	0		4	0		4	0		4	0
psbK-psbI_780	+	tgttcttgtggataatttaattttgattgagtttttaatatattttttat	6980	50	16	no	4	1465		4	1745		4	1912.5		4	1584		4	1552		4	1440		4	447.5		4	1065		4	449.5		4	519.5		4	376		4	670.5
psbK-psbI_750	+	attaaatatattaagcataacaaaaattggtgttcttgtggataatttaa	7010	50	20	no	4	1464.5		4	1820		4	2197.5		4	1941.5		4	2282		4	2138.5		4	2186.5		4	2561.5		4	3070.5		4	2491		4	2777.5		4	2580.5
psbK-psbI_720	+	aagggtagaattaaaaaaaatacagatcaaattaaatatattaagcataa	7040	50	18	yes	4	333	769.964	4	282	475.009	4	688	1240.24	4	502.5	819.781	4	498.5	1084.19	4	367.5	686.124	4	258.5	151.736	4	113	71.2365	4	223.5	109.577	4	200	152.983	4	254.5	148.987	4	503.5	313.886
psbK-psbI_690	+	caatttggcgactaaaaaagtgcttgaaaaaagggtagaattaaaaaaaa	7070	50	28	yes	4	0	0	4	0	0	4	103	185.676	4	0	0	4	0	0	4	0	0	4	619	363.344	4	499	314.575	4	1245	610.396	4	663.5	507.521	4	961.5	562.872	4	1344	837.86
psbK-psbI_660	+	gattggattcaaaaaggcgtaggcctctggcaatttggcgactaaaaaag	7100	50	44	yes	4	0	0	4	0	0	4	0	0	4	0	0	4	127.5	277.3	4	0	0	4	4451.5	2612.97	4	4845	3054.34	4	8690	4260.52	4	3432.5	2625.57	4	5098.5	2984.71	4	6472	4034.7
psbK-psbI_630	+	gaaaagaggtattacgggcataacatctacgattggattcaaaaaggcgt	7130	50	40	yes	4	492.5	1138.76	4	625.5	1053.61	4	757	1364.63	4	796	1298.6	4	817	1776.9	4	840.5	1569.22	4	5857	3437.98	4	7194	4535.18	4	8300	4069.31	4	3671	2808	4	6994.5	4094.65	4	7119.5	4438.35
psbK-psbI_600	+	ggcttgccaaacaaaggctaagagaagaaagaaaagaggtattacgggca	7160	50	44	yes	4	213.5	493.656	4	278.5	469.114	4	217	391.181	4	245	399.694	4	0	0	4	0	0	4	2735	1605.41	4	3204.5	2020.15	4	4982	2442.57	4	2719	2079.8	4	3874	2267.88	4	5350	3335.23
psbK-psbI_570	+	gtattaagaattttatcgaaaacttacagcggcttgccaaacaaaggcta	7190	50	36	yes	4	402.5	930.663	4	599.5	1009.82	4	822.5	1482.7	4	910.5	1485.39	4	794	1726.87	4	928.5	1733.51	4	7276	4270.91	4	8442	5321.93	4	13081.5	6413.57	4	8460	6471.18	4	10154	5944.26	4	10186.5	6350.35
psbK-psbI_540	+	aaaatcaaaatcgtgaatttgtttaagacagtattaagaattttatcgaa	7220	50	22	no	4	894.5		4	1185		4	1353		4	1080.5		4	1030.5		4	904		3	496		3	514.5		4	455.5		4	709		4	616		4	679.5
psbK-psbI_510	+	aagattttttggatcttttgaattgttggaaaaatcaaaatcgtgaattt	7250	50	24	no	4	829.5		4	1093		4	1238		4	1005.5		4	1154.5		4	1017		3	991.5		3	1206.5		4	923		4	1540		4	963		4	1161.5
psbK-psbI_480	+	atgtttgaattgagagttcgttcatacgtcaagattttttggatcttttg	7280	50	32	no	4	1402		4	2136		4	2127.5		4	1900.5		4	1929		4	1813		4	3215		4	4197.5		4	2875.5		4	4427.5		4	2278		4	3281
psbK-psbI_450	+	cagatttagtatggctaccaaaaaaattaaatgtttgaattgagagttcg	7310	50	30	no	4	220		4	359		4	611.5		4	543		4	710.5		4	715.5		4	746		4	1157		4	799.5		4	1395		4	657.5		4	1380.5
psbK-psbI_420	+	gaggataaaatttaggaaatagaaatgatccagatttagtatggctacca	7340	50	32	no	4	608		4	952.5		4	916		4	859.5		4	814		4	827.5		4	5420		4	8317.5		4	4693		4	8093		4	4262		4	7417.5
psbK-psbI_390	+	atctaattaggttctttcatttagggaaaagaggataaaatttaggaaat	7370	50	26	no	4	142		4	117.5		4	217.5		4	111.5		4	384.5		4	282		4	332		4	329.5		4	153.5		4	124		4	318		4	254
psbK-psbI_360	+	aacatctagatatttttttggtgaacttgaatctaattaggttctttcat	7400	50	26	no	4	1505		4	2358.5		4	2268		4	1899.5		4	1922.5		4	1805.5		4	3470		4	4753		4	1425.5		4	2278		4	2212		4	3636.5
psbK-psbI_330	+	atctttcatattcaaacagatttgcataccaacatctagatatttttttg	7430	50	26	no	4	1758		4	3003		3	2728		3	2187		4	2591		4	2513		4	9965		4	15208.5		4	10250		4	17346		4	7529		4	13257
psbK-psbI_300	+	aaagttatttgtaattaagataatagtcgaatctttcatattcaaacaga	7460	50	22	no	4	1145.5		4	1726.5		4	1946		4	1517		4	1513		4	1373		4	2133.5		4	3563		4	748.5		4	1708.5		4	2293		4	4588
psbK-psbI_270	+	ttttgataccaataaaaaaaaaggtttcagaaagttatttgtaattaaga	7490	50	20	no	4	180		4	225.5		4	339		4	219		4	662		4	630.5		4	0		4	0		4	0		4	0		4	169		4	158.5
psbK-psbI_240	+	agattctctatttttatatcaaatatctaattttgataccaataaaaaaa	7520	50	16	no	4	477		4	689.5		4	635		4	448.5		4	537		4	480.5		4	132		4	185.5		4	0		4	0		4	0		4	0
psbK-psbI_210	+	ctccaagatcttactaaaaaaaaagagaatagattctctatttttatatc	7550	50	24	no	4	302.5		4	371		4	406.5		4	273		4	559.5		4	485		4	443.5		4	614		4	588		4	828		4	709		4	901
psbK-psbI_180	+	caaaaagtttgagagtaagcattacacaatctccaagatcttactaaaaa	7580	50	30	no	4	2686.5		4	4534		4	4565.5		4	3764		4	3816.5		4	3324		4	25060		4	16990		4	27318.5		4	16293		4	26077.5		4	20717.5
psbK-psbI_150	+	gagaaacaaagaatataactacagtgtatacaaaaagtttgagagtaagc	7610	50	30	yes	4	1000.5	2313.36	4	1442	2428.95	4	1511.5	2724.75	4	1465.5	2390.82	4	1340.5	2915.46	4	1255	2343.09	4	1687	990.245	4	1568.5	988.8	4	560.5	274.801	4	477.5	365.247	4	1197.5	701.029	4	2509.5	1564.44
psbK-psbI_120	+	gatcattagataggaatccaaatatgaagagagaaacaaagaatataact	7640	50	28	yes	4	344.5	796.555	4	428.5	721.778	4	565	1018.51	4	447.5	730.054	4	594	1291.89	4	570.5	1065.13	4	835	490.133	4	996	627.89	4	1940.5	951.385	4	1150.5	880.034	4	1452.5	850.309	4	1713.5	1068.21
psbK-psbI_90	+	tttattcttcacgtcccggattacgtcctggatcattagataggaatcca	7670	50	42	yes	4	758.5	1753.81	4	1381.5	2327.04	4	1147.5	2068.57	4	1262.5	2059.65	4	1562	3397.2	4	1640	3061.89	4	14125.5	8291.47	4	17555.5	11067.2	4	30582	14993.7	4	13388.5	10241.1	4	21684	12694	4	19050	11875.9
psbK-psbI_60	+	attaaataaagcaataaaaaaactttcttttttattcttcacgtcccgga	7700	50	26	no	4	559		4	1122		4	2081		4	2656		4	2183.5		4	2606.5		4	5509		4	8976		4	13299		4	8935		4	13303		4	12462
psbK-psbI_30	+	aatcctaataaaattcgagcatttccacgaattaaataaagcaataaaaa	7730	50	24	no	4	1739		4	2414.5		4	2528		4	2026		4	3150		4	2622		4	4202		4	5386.5		4	4345.5		4	5951.5		4	4059.5		4	3832.5
psbK-psbI_0	+	cttctccttttgatggtgtgtaatagataaaatcctaataaaattcgagc	7760	50	32	no	3	9406		3	9226		4	11890		4	8188		4	10087.5		4	7635		4	6147		4	5868		4	6654		4	6585		4	4648.5		4	4142.5
trnS-GCU-2	-	gggaaagagagggattcgaaccctcggtacgattaactcgtacaatggat	7810	50	48	no	4	2935		4	4196		4	5260.5		4	7240		4	5637.5		4	8774		4	4311		4	4886.5		4	5397		4	4688.5		4	4677.5		4	6810.5
trnS-GCU-1	-	cgtacaatggattagcaatccaacgctttagtccactcagccatctctcc	7848	50	48	no	0	0		0	0		0	0		0	0		1	61810		1	48465		4	0		4	0		1	61619		1	64167		1	65144		1	42554
trnG-UCC-Ex1	+	ttttaccactaaactatacccgc	8656	23	39	no	4	20331.5		4	21973.5		4	19220.5		4	20848.5		4	14163.5		4	18749.5		4	34069		4	43427		4	35454		4	49855		4	39712		4	43693.5
trnG-ex1-in	+	aggaacgaatcacacttttaccactaaact	8669	30	37	no	4	20879.5		4	23164.5		4	25640.5		4	25999		4	19966.5		4	24091		4	41004		4	42126		3	57368		3	44924		4	43067		4	40253.5
trnG-intron_664	+	aaaccgagagaccctttaactattaaagggattaaaggaacgaatcacac	8694	50	38	no	4	7298		4	9546		4	6902		4	8694		4	2699.5		4	4352		4	6479		4	8041.5		4	7689		4	10585		4	7367		4	11916.5
trnG-intron_560	+	ttggatataaattacgagaatctataatcttccttgaatctttcattgaa	8798	50	26	no	4	14510.5		4	17251		4	14041		4	14952.5		4	7684.5		4	9275		4	18621		4	16607.5		4	17024		4	16793.5		4	16968		4	22239
trnG-intron_490	+	taaatagtcatccaattcaaaaattatgtttcggaatttcataatccaaa	8868	50	24	no	4	7186.5		4	9282		4	11556.5		4	13134.5		4	12396.5		4	15310.5		4	15902.5		4	17048		4	20504		4	21208.5		4	19760		4	24134.5
trnG-intron_420	+	atttagttacgattagaaagacacttttctagctttatccatggatcctc	8938	50	34	no	4	31629.5		4	35751		3	39314		3	36845		4	27235.5		4	30230.5		4	33585.5		4	35160		4	39859.5		4	38720.5		4	33559		4	36660
trnG-intron_350	+	aaaccaaagttctcgtttaatagctattttgcttcaatttttctatacca	9008	50	28	no	4	42065.5		4	39758.5		4	43016		4	36327		4	29888		4	30597		4	34553.5		4	30178.5		4	26826		4	33670		4	27410.5		4	34154.5
trnG-intron_280	+	aacggaatccttaggaaaagtatttggtttctaccgagctaaaacaatat	9078	50	34	no	4	8720		4	11900.5		4	9947.5		4	11940.5		4	11823.5		4	15276.5		4	17961.5		4	17676.5		4	19155.5		4	19998.5		4	18189		4	26874.5
trnG-intron_210	+	gatccttctagaagatagatcgggccaactcgaacaatctttctagttac	9148	50	42	no	4	8078.5		4	11638.5		4	13508		4	15996		4	11524.5		4	14704		4	9462.5		4	12043.5		4	11213.5		4	11887.5		4	10109		4	14010
trnG-intron_140	+	ttcgacccataacatctatgtgagcttttttccgtctgggtactttcaca	9218	50	42	no	4	17123		4	22123		4	23464.5		4	24867		4	20576.5		4	23198.5		4	25458		4	26642.5		4	29154.5		4	26078.5		4	25709.5		4	29457
trnG-intron_70	+	ggtttcattcggctcctttatgatggatggagaaattcccaaataaaaaa	9288	50	36	no	4	10460		4	12295.5		4	10291		4	11140.5		4	5756.5		4	7291		4	4129.5		4	6271.5		4	6066		4	5906.5		4	4557.5		4	6066.5
trnG-intron_0	+	ttttagtcgacgtcgattgatcatttttatatttttaacgtctctaattc	9358	50	28	no	4	13154		4	15290.5		4	21288		4	19625.5		4	21070		4	20951		4	3277.5		4	5595		4	4278		4	5945		4	2996.5		4	3942
trnG-in-ex2	+	ttggaaggctaagggttttagtcgacgtcg	9382	30	50	no	4	917.5		4	1280.5		4	911.5		4	1254.5		4	1338.5		4	2077.5		4	1680.5		4	2280.5		4	2071.5		4	2037.5		4	1539.5		4	2424
trnG-ex1-ex2	+	ttggaaggctaagggttttaccactaaact	9383	30	40	no	4	6174		4	8238		4	7978.5		4	9922		4	4266		4	6564.5		4	13982		4	15005.5		4	15872		4	27032.5		4	17080.5		4	25198
trnG-UCC-spliced	+	cgcatcgttagcttggaaggctaagggttttaccactaaactatacccgc	9385	50	48	no	4	24152.5		4	29891		4	25423.5		4	30590		4	30355.5		4	35126		4	31987.5		4	34129.5		4	29444.5		4	42842		4	30911.5		4	37872
trnG-UCC-Ex2	+	agcgggtagcgggaatcgaacccgcatcgttagcttggaaggctaaggg	9406	49	59	no	4	321		4	459		4	642.5		4	1034		4	1549.5		4	2778		4	1289		4	1410.5		4	2417		4	2739		4	1543		4	2553.5
trnR-UCU-2	+	tataccaaaggtttagaagacctatgtcctatccattagacaatggacgc	9615	50	40	no	4	6506		4	9341		4	7994		4	10546		4	8919		4	12782.5		4	9808		4	15558.5		4	10304		4	15584.5		4	10490		4	17200.5
trnR-UCU-1	+	tgcgtccaataggatttgaacctataccaaaggtttagaagacctatgtc	9637	50	40	no	4	4678		4	6595.5		4	4612.5		4	6360.5		4	5370.5		4	8070.5		4	4231.5		4	6396		4	2852		4	5339		4	4370.5		4	7678.5
rpoB-atpA_0	-	ctattggacgcaatataaatatatctatattgatatttatctattatttc	9675	50	20	no	4	1103		4	1124.5		4	1331		4	946.5		4	1315		4	1194.5		4	1381.5		4	1824		4	1320.5		4	2352		4	959.5		4	1360.5
rpoB-atpA_30	-	tgatatttatctattatttccatttctatatattatatataatatctatt	9705	50	12	no	4	2255		4	2729		4	3012		4	2060.5		4	1832.5		4	1678		4	2124		4	2807		4	1423.5		4	3030.5		4	1332.5		4	1806.5
rpoB-atpA_60	-	tattatatataatatctatttcgaaaaaagataagaaataaatagaataa	9735	50	12	no	4	0		4	0		4	0		4	0		4	0		4	0		4	0		4	0		4	0		4	0		4	0		4	0
rpoB-atpA_90	-	ataagaaataaatagaataagaaagaaattctgaatgctttaagatttaa	9765	50	18	no	4	0		4	0		4	168.5		4	0		4	133		4	0		4	130		4	168		4	171		4	256		4	176.5		4	231.5
rpoB-atpA_120	-	ctgaatgctttaagatttaatattaaacagatattagttagatacttctt	9795	50	22	no	4	1086		4	1439.5		4	1712		4	1241.5		4	1402.5		4	1303		4	1650.5		4	2326		4	1192.5		4	2746		4	970		4	1480.5
rpoB-atpA_150	-	atattagttagatacttctttctattatatatacttgacttatagacttc	9825	50	22	no	4	1539		4	2318.5		4	2554		4	1818.5		4	2208.5		4	2068		4	4080.5		4	6329		4	3636		4	7114.5		4	2618.5		4	3910.5
rpoB-atpA_180	-	atacttgacttatagacttctatttctagaatttcttaaaaaattaatta	9855	50	18	no	4	1190		4	1735.5		4	1781.5		4	1179.5		4	1445.5		4	1261		4	2467.5		4	2718.5		4	1811.5		4	3375		4	1567		4	1778
rpoB-atpA_210	-	atttcttaaaaaattaattaaaattaaagagtaaaattgactaaagaatc	9885	50	14	no	4	0		4	0		4	0		4	0		4	0		4	0		4	0		4	0		4	0		4	0		4	0		4	0
rpoB-atpA_240	-	gtaaaattgactaaagaatcaaaaattaagaataatccgtttcgtttttt	9915	50	22	no	3	1248		3	1706		4	2156.5		4	1487		4	385.5		4	274.5		4	2071		4	2773.5		4	2142.5		4	4150.5		4	1617		4	2175
rpoB-atpA_270	-	aataatccgtttcgttttttatactttctcctgaagtaggaaacgttcta	9945	50	32	yes	4	840.5	1943.41	4	1260	2122.38	4	1454	2621.09	4	1025.5	1673.01	4	1655	3599.46	4	1527.5	2851.85	4	8361	4907.79	4	12224.5	7706.46	4	10566.5	5180.52	4	12396.5	9482.27	4	11380	6661.97	4	14496.5	9037.23
rpoB-atpA_300	-	ctgaagtaggaaacgttctagttgctcttgaataccttctttcaaaaagc	9975	50	38	yes	4	1238	2862.51	4	2095.5	3529.72	4	2855.5	5147.55	4	2332	3804.44	4	2317	5039.25	4	2396	4473.34	4	29004	17024.9	4	21637	13640.2	4	38339.5	18797	4	19922.5	15239	4	25807.5	15108	4	22219	13851.5
rpoB-atpA_330	-	aataccttctttcaaaaagctttctgcttcagcggttaatgtcttggtag	10005	50	38	yes	4	593	1371.14	4	948	1596.84	4	1003.5	1808.99	4	819.5	1336.94	4	872	1896.52	4	870	1624.29	4	11669.5	6849.83	4	8710.5	5491.2	4	11206	5494.06	4	7286	5573.17	4	8506	4979.5	4	9609	5990.33
rpoB-atpA_360	-	agcggttaatgtcttggtagaggctatgatttcttgaaactgaggtttat	10035	50	38	yes	4	281	649.73	4	548.5	923.91	4	1006	1813.49	4	718.5	1172.16	4	1199	2607.71	4	1233.5	2302.95	4	4660.5	2735.65	4	4929	3107.3	4	8991	4408.09	4	4534	3468.12	4	6044.5	3538.51	4	7029	4381.94
rpoB-atpA_390	-	ttcttgaaactgaggtttattcgtttttaagtaagtgcgtaattgaacga	10065	50	32	yes	4	711.5	1645.13	4	995	1676.01	4	1007	1815.3	4	699.5	1141.17	4	1232.5	2680.57	4	1151	2148.92	4	2344.5	1376.19	4	2945.5	1856.88	4	4338	2126.83	4	2205	1686.64	4	2824	1653.2	4	3788.5	2361.78
rpoB-atpA_420	-	gtaagtgcgtaattgaacgagaaattttcttacttgtccaatttctaatc	10095	50	32	yes	4	1022.5	2364.23	4	1569.5	2643.71	4	1947.5	3510.72	4	1481.5	2416.93	4	1765	3838.7	4	1609	3004.01	4	18786	11027.1	4	20523	12937.9	4	31187.5	15290.5	4	16158.5	12359.9	4	19542.5	11440.4	4	22977.5	14324.4
rpoB-atpA_450	-	tacttgtccaatttctaatccatccagataaccatttgttccggtataaa	10125	50	34	yes	4	1441.5	3333.04	4	2417	4071.27	4	3195	5759.56	4	2358.5	3847.67	4	3266	7103.23	4	3151	5882.93	4	24536.5	14402.6	4	19980	12595.6	4	28495	13970.5	4	27336	20909.7	4	21792.5	12757.6	4	30361	18927.3
rpoB-atpA_480	-	accatttgttccggtataaatggtcattatctgttcttccactgtgaggg	10155	50	42	yes	4	349	806.96	4	541.5	912.119	4	784.5	1414.2	4	705	1150.14	4	1064	2314.1	4	1164.5	2174.13	4	9333.5	5478.63	4	7191	4533.29	4	12712	6232.41	4	11035.5	8441.22	4	7173.5	4199.44	4	10560	6583.19
rpoB-atpA_510	-	ctgttcttccactgtgaggggggctgattgggattgtttcagtaactcac	10185	50	50	yes	4	450	1040.49	4	800.5	1348.39	4	1100	1982.95	4	850	1386.69	4	1079	2346.72	4	998	1863.27	4	15073	8847.64	4	13300.5	8384.78	4	24880	12198.1	4	10311	7887.04	4	16122.5	9438.28	4	13644	8505.78
rpoB-atpA_540	-	ggattgtttcagtaactcacgcaatcgttgacctcttgccaattgattct	10215	50	42	yes	4	873.5	2019.71	4	1461	2460.95	4	1915.5	3453.03	4	2061.5	3363.14	4	2991.5	6506.22	4	3837.5	7164.63	4	46853	27502.1	4	26743	16859.1	3	60173	29501.5	3	27892	21335	4	42775.5	25041.2	4	29434	18349.4
rpoB-atpA_570	-	acctcttgccaattgattctgagtagctttatcgagatcagaagaaaatt	10245	50	36	yes	4	255.5	590.768	4	311.5	524.7	4	611	1101.44	4	400	652.562	4	416	904.76	4	365.5	682.39	4	6275	3683.34	4	5367.5	3383.73	4	9821	4815.02	4	7302	5585.41	4	6540.5	3828.88	4	8981	5598.83
rpoB-atpA_600	-	atcgagatcagaagaaaattgggaaaaggcttctaattcagcgaattgag	10275	50	38	yes	4	0	0	4	0	0	4	0	0	4	0	0	4	0	0	4	0	0	4	1965	1153.43	4	1428.5	900.542	4	2430	1191.38	4	1194	913.308	4	2457.5	1438.65	4	2382.5	1485.27
rpoB-atpA_630	-	ttctaattcagcgaattgagccaattccaattttaattttccagctacct	10305	50	34	yes	4	1513.5	3499.52	4	2444.5	4117.59	4	2478	4467.04	4	2250.5	3671.48	4	1307	2842.6	4	1212.5	2263.74	4	51779	30393.5	4	31045	19571.1	2	65301.5	32015.9	2	21393	16363.8	4	51034.5	29876.1	4	26050.5	16240.1
rpoB-atpA_660	-	ttttaattttccagctacctgtttcatagctttaatttgagcggcggatc	10335	50	38	yes	4	419.5	969.97	4	677.5	1141.2	4	387.5	698.538	4	439	716.187	4	687	1494.16	4	751.5	1403.05	3	9467.5	5557.29	3	7657	4827.06	4	13961	6844.77	4	5672.5	4338.98	4	8094.5	4738.6	4	9118	5684.23
rpoB-atpA_690	-	tttaatttgagcggcggatcctactctcgagacagaaatccctacattaa	10365	50	42	yes	4	601	1389.64	4	1009.5	1700.43	4	1093.5	1971.23	4	1203	1962.58	4	861	1872.59	4	1123	2096.65	4	29582.5	17364.5	4	28851	18188	4	48078.5	23571.8	4	18668	14279.4	4	33223	19449.1	4	21749	13558.5
rpoB-atpA_720	-	gacagaaatccctacattaatagcaggtctgattccagcattaaaaagat	10395	50	36	yes	4	328	758.403	4	495	833.793	4	521.5	940.097	4	406.5	663.166	4	467.5	1016.77	4	434.5	811.214	4	18119	10635.6	4	14013.5	8834.27	4	21353.5	10469.2	4	11653.5	8913.93	4	16863.5	9872.07	4	16755	10445.2
rpoB-atpA_750	-	gattccagcattaaaaagatcggcggataagaatatttgtccatctgtaa	10425	50	36	yes	4	721	1667.1	4	999.5	1683.59	4	1382	2491.3	4	1029	1678.72	4	1288.5	2802.36	4	1255.5	2344.02	4	14296.5	8391.84	4	10074.5	6351.08	4	20048	9829.09	4	9930	7595.6	4	15681	9179.82	4	12493.5	7788.55
rpoB-atpA_780	-	gaatatttgtccatctgtaatggaaattacattagtaggaatataagctg	10455	50	30	yes	4	130	300.587	4	111.5	187.814	4	301.5	543.507	4	154.5	252.052	4	365	793.84	4	295.5	551.7	4	2049.5	1203.03	4	1525.5	961.692	4	2777.5	1361.75	4	1716	1312.59	4	2048	1198.92	4	2063	1286.09
rpoB-atpA_810	-	attagtaggaatataagctgaaacatctcctgactgggtctcgacgattg	10485	50	42	yes	4	415.5	960.721	4	687.5	1158.05	4	949.5	1711.64	4	837	1365.49	4	616.5	1340.83	4	670.5	1251.83	4	12594	7392.5	4	13115.5	8268.16	4	21193.5	10390.7	4	11600.5	8873.39	4	14163	8291.17	4	13428.5	8371.43
rpoB-atpA_840	-	tgactgggtctcgacgattggtaaggcagtcatactcccttcacctaatt	10515	50	48	yes	4	2246	5193.21	4	3885	6544.01	4	3821.5	6888.93	4	4576.5	7466.12	4	3477	7562.14	4	4582	8554.62	4	45529.5	26725.2	4	31173	19651.8	2	63160	30966	2	21141	16171.1	4	43798	25639.8	4	23440.5	14613
rpoB-atpA_870	-	catactcccttcacctaattgagagcttaatttagcggctctttctaaaa	10545	50	38	yes	4	567	1311.02	4	939	1581.68	4	1351	2435.42	4	1222	1993.58	4	1371	2981.79	4	1538.5	2872.39	4	15660	9192.2	4	16214.5	10221.8	4	27329	13398.8	4	10335.5	7905.78	4	18182.5	10644.2	4	12044	7508.33
rpoB-atpA_900	-	tttagcggctctttctaaaagacgtgaatgtaaataaaaaacatctcctg	10575	50	34	yes	4	595.5	1376.92	4	965	1625.48	4	1266.5	2283.09	4	1011.5	1650.17	4	1275.5	2774.09	4	1217.5	2273.08	4	7732	4538.58	4	7714.5	4863.31	4	12070	5917.66	4	6693	5119.57	4	12116.5	7093.12	4	10200.5	6359.07
rpoB-atpA_930	-	taaataaaaaacatctcctggataagcttcacgacccggcggtcttcgta	10605	50	44	yes	4	452	1045.12	4	757	1275.11	4	575.5	1037.44	4	763.5	1245.58	4	459	998.28	4	552	1030.59	4	18043	10591	4	19179	12090.7	4	26753.5	13116.7	4	15998	12237.1	4	22232.5	13015.1	4	19446.5	12123.1
rpoB-atpA_960	-	acgacccggcggtcttcgtaatagaagagacatttgtcgataagcttgtg	10635	50	48	yes	4	120.5	278.621	4	103	173.496	4	225	405.603	4	147	239.816	4	197	428.456	4	153	285.652	4	3843.5	2256.08	4	3858.5	2432.44	4	6247	3062.77	4	4020	3074.96	4	4771	2792.99	4	5100	3179.38
rpoB-atpA_990	-	catttgtcgataagcttgtgcttgtttggaaagatcatcataaattatta	10665	50	30	yes	4	1107	2559.61	4	1544.5	2601.6	4	2025.5	3651.32	4	1327.5	2165.69	4	1432	3114.46	4	1256.5	2345.89	4	11227	6590.09	4	11246	7089.6	4	15257.5	7480.42	4	7183	5494.38	4	11198.5	6555.72	4	12136	7565.68
rpoB-atpA_1020	-	aagatcatcataaattattaaagtgtgttgttcacggtacataaaatatt	10695	50	24	yes	4	1765.5	4082.2	4	2301.5	3876.72	4	2859.5	5154.76	4	1952	3184.5	4	2125	4621.67	4	1881.5	3512.77	4	9729.5	5711.08	4	8325.5	5248.49	4	11930.5	5849.26	4	8041.5	6151.06	4	12409.5	7264.65	4	11509.5	7175.11
rpoB-atpA_1050	-	ttcacggtacataaaatattcagccaaggctgctcctgtataaggcgcga	10725	50	46	yes	4	217	501.749	4	318.5	536.491	4	303	546.211	4	352.5	575.07	4	423	919.984	4	544.5	1016.58	3	7855.5	4611.07	3	6140.5	3871.04	4	11709	5740.67	4	6611	5056.85	4	6845	4007.13	4	6759.5	4213.93
rpoB-atpA_1080	-	tgctcctgtataaggcgcgaggtattgtaacgtagctggggaatcggccg	10755	50	56	yes	4	0	0	4	0	0	4	0	0	4	0	0	4	0	0	4	0	0	4	1244.5	730.504	4	966.5	609.292	4	2110	1034.49	4	1243	950.789	4	1412	826.599	4	1634.5	1018.96
rpoB-atpA_1110	-	cgtagctggggaatcggccgtttcagctaccacaatagtgtattccattg	10785	50	50	yes	4	868.5	2008.15	4	1441.5	2428.11	4	1393	2511.13	4	1417	2311.7	4	663	1441.96	4	651.5	1216.35	4	21895.5	12852.4	4	14745	9295.41	4	28735.5	14088.4	4	13555.5	10368.8	4	18268.5	10694.6	4	16575	10333
rpoB-atpA_1140	-	cacaatagtgtattccattgcccctcgttcctgtaaactggtcactacct	10815	50	46	yes	4	6013	13903.3	4	9130	15378.8	4	7782	14028.4	4	9354	15260.2	4	6447	14021.6	4	8438	15753.8	4	53931	31656.7	4	32189.5	20292.6	0	0		0	0		4	49277.5	28847.6	4	26422	16471.7
rpoB-atpA_1170	-	ctgtaaactggtcactacctgagccacggaagaagctttttgaccaatag	10845	50	46	yes	4	236	545.68	4	362.5	610.606	4	488	879.707	4	471	768.392	4	544.5	1184.23	4	630.5	1177.15	4	9109	5346.85	4	10385	6546.82	4	15844	7767.97	4	9528	7288.11	4	11349	6643.82	4	12298.5	7666.98
rpoB-atpA_1200	-	agaagctttttgaccaatagctacataaacacatattacattttggcctt	10875	50	32	yes	4	992	2293.71	4	1549.5	2610.02	4	1773	3196.15	4	1434	2339.43	4	1028	2235.8	4	984	1837.13	4	22911	13448.4	4	15383	9697.62	4	28726.5	14084	4	17226.5	13176.8	4	21170	12393.1	4	19946.5	12434.8
rpoB-atpA_1230	-	acatattacattttggccttgttgattgagaattgtatctgtggctactg	10905	50	36	yes	4	894	2067.11	4	1435	2417.16	3	1752	3158.29	3	1450	2365.54	4	2033.5	4422.67	4	1918	3580.92	4	15899.5	9332.78	4	9650.5	6083.78	4	19009.5	9319.94	4	10344	7912.28	4	15125	8854.33	4	13618.5	8489.88
rpoB-atpA_1260	-	aattgtatctgtggctactgctgttttaccggtctgtctgtcaccaataa	10935	50	42	yes	4	4458	10307.8	4	6838.5	11519	4	6674.5	12032	4	6112	9971.15	4	4793.5	10425.4	4	5019	9370.5	4	60486	35504.4	4	27372	17255.6	1	51365		1	22590		4	53328.5	31219.1	4	27832.5	17351
rpoB-atpA_1290	-	ggtctgtctgtcaccaataattaattctcgctggccgcgtcctataggga	10965	50	50	yes	4	678.5	1568.83	4	1125.5	1895.83	4	1082.5	1951.4	4	1242.5	2027.02	4	1017.5	2212.96	4	1268.5	2368.3	4	17180	10084.4	4	17487	11024	4	33475.5	16412.3	4	15942.5	12194.7	4	21994.5	12875.8	4	16348.5	10191.8
rpoB-atpA_1320	-	ctggccgcgtcctatagggatcatggaatcaatagcaataagtcctgttt	10995	50	46	yes	4	619	1431.26	4	1026	1728.23	4	1054.5	1900.92	4	800	1305.12	4	1146	2492.44	4	1142.5	2133.05	4	10841.5	6363.81	4	12569.5	7923.95	4	18584	9111.33	4	7928.5	6064.63	4	14511.5	8495.18	4	10458.5	6519.91
rpoB-atpA_1350	-	aatagcaataagtcctgtttgaagaggctcatatacagaacgtctcgaaa	11025	50	38	yes	4	491.5	1136.45	4	688	1158.89	4	654.5	1179.85	4	482.5	787.153	4	528.5	1149.44	4	470.5	878.426	4	16738	9824.97	4	12952	8165.09	4	21726	10651.8	4	11139	8520.39	4	19073.5	11165.8	4	16849	10503.8
rpoB-atpA_1380	-	atatacagaacgtctcgaaataatacctggggcaggagattcaattaacc	11055	50	40	yes	4	248	573.427	4	341.5	575.233	4	410	739.098	4	341	556.309	4	450	978.706	4	486	907.364	4	8442	4955.34	4	9215.5	5809.55	4	12916.5	6332.68	4	5903	4515.29	4	9431	5521.01	4	8008.5	4992.56
rpoB-atpA_1410	-	ggcaggagattcaattaaccgagattcagaagcggaaatcttacctcgac	11085	50	46	yes	4	427.5	988.468	4	636.5	1072.14	4	969	1746.79	4	997.5	1627.33	4	928.5	2019.4	4	1104	2061.17	4	13406	7869.13	4	11516	7259.82	4	23049	11300.4	4	13439.5	10280.1	4	18358.5	10747.3	4	18735	11679.5
rpoB-atpA_1440	-	agcggaaatcttacctcgaccatcaatagggttagccaaggcgtttataa	11115	50	44	yes	4	0	0	4	0	0	4	273.5	493.032	4	183.5	299.363	4	419	911.284	4	423.5	790.677	4	10149	5957.32	4	9268	5842.65	4	21585	10582.7	4	7991	6112.43	4	11994.5	7021.7	4	10650	6639.3
rpoB-atpA_1470	-	gttagccaaggcgtttataacacgccccaaataagcctcactcaccggta	11145	50	50	yes	4	2157.5	4988.58	4	3895.5	6561.7	4	3627	6538.31	4	5050.5	8239.41	4	3026.5	6582.34	4	4500.5	8402.46	4	37001.5	21719.4	4	25636	16161.2	4	49129.5	24087.1	4	19334.5	14789.2	4	38076.5	22290.4	4	24154	15057.8
rpoB-atpA_1500	-	ataagcctcactcaccggtatctgagcaatttttcccgtagctttgactg	11175	50	46	yes	4	1494	3454.43	4	2475.5	4169.81	4	2527	4555.37	4	2539	4142.14	4	2057.5	4474.86	4	2064	3853.5	4	35791	21008.8	4	25253.5	15920.1	4	47545.5	23310.5	4	22120	16919.9	4	35702	20900.3	4	29225.5	18219.4
rpoB-atpA_1530	-	ttttcccgtagctttgactgaacttccttcttggatcatcaaaccgtcac	11205	50	44	yes	4	3567	8247.64	4	5712	9621.47	4	5034	9074.68	4	4483.5	7314.4	4	4102.5	8922.54	4	4501.5	8404.32	4	45471.5	26691.1	4	34484	21739.1	3	65247	31989.2	3	22143	16937.5	4	46481.5	27210.8	4	28322	17656.2
rpoB-atpA_1560	-	ttggatcatcaaaccgtcacccattaatacaacaccaacattattggatt	11235	50	36	yes	4	4288	9914.74	4	6928	11669.7	4	6011.5	10836.8	4	5754	9387.1	4	3475.5	7558.87	4	3964.5	7401.74	4	35564	20875.6	4	26549.5	16737.1	4	54136.5	26541.9	4	22351	17096.6	4	37909	22192.3	4	25597	15957.4
rpoB-atpA_1590	-	aacaccaacattattggattctaaattaagggcaatacctatagtaccct	11265	50	34	yes	4	949	2194.28	4	1556	2620.97	4	1608	2898.71	4	1267	2066.99	4	836.5	1819.31	4	772.5	1442.26	4	17511.5	10279	4	17007.5	10721.7	4	28703	14072.5	4	11032.5	8438.92	4	19339.5	11321.5	4	15413	9608.59
rpoB-atpA_1620	-	ggcaatacctatagtaccctcctcaaattctactaattcacctgccatta	11295	50	40	yes	4	2752	6363.19	4	4808	8098.74	4	6230	11230.7	4	5795.5	9454.81	4	4780.5	10397.1	4	5087	9497.45	4	55767	32734.4	4	38767	24439.2	0	0		0	0		3	65251	38198.6	3	21558	13439.4
rpoB-atpA_1650	-	tactaattcacctgccattacttcatcaagaccataaatacgagcgatgc	11325	50	40	yes	4	763.5	1765.37	4	1388.5	2338.83	4	1840.5	3317.83	4	1869.5	3049.91	4	1740.5	3785.42	4	2055	3836.7	4	13144	7715.34	4	13882	8751.37	4	19392.5	9507.72	4	11956.5	9145.7	4	13280	7774.25	4	12522.5	7806.63
rpoB-atpA_1680	-	accataaatacgagcgatgccatcgcccacttgaagtacggtaccggtat	11355	50	50	yes	4	363	839.331	4	643.5	1083.93	4	443.5	799.488	4	444.5	725.159	4	306	665.52	4	316	589.974	4	13687	8034.08	4	14491	9135.29	4	17047.5	8358.02	4	14804	11323.8	4	12025	7039.56	4	16727.5	10428.1
rpoB-atpA_1710	-	ttgaagtacggtaccggtatttacaatcgttacttctctattatattgct	11385	50	34	yes	4	2520.5	5827.91	4	3877	6530.54	4	3895.5	7022.33	4	3105	5065.51	4	3102	6746.55	4	3163.5	5906.27	4	34746.5	20395.7	4	24535.5	15467.5	4	45670	22391	4	27363.5	20930.7	4	27815	16283.2	4	28992.5	18074.2
rpoB-atpA_1740	-	tacttctctattatattgctcaatacgttcacggataatattactaattt	11415	50	26	yes	4	1469	3396.63	4	2321	3909.56	4	2780.5	5012.35	4	1887.5	3079.28	4	1592	3462.45	4	1407.5	2627.81	4	20820	12221	4	15040.5	9481.7	4	22857	11206.3	4	19061	14580	4	22673	13273	4	23630.5	14731.4
rpoB-atpA_1770	-	acggataatattactaatttcgtcggctctaatggttaccatgagtattg	11445	50	36	yes	4	725	1676.35	4	1285	2164.49	4	1195.5	2155.1	4	941	1535.15	4	732	1592.03	4	699.5	1305.97	4	23866	14009	4	14712	9274.61	4	24661.5	12091	4	15213	11636.6	4	21144	12377.9	4	19032.5	11865
rpoB-atpA_1800	-	aatggttaccatgagtattgtcctgattcttttgttggaagaaaaaaaaa	11475	50	30	no	4	1330.5		4	2089		4	2118		4	1491		4	2091.5		4	1941.5		4	11059		4	8167		4	12892		4	9111.5		4	10985		4	9034
rpoB-atpA_1830	-	tttgttggaagaaaaaaaaataatgcctataataatcgtaaggaaataat	11505	50	22	no	4	368		4	543		4	497.5		4	312.5		4	855		4	753		4	394.5		4	320.5		4	310		4	259.5		4	535.5		4	304
rpoB-atpA_1860	-	aataatcgtaaggaaataattaatcagttatttctttcatcgtaccaaac	11535	50	26	yes	4	3653	8446.49	4	5660	9533.88	4	6428.5	11588.5	4	4815	7855.21	4	4835	10515.7	4	4313.5	8053.33	4	27334.5	16045	4	19190.5	12097.9	4	34056.5	16697.2	4	24491	18733.5	4	24470	14325	4	32888.5	20503
rpoB-atpA_1890	-	tttctttcatcgtaccaaacatcccaatatttgcattaatagtacgtaaa	11565	50	30	yes	4	5296.5	12246.6	4	8372.5	14102.9	4	8496.5	15316.5	4	6549	10684.1	4	6816.5	14825.2	4	5998.5	11199.2	4	25108	14738	4	21812	13750.5	4	2244.5	1100.43	4	2545.5	1947.09	4	23005	13467.4	4	25696	16019.1
rpoB-atpA_1920	-	ttgcattaatagtacgtaaatgtaactcattactcaaacaactatttagg	11595	50	28	yes	4	1866	4314.58	4	3117.5	5251.21	4	3268	5891.15	4	2508.5	4092.38	4	1660	3610.34	4	1529	2854.65	4	5710.5	3351.98	4	6790.5	4280.81	4	7549.5	3701.35	4	7600.5	5813.73	4	7120	4168.12	4	9651	6016.51
rpoB-atpA_1950	-	tactcaaacaactatttagggttcctatagctccttgtaaagcttgttgg	11625	50	38	yes	4	1660.5	3839.42	4	2686.5	4525.22	4	2528.5	4558.07	4	2261	3688.61	4	2067	4495.52	4	2037	3803.09	4	17152.5	10068.3	4	18458	11636.1	4	4505	2208.7	4	3514	2687.91	4	12568	7357.44	4	14333	8935.31
rpoB-atpA_1980	-	ctccttgtaaagcttgttggaaaacccgttcgcggacttgattaattgtt	11655	50	42	yes	4	2491	5759.7	4	4075	6864.05	4	3586	6464.4	4	3023	4931.74	4	3276	7124.98	4	3197	5968.82	4	15177.5	8908.98	4	14140.5	8914.33	4	16132.5	7909.41	4	15985.5	12227.5	4	13998.5	8194.87	4	21498	13402
rpoB-atpA_2010	-	cgcggacttgattaattgttctttgttgctcaaaaagaatggtttcattt	11685	50	34	yes	4	4032.5	9323.97	4	5959.5	10038.4	4	6083.5	10966.6	4	4476	7302.17	4	5152	11205.1	4	4488	8379.12	4	12936.5	7593.54	4	11777	7424.35	4	3233	1585.07	4	3708	2836.3	4	10238	5993.43	4	13948.5	8695.61
rpoB-atpA_2040	-	caaaaagaatggtttcatttttgtaattttctaattgtttcaaagtttta	11715	50	20	yes	4	2730.5	6313.48	4	4188	7054.39	4	4779.5	8615.9	4	3293	5372.22	4	4402.5	9575.01	4	3641	6797.77	4	6567.5	3855.03	4	4188	2640.16	4	6024	2953.44	4	5141	3932.43	4	4403.5	2577.85	4	8478	5285.25
rpoB-atpA_2070	-	ctaattgtttcaaagttttataagttgaattaatcaaattcaatttttct	11745	50	18	yes	4	1610	3722.65	4	2279	3838.82	4	2155.5	3885.67	4	1454	2372.06	4	2576	5602.55	4	2177	4064.47	4	1790	1050.7	4	1396.5	880.369	4	1846	905.053	4	1560.5	1193.65	4	1736.5	1016.57	4	2724	1698.16
rpoB-atpA_2100	-	taatcaaattcaatttttctcgttcgatttcagagtatccattcacgcga	11775	50	34	yes	4	3429	7928.55	4	5566	9375.54	4	5290	9536.17	4	4293	7003.62	4	2860.5	6221.31	4	2842.5	5306.96	4	19795.5	11619.7	4	19989.5	12601.6	4	22236	10901.8	4	19475	14896.7	4	18785	10996.9	4	23055.5	14373
rpoB-atpA_2130	-	cagagtatccattcacgcgaaacttatccgcttccgtttctacgttacgc	11805	50	48	yes	4	4995.5	11550.6	4	8717.5	14684	4	11696.5	21085	4	11886	19390.9	4	11019	23965.3	4	12026	22452.6	4	35958.5	21107.1	4	35354	22287.6	4	54163.5	26555.2	4	31909.5	24408	4	36616.5	21435.7	4	31065.5	19366.5
rpoB-atpA_2160	-	cttccgtttctacgttacgcaagcgcgcccgggcattttctaattgttga	11835	50	50	yes	4	795.5	1839.36	4	1317	2218.39	4	1137	2049.64	4	1111	1812.49	4	1445.5	3143.82	4	1539	2873.32	4	7373.5	4328.14	4	6762	4262.84	4	9174	4497.81	4	7092	5424.78	4	5892.5	3449.53	4	10423	6497.78
rpoB-atpA_2190	-	gggcattttctaattgttgaatagctccttcacgcagttcttctgaattt	11865	50	38	yes	4	5554	12842	4	8318.5	14011.9	4	9910	17864.5	4	7885.5	12864.4	4	7741	16835.9	4	6987.5	13045.7	4	41267	24223.1	4	34803	21940.2	4	51516	25257.2	4	42316	32368.1	4	34205.5	20024.3	4	37437	23338.5
rpoB-atpA_2220	-	cacgcagttcttctgaatttcgaatagtatttaatatcctctgctttcgg	11895	50	38	yes	4	3322.5	7682.3	4	5197	8753.98	4	5934	10697.1	4	5151.5	8404.18	4	5805.5	12626.4	4	5227	9758.84	4	8747.5	5134.66	4	8463.5	5335.49	4	9335.5	4576.99	4	11467.5	8771.66	4	7207.5	4219.35	4	12535	7814.42
rpoB-atpA_2250	-	ttaatatcctctgctttcggttatctaataaatcatttaacactcccttt	11925	50	30	yes	4	6062	14016.6	4	8998.5	15157.3	4	10720	19324.7	4	7969.5	13001.5	4	5394	11731.4	4	4396	8207.35	4	41391	24295.9	4	19540	12318.2	4	41077	20139.2	4	33537.5	25653.3	4	30815.5	18039.7	4	34273	21366.1
atpF-ex1-ex2	-	ctaataaatcatttaacactccctttccaa	11938	30	30	yes	4	4346	10048.8	4	7161.5	12063	4	8136.5	14667.5	4	6940	11321.9	4	5688	12370.8	4	5623.5	10499.1	4	47253	27736.8	4	21404	13493.3	4	46379	22738.6	4	42429	32454.6	4	30682.5	17961.9	4	37758.5	23539
atpF-in-ex2	-	ctaataaatcatttaatgaaagtagattat	11939	30	17	no	4	0		4	0		4	0		4	0		4	0		4	0		4	0		4	0		4	0		4	0		4	0		4	0
atpF-intron_0	-	atgaaagtagattatctttccattcattaaaaaaaaagttctatgatccc	11964	50	26	no	4	1231.5		4	1864		4	1734		4	1610.5		4	1500		4	1534		4	711		4	872.5		4	760.5		4	861		4	565.5		4	591.5
atpF-intron_70	-	ctttcgattcatttggctctcatgctcacttattccaatcaattatttat	12034	50	32	no	4	3153.5		4	4651		4	4678.5		4	4637.5		4	3285.5		4	3712.5		4	7734.5		4	8855		4	8644		4	8052		4	5153		4	7142.5
atpF-intron_140	-	tttcatgcaatgagcctaccctctcccgagtttttttattcaattcatat	12104	50	36	no	4	8614		4	13134.5		4	10085.5		4	11911		4	6964.5		4	9418		4	24585		4	26141.5		4	29059.5		4	26201.5		4	19399		4	18789
atpF-intron_210	-	aaaagatcaccaatccaagataaaaatattcggaggattcttctgaccaa	12174	50	34	no	4	684.5		4	1136		4	1125		4	1086		4	851.5		4	999.5		4	6499		4	7693.5		4	6685.5		4	8145		4	5671		4	6544.5
atpF-intron_280	-	gcaaagttgtttctttttttcttgaaatccaaagaattcttattatttta	12244	50	22	no	4	1479.5		4	2112		4	1753		4	1430		4	1840		4	1919.5		4	3510.5		4	3431.5		4	3573.5		4	3922		4	2315		4	3067
atpF-intron_350	-	cattataaaaaaagactcaaaaaattttatcgacatgagtgttttatatc	12314	50	22	no	4	281.5		4	376.5		4	562		4	407		4	537		4	529		4	1452		4	1620.5		4	1845.5		4	2285		4	1237		4	1463.5
atpF-intron_420	-	ttttgaaaattttattcatttttttatttagtctacatttagactatata	12384	50	14	no	4	347		4	430.5		4	472.5		4	302.5		4	419		4	380		4	224.5		4	151.5		4	0		4	0		4	126		4	0
atpF-intron_490	-	tgcatctgaacttcaaacggtttagctttaaccatgttaattaattgtcc	12454	50	34	no	4	1591.5		4	2363		4	2258		4	2020		4	1955		4	2019		4	15569		4	16307.5		4	18991		4	15497		4	15193.5		4	16223.5
atpF-intron_560	-	atcaaagtaaagcggacttaccaaagaataacgaaaggctatggttctca	12524	50	38	no	4	522		4	726		4	843.5		4	905		4	759.5		4	900.5		4	8551.5		4	9187		4	11205.5		4	8042		4	9164.5		4	10647.5
atpF-intron_665	-	atagtgccactgggtgaatccagcctattcttgaaatgaacaactcacac	12629	50	44	no	4	1326		4	2141		4	2070		4	1947		4	1735.5		4	1837.5		4	15204		4	16227.5		4	22644		4	14793		4	12333		4	15984
atpF-ex1-in	-	atgaacaactcacacacactccctttccaa	12653	30	43	no	4	5047		4	8261.5		4	6238		4	7402		4	4150		4	5744		4	26281		4	25784.5		4	27643.5		4	19933		4	19215		4	20627
rpoB-atpA_2280	-	aatcatttaacactccctttccaaaaaagatcaatacaccgaaaactaca	12670	50	32	yes	4	6967	16109.1	4	10641	17924	4	11531	20786.7	4	7869	12837.5	4	8988.5	19549.1	4	7266.5	13566.6	4	40140.5	23561.9	4	26502	16707.2	4	39659.5	19444.2	4	31430.5	24041.7	4	42649	24967.2	4	33303.5	20761.7
rpoB-atpA_2310	-	tcaatacaccgaaaactacacttagatttattagatttgttgctaaaata	12700	50	26	yes	4	3635	8404.87	4	5270.5	8877.79	4	5844.5	10535.8	4	3918	6391.84	4	5306.5	11541.1	4	4365	8149.48	4	11454.5	6723.63	4	8473	5341.47	4	8405	4120.79	4	9921	7588.72	4	8186.5	4792.46	4	13829.5	8621.42
rpoB-atpA_2340	-	ttagatttgttgctaaaatatcggtattaaatccgaaactcccggcggat	12730	50	38	yes	4	418	966.502	4	681	1147.1	4	694	1251.06	4	608	991.894	4	1256	2731.68	4	1264.5	2360.83	4	4943.5	2901.76	4	3503.5	2208.65	4	5556	2723.98	4	5186.5	3967.23	4	4780.5	2798.55	4	7344.5	4578.62
rpoB-atpA_2370	-	atccgaaactcccggcggatggccagtgacccaagtaaacgaaagaatcg	12760	50	54	yes	4	0	0	4	173.5	292.249	4	395	712.058	4	363	592.2	4	588	1278.84	4	604.5	1128.6	4	5067	2974.26	4	5341	3367.03	4	8785.5	4307.34	4	7640	5843.95	4	6102.5	3572.47	4	9487.5	5914.58
rpoB-atpA_2400	-	ccaagtaaacgaaagaatcggttaaatttttcatataatctcctcttcta	12790	50	30	yes	4	7201.5	16651.3	4	9897	16670.8	4	10840	19541	4	7265.5	11853	4	7685.5	16715.2	4	5950.5	11109.6	4	58232	34181.4	4	22667	14289.5	4	32743	16053.2	4	23235.5	17773.2	4	45164	26439.5	4	27611	17212.9
rpoB-atpA_2430	-	tcatataatctcctcttctagctaaactataaaaaaggaactctgtcctt	12820	50	32	no	4	3430		4	5047.5		4	5203.5		4	3801		4	5397		4	4415.5		4	7042		4	6656		4	6726		4	7525.5		4	5935.5		4	5968.5
rpoB-atpA_2460	-	aaaaaaggaactctgtccttttttttttattctttttattgaaaataaaa	12850	50	18	no	4	1156.5		4	1772.5		4	1505.5		4	1017.5		4	1347.5		4	1116		4	497		4	522		4	441.5		4	618		4	317		4	246
rpoB-atpA_2490	-	tctttttattgaaaataaaaagaaatttgaatttaataatttaatttacc	12880	50	12	no	4	0		4	0		4	0		4	0		4	0		4	0		4	0		4	0		4	111		4	0		4	107		4	0
rpoB-atpA_2520	-	atttaataatttaatttacctatttggatatttgtaaacagaatcaaaaa	12910	50	16	no	4	998.5		4	1630.5		4	1782.5		4	1230		4	1964.5		4	1697		4	1732		4	2594.5		4	1564.5		4	3453.5		4	2141.5		4	3122.5
rpoB-atpA_2550	-	tttgtaaacagaatcaaaaacctattctatttacaaacgtattttccaaa	12940	50	24	no	4	2135.5		4	3613		4	3198.5		4	2462.5		4	3291.5		4	3001		4	2779		4	3501		4	2128.5		4	4148		4	1604		4	1861.5
rpoB-atpA_2580	-	ttacaaacgtattttccaaaatttttaattttcaataataataatgagac	12970	50	18	no	4	1527.5		4	2446.5		4	2623.5		4	2031		4	2245		4	2291.5		4	184		4	146		4	122.5		4	316.5		4	170		4	102
rpoB-atpA_2610	-	ttcaataataataatgagacttattagaattaagctagaatttgagacca	13000	50	24	no	4	1408.5		4	2112.5		4	2812		4	2648.5		4	2365.5		4	2582		4	2682		4	3699		4	858.5		4	1211.5		4	2112		4	2552
rpoB-atpA_2640	-	taagctagaatttgagaccaagttttatgtcaagttcaaaaaacctaaac	13030	50	30	no	4	6228.5		4	9042		4	6997.5		4	6296.5		4	723.5		4	806		4	8463.5		4	11452.5		4	6837.5		4	10636.5		4	5496		4	8076
rpoB-atpA_2670	-	caagttcaaaaaacctaaacctacttttttcgcaacactccttaaaaaaa	13060	50	30	no	4	14286		4	18550.5		4	20007		4	16820.5		4	16114		4	14608		4	42154		4	40614.5		4	43790.5		4	47249.5		4	33608.5		4	28899
rpoB-atpA_2700	-	cgcaacactccttaaaaaaaagtttctattaaactaaaagaataagggga	13090	50	30	no	4	168.5		4	244		4	379.5		4	381.5		4	1136.5		4	1181		4	439.5		4	583.5		4	486.5		4	1056.5		4	515.5		4	664.5
rpoB-atpA_2730	-	aaactaaaagaataaggggaaggaagaaagcgaatcgatgtgctaattcc	13120	50	38	no	4	1799		4	2767.5		4	3788		4	4233.5		4	3666.5		4	4252		4	8404		4	9983.5		4	7569.5		4	9010.5		4	5382		4	5565
rpoB-atpA_2760	-	cgaatcgatgtgctaattccccatcctcaaattagtccttcccaaggatt	13150	50	44	no	4	22457		4	26274		4	24151		4	23877.5		4	23418		4	22545.5		4	31892.5		4	34027.5		4	46572		4	33440.5		4	33455		4	24366
rpoB-atpA_2790	-	attagtccttcccaaggattgttgtctcaatgaataattgtaggagttaa	13180	50	34	no	4	4831		4	6021.5		4	5565		4	6089		4	5440		4	6082		4	5081		4	7333.5		4	5379.5		4	8767		4	5057		4	7336.5
rpoB-atpA_2820	-	tgaataattgtaggagttaaatcttgatagaattaaaaaaactacaaaaa	13210	50	20	no	4	4828		4	5758.5		4	4505		4	4749.5		4	2821		4	3007.5		3	3314.5		3	3107		4	2650.5		4	3004		4	3966		4	3493
rpoB-atpA_2850	-	aattaaaaaaactacaaaaaaaatccagaattttgtgatttctgggctta	13240	50	24	no	4	2857.5		4	4050		4	3556		4	4131		4	3595.5		4	4456		4	6606.5		4	7435.5		4	7067		4	7776		4	5511.5		4	5646.5
rpoB-atpA_2880	-	ttttgtgatttctgggcttaaacaaaaggattcgcaaataaaagcgctaa	13270	50	34	yes	4	3403	7868.43	4	4883.5	8225.92	4	2357	4248.91	4	2913	4752.28	4	3489.5	7589.32	4	4386	8188.68	4	5295	3108.09	4	5500.5	3467.58	4	5652.5	2771.3	4	4334.5	3315.52	4	6815.5	3989.86	4	7376	4598.26
rpoB-atpA_2910	-	ttcgcaaataaaagcgctaatgctacaaccaggccataaattgttaaagc	13300	50	38	yes	4	7446.5	17217.8	4	10731	18075.6	4	8074.5	14555.7	4	9681.5	15794.4	4	5246	11409.5	4	6808	12710.6	4	22085.5	12963.9	4	16097	10147.7	4	34188	16761.6	4	18304.5	14001.4	4	25360.5	14846.3	4	22708	14156.3
rpoB-atpA_2940	-	aggccataaattgttaaagcttccataaaagccaaactaagcaataaagt	13330	50	32	yes	4	8905.5	20591.3	4	11709	19723	4	10081.5	18173.7	4	10974.5	17903.9	4	9805.5	21326	4	10830.5	20220.6	4	14259	8369.83	4	10998.5	6933.58	4	19983	9797.23	4	10081.5	7711.49	4	16140.5	9448.82	4	13876.5	8650.72
rpoB-atpA_2970	-	gccaaactaagcaataaagtacctcgtatttttccttctgcctcaggttg	13360	50	42	yes	4	27294	63109.3	4	30569	51491.4	4	31365	56541	4	29244.5	47709.6	4	27199.5	59156.3	4	24215.5	45210.5	4	54348	31901.5	4	41525	26177.8	0	0		0	0		4	63246	37024.9	4	27714.5	17277.4
rpoB-atpA_3000	-	tttccttctgcctcaggttgtctcgcgataccttcgacagcttgacccgc	13390	50	56	yes	4	11699	27050.5	4	18102.5	30492.4	4	16876.5	30422.9	4	19645	32048.9	4	16347.5	35554.2	4	18200	33979.5	4	42325	24844.2	4	34628	21829.9	3	65272	32001.4	3	26418	20207.5	4	46972.5	27498.2	4	31655	19734
rpoB-atpA_3030	-	ccttcgacagcttgacccgcagctgtaccttgaccgactccaggtccaat	13420	50	58	yes	4	6357.5	14699.8	4	10103	17017.8	4	6528	11767.9	4	8694	14183.4	4	6019.5	13091.8	4	7731	14433.8	4	48723.5	28600	4	31348	19762.1	2	65272	32001.4	2	23417.5	17912.4	4	44710	26173.7	4	32460.5	20236.1
rpoB-atpA_3060	-	tgaccgactccaggtccaatagaagcaagcccaacagccaacccagcagc	13450	50	58	yes	4	5765.5	13331	4	8880	14957.7	4	5270	9500.11	4	7612.5	12419.1	4	4986	10844.1	4	6758	12617.2	4	43620	25604.3	4	28588	18022.2	3	60799	29808.4	3	24674	18873.5	4	40756	23859	4	34637	21593
rpoB-atpA_3090	-	ccaacagccaacccagcagcaataaccgaagcagcagaaaccagtggatt	13480	50	52	yes	4	1290	2982.74	4	1944	3274.53	4	1087.5	1960.41	4	1550	2528.68	4	1144.5	2489.18	4	1664.5	3107.63	4	10554	6195.05	4	8836	5570.31	4	15573	7635.1	4	7260	5553.28	4	10814	6330.63	4	13596.5	8476.17
rpoB-atpA_3120	-	gcagcagaaaccagtggattcatgataagttcctcacaccaaaataaaga	13510	50	40	no	4	11735.5		4	13750		4	14777.5		4	14718.5		4	13187		4	13632		4	28901		4	20849.5		4	45389		4	21792.5		4	34021.5		4	26422.5
rpoB-atpA_3150	-	tcctcacaccaaaataaagaaatagttaatgatacaatcatccaatgact	13540	50	30	no	4	4473.5		4	5466.5		4	6592.5		4	6020.5		4	6973.5		4	6880		4	4492		4	5550		4	5342.5		4	5520		4	5479.5		4	4411.5
rpoB-atpA_3180	-	gatacaatcatccaatgacttaggacgtaattctaattaagtaatcgcta	13570	50	32	no	4	2536.5		4	3583		4	2467		4	2403		4	1652		4	1740		4	1942		4	2869		4	1856.5		4	2725.5		4	1715.5		4	2161
rpoB-atpA_3210	-	ttctaattaagtaatcgctaagattaatccagccaaaaaaaccaaaaact	13600	50	28	no	4	3280		4	5256.5		4	4807.5		4	4419.5		4	2138.5		4	2406.5		4	8424.5		4	12735		4	9912.5		4	15899.5		4	10167.5		4	12226
rpoB-atpA_3240	-	agccaaaaaaaccaaaaactttaattgaaatatgaaataatataataaaa	13630	50	16	no	4	852		4	1160.5		4	990		4	849.5		4	1318		4	1381.5		4	251		4	306.5		4	311		4	720.5		4	302		4	365.5
rpoB-atpA_3270	-	tatgaaataatataataaaattattgaatcataagaattactttgatagt	13660	50	14	no	4	136.5		4	142		4	123.5		4	0		4	117		4	0		4	0		4	0		4	0		4	0		4	0		4	0
rpoB-atpA_3300	-	ataagaattactttgatagtagttcctatccgcgggatttttaaaaatcc	13690	50	32	no	4	712		4	1210		4	1137.5		4	1163		4	1219.5		4	1540		4	5598.5		4	8894		4	5889.5		4	9336.5		4	5011		4	6875.5
rpoB-atpA_3330	-	cgcgggatttttaaaaatccataatatatatacgacttttttatgccatt	13720	50	28	no	4	4693		4	6916.5		4	6132		4	5328		4	2880.5		4	3202.5		4	2710.5		4	3614.5		4	2493		4	4036		4	1882.5		4	2278.5
rpoB-atpA_3360	-	tacgacttttttatgccattttttttatgaaccattctttgaattcttcg	13750	50	28	no	4	8768.5		4	11795		4	10469		4	8933		4	8662.5		4	8318.5		4	10932.5		4	12167.5		4	11254.5		4	14029.5		4	8107		4	10038
rpoB-atpA_3390	-	accattctttgaattcttcgttctttttttatcattttttcagccaattc	13780	50	28	no	4	7428		4	11201		4	9156		4	7447.5		4	7797.5		4	7720.5		4	13879.5		4	20928.5		4	14149.5		4	18161.5		4	7553		4	12105.5
rpoB-atpA_3420	-	atcattttttcagccaattcacagataaaaaggaagaacttctaatcgaa	13810	50	30	no	4	1332.5		4	2161.5		4	1727		4	1592		4	904.5		4	1062		4	1954.5		4	3161.5		4	2429		4	4499.5		4	2215.5		4	4210.5
rpoB-atpA_3450	-	aggaagaacttctaatcgaatccctatctaaatctaaatagaaattcaca	13840	50	30	no	4	1992		4	3184.5		4	3758		4	3558		4	3616		4	3918.5		4	5574		4	6500.5		4	5142		4	6326.5		4	3724		4	4562.5
rpoB-atpA_3480	-	aatctaaatagaaattcacaaaaatagtagagcagattcagattatatag	13870	50	24	no	4	134		4	219.5		4	519.5		4	478.5		4	927		4	1085.5		4	512		4	907		4	571.5		4	1110.5		4	709		4	1207
rpoB-atpA_3510	-	agcagattcagattatatagatctttaactcatatatacctaggcaatat	13900	50	28	no	4	3918.5		4	6260		4	5030		4	4907		4	2259.5		4	2576		4	8825		4	16069		4	9585		4	16760		4	7475.5		4	15353
rpoB-atpA_3540	-	catatatacctaggcaatatcaaatatcacatatacaagtgtttcttaca	13930	50	28	no	4	3427		4	5312.5		4	4436.5		4	3771.5		4	3691		4	3831		4	3914		4	6611		4	3206		4	6796.5		4	2681.5		4	5492
rpoB-atpA_3570	-	atatacaagtgtttcttacataatgtaaaccaactattctataattaatt	13960	50	20	no	4	3040		4	4513		4	3871.5		4	3029		4	406.5		4	381		4	10583		4	15515		4	8970.5		4	13129		4	6569		4	9521
rpoB-atpA_3600	-	caactattctataattaattgggctaacctaaaaaagaatattaaaaaaa	13990	50	20	no	4	1052.5		4	1581		4	1560		4	1305.5		4	2015		4	2102.5		4	1165.5		4	1316		4	952		4	1331.5		4	806.5		4	969.5
rpoB-atpA_3630	-	aaaaaagaatattaaaaaaaaaaccattaatgatgaccttccatagactc	14020	50	24	no	4	3374.5		4	5395.5		4	4965.5		4	4473		4	3149		4	3541		4	20712.5		4	20584		4	27264		4	21561.5		4	18994		4	21499.5
rpoB-atpA_3660	-	tgatgaccttccatagactcacctatataagccgcagctaaagtggcaaa	14050	50	44	yes	4	786.5	1818.55	4	1227.5	2067.64	4	818.5	1475.49	4	818	1334.49	4	1391.5	3026.38	4	1698	3170.17	4	11028	6473.28	4	10975.5	6919.08	4	15451.5	7575.53	4	11619.5	8887.93	4	8221.5	4812.95	4	12050	7512.07
rpoB-atpA_3690	-	gccgcagctaaagtggcaaaaatgagagcttgaatcccgcttgtaaataa	14080	50	44	yes	4	730.5	1689.07	4	1197	2016.26	4	1044	1882	4	1089.5	1777.42	4	956.5	2080.29	4	1168	2180.66	4	14219.5	8346.65	4	11309	7129.32	4	19781	9698.19	4	13200	10096.9	4	13948.5	8165.6	4	17515.5	10919.3
rpoB-atpA_3720	-	tgaatcccgcttgtaaataatccaaggaacataacaggtataggaaccac	14110	50	40	yes	4	711.5	1645.13	4	1116	1879.82	4	1004	1809.89	4	1002.5	1635.48	4	1118.5	2432.63	4	1305.5	2437.38	4	7030.5	4126.8	4	7069.5	4456.69	4	12203.5	5983.11	4	7027.5	5375.44	4	10424.5	6102.61	4	12480.5	7780.44
rpoB-atpA_3750	-	ataacaggtataggaaccactaaaggtactaaagaaacaagaacaacaac	14140	50	34	yes	4	1104.5	2553.83	4	1597	2690.04	4	1787	3221.39	4	1633.5	2664.9	4	822.5	1788.86	4	945	1764.32	4	4712	2765.88	4	6012.5	3790.35	4	6606	3238.78	4	5083	3888.06	4	6142.5	3595.88	4	8288	5166.81
rpoB-atpA_3780	-	aaagaaacaagaacaacaacgactaattcatcggctaatatatttccgaa	14170	50	32	yes	4	1361.5	3148.07	4	2219	3737.75	4	1766.5	3184.43	4	1640	2675.5	4	1845	4012.7	4	1973.5	3684.53	4	10552.5	6194.17	4	10158	6403.72	4	14095	6910.47	4	10215	7813.6	4	11189.5	6550.45	4	15921	9925.28
rpoB-atpA_3810	-	tcggctaatatatttccgaaaagtcgaaaactaagtgataggggttttgt	14200	50	36	yes	4	223.5	516.778	4	238	400.894	4	501	903.142	4	541	882.59	4	610.5	1327.78	4	764.5	1427.33	4	1142.5	670.631	4	1151.5	725.919	4	2189.5	1073.46	4	1261	964.558	4	1423.5	833.332	4	1892	1179.49
rpoB-atpA_3840	-	ctaagtgataggggttttgtaaaatcttctaagatgttaatgggtaaaag	14230	50	32	yes	4	648	1498.31	4	1038.5	1749.28	4	801.5	1444.85	4	720.5	1175.43	4	1160	2522.89	4	1314.5	2454.18	4	1159	680.317	4	1280.5	807.242	4	1837	900.641	4	860.5	658.209	4	1235.5	723.274	4	1720.5	1072.57
rpoB-atpA_3870	-	aagatgttaatgggtaaaagaattggggttggttgaatgtatttactgaa	14260	50	32	yes	4	1000	2312.21	4	1322	2226.82	4	1438	2592.25	4	1297	2115.93	4	1306	2840.42	4	1338.5	2498.99	4	6568.5	3855.62	4	4515	2846.31	4	4908.5	2406.53	4	5205.5	3981.76	4	4185	2449.94	4	9862	6148.05
rpoB-atpA_3900	-	ggttgaatgtatttactgaaataccctaatccttttttgctaagccccgc	14290	50	40	yes	4	6081.5	14061.7	4	9445.5	15910.3	4	8352.5	15056.9	4	9632.5	15714.5	4	6351.5	13813.9	4	7805	14572	4	35727.5	20971.5	4	24390.5	15376	4	30184	14798.6	4	21547.5	16482	4	23416	13708	4	33540.5	20909.4
rpoB-atpA_3930	-	ccttttttgctaagccccgcataaaaataggctactgatgtgagtaaagc	14320	50	42	yes	4	891.5	2061.33	4	1394.5	2348.94	4	1459.5	2631.01	4	1464	2388.38	4	1518	3301.5	4	1858.5	3469.83	4	8606.5	5051.89	4	6053	3815.88	4	12083.5	5924.28	4	8353	6389.33	4	9461	5538.57	4	12175.5	7590.3
rpoB-atpA_3960	-	gctactgatgtgagtaaagctaaagcaaccgtcgtatttatatcattcgt	14350	50	38	yes	4	1874	4333.07	4	2734.5	4606.08	4	2474.5	4460.73	4	2058	3357.43	4	2231	4852.21	4	2301	4295.98	4	20728.5	12167.3	4	16467	10381	4	27678.5	13570.2	4	15660	11978.6	4	21265	12448.8	4	22844.5	14241.4
rpoB-atpA_3990	-	gtcgtatttatatcattcgttggtgctgctaactccccttgaggtaactg	14380	50	44	yes	4	2189.5	5062.57	4	3409	5742.22	4	3162.5	5700.97	4	3295	5375.48	4	2269.5	4935.94	4	2777	5184.67	4	24723	14512.1	4	20805.5	13116	4	35779.5	17541.9	4	21620	16537.5	4	22898.5	13405	4	26368.5	16438.3
rpoB-atpA_4020	-	aactccccttgaggtaactggataattttccacggtaaaagggctcctga	14410	50	46	yes	4	433.5	1002.34	4	699.5	1178.26	4	757.5	1365.53	4	802	1308.39	4	680.5	1480.02	4	854.5	1595.36	4	16149.5	9479.53	4	12856	8104.57	4	9897	4852.28	4	7478	5720.03	4	11908.5	6971.36	4	16039.5	9999.15
rpoB-atpA_4050	-	cacggtaaaagggctcctgaccagttagaaacaaaaataaataaaaacag	14440	50	36	yes	4	945.5	2186.19	4	1408	2371.68	4	1096	1975.74	4	1044	1703.19	4	1182.5	2571.82	4	1256	2344.96	4	10426.5	6120.21	4	10361	6531.69	4	13895.5	6812.66	4	9963.5	7621.23	4	10420	6099.98	4	13047.5	8133.92
rpoB-atpA_4080	-	acaaaaataaataaaaacagggttccaataaagggaacccatggaccata	14470	50	34	yes	4	0	0	4	0	0	4	0	0	4	131.5	214.53	4	181.5	394.745	4	243	453.682	4	2242	1316.02	4	3438	2167.35	4	6113.5	2997.31	4	3267	2498.98	4	5094	2982.08	4	4363.5	2720.24
rpoB-atpA_4110	-	aagggaacccatggaccatattcttctccaatctgggttttactcacgtc	14500	50	46	yes	4	4612.5	10665	4	7373.5	12420.1	4	6612	11919.3	4	6100	9951.57	4	4429	9632.64	4	4793	8948.56	4	42477.5	24933.7	4	33068.5	20846.8	3	65272	32001.4	3	25307	19357.7	4	44892.5	26280.5	4	31586	19691
rpoB-atpA_4140	-	atctgggttttactcacgtctcgaatgaattcaaggacaaattcaaagaa	14530	50	36	yes	4	1018	2353.82	4	1503	2531.7	4	1212	2184.85	4	1117.5	1823.09	4	1748.5	3802.82	4	1806.5	3372.74	4	8907	5228.28	4	9928	6258.72	4	14196.5	6960.23	4	7997	6117.02	4	9453.5	5534.18	4	11678	7280.16
rpoB-atpA_4170	-	tcaaggacaaattcaaagaaattttggccgtcagttggaattgtttgtgg	14560	50	38	yes	4	245.5	567.646	4	358.5	603.868	4	324	584.068	4	331.5	540.811	4	383	832.988	4	394.5	736.533	4	4440	2606.22	4	4193.5	2643.63	4	6106	2993.64	4	2886.5	2207.93	4	3769	2206.41	4	4918.5	3066.23
rpoB-atpA_4200	-	tcagttggaattgtttgtggattgcgaatcgctagaactgcggaacctaa	14590	50	44	yes	4	418	966.502	4	710	1195.95	4	1050.5	1893.71	4	980.5	1599.59	4	1049	2281.47	4	1170.5	2185.33	4	6920.5	4062.24	4	8619.5	5433.83	4	14198	6960.97	4	12540.5	9592.41	4	11066.5	6478.44	4	14614	9110.49
rpoB-atpA_4230	-	gctagaactgcggaacctaataagatagcaattacaacccaagaagtaat	14620	50	38	yes	4	787.5	1820.86	4	1050.5	1769.49	4	1166.5	2102.82	4	1122.5	1831.25	4	1244.5	2706.67	4	1341	2503.65	4	7146.5	4194.9	4	6326.5	3988.3	4	9947.5	4877.04	4	7347.5	5620.21	4	9148.5	5355.63	4	12406.5	7734.31
rpoB-atpA_4260	-	attacaacccaagaagtaataagaacttgggcatggacctggaaaccccc	14650	50	46	yes	4	1908	4411.69	4	3438	5791.07	4	3547	6394.1	4	4587	7483.25	4	2294	4989.23	4	3185.5	5947.34	4	17582.5	10320.7	4	19678.5	12405.5	4	22716.5	11137.4	4	16355	12510.2	4	14724.5	8619.87	4	18589	11588.5
rpoB-atpA_4290	-	gcatggacctggaaaccccctatttgccaatagaaatgttggcctacttc	14680	50	48	yes	4	2153	4978.18	4	3712.5	6253.45	4	3104.5	5596.41	4	3090	5041.04	4	2845	6187.6	4	3344.5	6244.2	4	26803.5	15733.3	4	16861.5	10629.7	4	30997.5	15197.4	4	22454.5	17175.8	4	19824	11605.2	4	23613.5	14720.8
rpoB-atpA_4320	-	tagaaatgttggcctacttctacaccagatatctcatataacccttcttt	14710	50	36	yes	4	5250	12139.1	4	7785	13113.3	4	6791	12242	4	6310	10294.2	4	5091.5	11073.5	4	5573	10404.8	4	48637	28549.2	4	27310	17216.5	4	57843	28359.2	4	28841.5	22061.3	4	36278.5	21237.8	4	27652	17238.5
rpoB-atpA_4350	-	atctcatataacccttcttttattagtgtgttgatggaacatgataaaac	14740	50	30	yes	4	2912	6733.14	4	4006.5	6748.67	4	3251	5860.51	4	2664	4346.06	4	2400.5	5220.85	4	2330.5	4351.06	3	12715.5	7463.82	3	6682	4212.41	4	15537	7617.45	4	9821	7512.23	4	9070	5309.67	4	13744	8568.12
rpoB-atpA_4380	-	ttgatggaacatgataaaacattcatattgccctctgacagaaataagaa	14770	50	32	yes	4	1339.5	3097.2	4	2193	3693.96	4	2039	3675.66	4	1991.5	3248.94	4	1865.5	4057.28	4	2140.5	3996.32	4	11430.5	6709.54	4	10927.5	6888.82	4	20134	9871.26	4	9940	7603.25	4	19766	11571.2	4	12245.5	7633.94
rpoB-atpA_4410	-	ccctctgacagaaataagaactttaaattattttgattcaagaccccccc	14800	50	38	no	4	4586.5		4	7273.5		4	6906.5		4	8096		4	4554.5		4	6038.5		4	10590		4	13680.5		4	13614.5		4	10935		4	10570		4	11654.5
rpoB-atpA_4440	-	ttttgattcaagaccccccctttttttttacttatttacttaaattttat	14830	50	24	no	4	4754.5		4	7025		4	6220.5		4	6414		4	4737		4	5301		4	12751.5		4	15815.5		4	15588		4	15664		4	10237.5		4	11052
rpoB-atpA_4470	-	cttatttacttaaattttatattttagttttggatcccaactaaacaaat	14860	50	20	no	4	1054.5		4	1514		4	1530.5		4	1229.5		4	1211		4	1250.5		4	1676.5		4	2390		4	2360.5		4	4029		4	1801.5		4	2054.5
rpoB-atpA_4500	-	tggatcccaactaaacaaatcacacaatatccccagttttttctctcttt	14890	50	36	no	4	3601		4	5710.5		4	5953		4	5384		4	4244.5		4	4668		4	14234.5		4	19269		4	16163		4	19705		4	11634.5		4	12049.5
rpoB-atpA_4530	-	ccccagttttttctctctttttcttttctacaattcaggagtagtaaccg	14920	50	38	no	4	2432.5		4	3623		4	3107		4	2823.5		4	2828.5		4	3197.5		4	4498		4	7223		4	5489.5		4	7510.5		4	3473.5		4	5162.5
rpoB-atpA_4560	-	caattcaggagtagtaaccgatttttgaaatcgaaatacagggagcccct	14950	50	42	no	4	456		4	829.5		4	1282		4	1972.5		4	784.5		4	1255		4	2126		4	3563		4	2562.5		4	3277		4	1736.5		4	2821
rpoB-atpA_4590	-	tcgaaatacagggagcccctccctaaaaaaaaaattgatttatttatctt	14980	50	32	no	4	2797.5		4	4677.5		4	2971		4	4200.5		4	2006.5		4	2937		4	3803.5		4	6891.5		4	3738.5		4	5151.5		4	3203.5		4	4761
rpoB-atpA_4620	-	aaaattgatttatttatcttattattaatcaagaattttgtatatagcta	15010	50	14	no	4	0		4	0		4	127		4	0		4	0		4	0		4	0		4	0		4	0		4	0		4	0		4	0
rpoB-atpA_4650	-	aagaattttgtatatagctagaacggccctcacaaattgcgaatactaat	15040	50	34	yes	4	283.5	655.51	4	479.5	807.684	4	472.5	851.765	4	629.5	1026.97	4	473	1028.73	4	802.5	1498.27	4	4558.5	2675.78	4	6455	4069.3	4	6105	2993.15	4	5087	3891.12	4	3178.5	1860.73	4	4142.5	2582.47
rpoB-atpA_4680	-	cacaaattgcgaatactaatttgttaagaatgaatcgaattgaagctata	15070	50	28	yes	4	0	0	4	0	0	4	0	0	4	0	0	4	0	0	4	0	0	4	263	154.377	4	132.5	83.5295	4	533.5	261.563	4	160	122.386	4	327.5	191.722	4	354	220.686
rpoB-atpA_4710	-	tgaatcgaattgaagctatagcgtcatcatttgcgggaatagaaatatcc	15100	50	38	yes	4	0	0	4	0	0	4	126.5	228.039	4	115.5	188.427	4	0	0	4	0	0	4	1590	933.308	4	2030	1279.73	4	1846	905.053	4	1452	1110.66	4	1281.5	750.203	4	1759	1096.57
rpoB-atpA_4740	-	ttgcgggaatagaaatatccgcgagatcgggattacaatttgtatcgatt	15130	50	40	yes	4	0	0	4	0	0	4	0	0	4	0	0	4	0	0	4	0	0	4	1378.5	809.16	4	1776	1119.61	4	2014	987.42	4	1684.5	1288.5	4	1208	707.176	4	1675	1044.21
rpoB-atpA_4770	-	gattacaatttgtatcgattaaagaaatggttggaattcccaaagtgata	15160	50	30	yes	4	0	0	4	0	0	4	0	0	4	0	0	4	0	0	4	0	0	4	674.5	395.922	4	772.5	486.993	4	924	453.017	4	613	468.893	4	693	405.689	4	874.5	545.17
rpoB-atpA_4800	-	ttggaattcccaaagtgatacattctctaagagccgtatattcttcttgc	15190	50	38	yes	4	304	702.91	4	517	870.851	4	941.5	1697.22	4	1287.5	2100.43	4	1107.5	2408.7	4	1767.5	3299.93	4	5048.5	2963.4	4	7706	4857.95	4	6980	3422.14	4	5218	3991.33	4	3711	2172.46	4	4806.5	2996.41
rpoB-atpA_4830	-	gagccgtatattcttcttgctgatcgaggatgattacaatatcaggcaat	15220	50	40	yes	4	0	0	4	0	0	4	125	225.335	4	0	0	4	0	0	4	0	0	4	1859.5	1091.5	4	2826.5	1781.86	4	2983.5	1462.74	4	2060	1575.72	4	2038	1193.07	4	2427.5	1513.32
rpoB-atpA_4860	-	tgattacaatatcaggcaatcccgtcatatatttaatcccgcctagatat	15250	50	36	yes	4	587.5	1358.42	4	986	1660.85	4	814	1467.38	4	1139	1858.17	4	343	745.992	4	511	954.04	4	5812	3411.56	4	5861.5	3695.16	4	8064.5	3953.85	4	5407.5	4136.28	4	4742	2776.02	4	7646	4766.58
rpoB-atpA_4890	-	atttaatcccgcctagatatgtttccaagcgagataattgtctcttcaac	15280	50	38	yes	4	219	506.373	4	357	601.342	4	317	571.449	4	374	610.145	4	315	685.094	4	433	808.413	3	3345.5	1963.76	3	3106.5	1958.37	4	4117.5	2018.72	4	2074.5	1586.82	4	2313.5	1354.35	4	3116.5	1942.85
rpoB-atpA_4920	-	gagataattgtctcttcaacacagctgcatcccttttcggaagacggttg	15310	50	46	yes	4	216.5	500.592	4	294	495.223	4	289	520.974	4	424	691.716	4	124	269.688	4	160.5	299.654	4	4774.5	2802.56	4	6084.5	3835.74	4	5343.5	2619.8	4	3256	2490.56	4	2906.5	1701.5	4	3824	2383.91
rpoB-atpA_4950	-	cccttttcggaagacggttgaatccctctgtcttttgttcagttctcaag	15340	50	46	yes	4	895.5	2070.58	4	1437	2420.53	4	1256	2264.16	4	1630.5	2660.01	4	1282	2788.23	4	1902.5	3551.98	4	10084.5	5919.46	4	11313.5	7132.16	4	13763	6747.7	4	8779	6715.19	4	7291	4268.23	4	8737	5446.72
rpoB-atpA_4980	-	tcttttgttcagttctcaagtccctaaacttatgaagtcttttttcggta	15370	50	34	yes	4	325	751.467	4	488	822.002	4	472	850.864	4	420.5	686.006	4	469.5	1021.12	4	547	1021.25	4	8354.5	4903.97	4	8593.5	5417.44	4	13054	6400.09	4	7084.5	5419.04	4	7350	4302.77	4	8315.5	5183.95
rpoB-atpA_5010	-	tatgaagtcttttttcggtagtggaccaatttgttaacatgccgccgagc	15400	50	44	yes	4	781.5	1806.99	4	1337	2252.08	4	858.5	1547.6	4	1415	2308.44	4	698.5	1519.17	4	1248.5	2330.96	4	2842	1668.21	4	3375.5	2127.95	4	2896.5	1420.09	4	1930.5	1476.67	4	2094.5	1226.14	4	3044.5	1897.97
rpoB-atpA_5040	-	ttgttaacatgccgccgagccattttttattaacataatgacaccgagcc	15430	50	42	yes	4	972.5	2248.62	4	1642	2765.83	4	1867.5	3366.5	4	2821.5	4603.01	4	1646	3579.89	4	2554	4768.33	4	3708	2176.54	4	4669	2943.39	4	5514	2703.39	4	3074.5	2351.73	4	3397	1988.64	4	4643	2894.48
rpoB-atpA_5070	-	taacataatgacaccgagcccgtattgcagcccgcgacactaaatcagct	15460	50	50	yes	4	838.5	1938.78	4	1499.5	2525.8	4	889	1602.58	4	1397	2279.07	4	500.5	1088.54	4	876	1635.5	4	5299	3110.44	4	6927.5	4367.17	4	8559.5	4196.54	4	5931.5	4537.09	4	5280	3090.97	4	7548.5	4705.8
rpoB-atpA_5100	-	cccgcgacactaaatcagctgctttattttttgtcccaacaattaagaat	15490	50	38	yes	4	355	820.833	4	535	901.17	4	529.5	954.518	4	493.5	805.098	4	407.5	886.273	4	524.5	979.244	4	4868.5	2857.74	4	5504.5	3470.1	4	6328	3102.48	4	4056	3102.49	4	3465	2028.45	4	4784.5	2982.7
rpoB-atpA_5130	-	ttgtcccaacaattaagaattgttttcccctacttgccgcatcaaaaact	15520	50	38	yes	4	3063.5	7083.44	4	5409.5	9111.93	4	3265	5885.74	4	5363.5	8750.04	4	1622.5	3528.78	4	2843.5	5308.83	4	11094.5	6512.32	4	14153	8922.21	4	15920	7805.23	4	9895.5	7569.21	4	8187	4792.75	4	11779	7343.12
rpoB-atpA_5160	-	tacttgccgcatcaaaaactaaatcacaagcttctgataaaaaacgagca	15550	50	36	yes	4	0	0	4	0	0	4	158	284.823	4	115.5	188.427	4	147.5	320.798	4	162.5	303.388	4	1780.5	1045.13	4	2396	1510.47	4	3071.5	1505.89	4	2445.5	1870.6	4	1944	1138.04	4	2545.5	1586.89
rpoB-atpA_5190	-	cttctgataaaaaacgagcagttctagtcagatttataatatgaatacct	15580	50	30	yes	4	171.5	396.543	4	231	389.103	4	381	686.82	4	283.5	462.503	4	253	550.25	4	251.5	469.552	4	2485	1458.66	4	2520.5	1588.95	4	3728	1827.76	4	2501.5	1913.43	4	1570	919.094	4	2073.5	1292.64
rpoB-atpA_5220	-	gatttataatatgaatacctttacgctttgcagaaatataaggtgccatt	15610	50	30	yes	4	0	0	4	130.5	219.818	4	287.5	518.27	4	269.5	439.664	4	234	508.927	4	278.5	519.961	4	3849	2259.31	4	4373	2756.79	4	4595.5	2253.07	4	3110.5	2379.27	4	2545	1489.87	4	3682.5	2295.7
rpoB-atpA_5250	-	cagaaatataaggtgccattctaggattccatttcctcgtaccatgtcca	15640	50	42	yes	4	2222	5137.72	4	3810.5	6418.52	3	3190	5750.54	3	4786	7807.9	4	535	1163.57	4	727	1357.31	4	12881	7560.97	4	16060	10124.4	4	17704.5	8680.13	4	11650	8911.26	4	10233.5	5990.8	4	12928	8059.42
rpoB-atpA_5280	-	atttcctcgtaccatgtccaaaatgaactcctgctctcatcatctcttcc	15670	50	44	yes	4	4924.5	11386.5	4	7715.5	12996.2	4	5687	10251.8	4	7824	12764.1	4	1916.5	4168.2	4	3049	5692.5	4	17344	10180.7	4	20374.5	12844.3	4	17257	8460.73	4	11400	8720.03	4	13199.5	7727.12	4	15602	9726.41
rpoB-atpA_5310	-	ctgctctcatcatctcttccaaatcgatgttccaatatctttttgtcatt	15700	50	36	yes	4	1551	3586.23	4	2561.5	4314.67	4	2047	3690.08	4	2561	4178.03	4	1398	3040.51	4	2121	3959.92	4	7276	4270.91	4	8919	5622.64	4	5935	2909.8	4	5195.5	3974.11	4	5167.5	3025.11	4	7334	4572.07
rpoB-atpA_5340	-	tccaatatctttttgtcatttcttttcacacttaaaaaggggggcacccc	15730	50	40	no	4	949.5		4	1696.5		4	1843		4	2889		4	1400.5		4	2084		4	2415.5		4	2388		4	3471.5		4	2781		4	1709.5		4	2528.5
rpoB-atpA_5370	-	cttaaaaaggggggcaccccaaactaaaataaaattttgttccgatggaa	15760	50	38	no	4	0		4	134		4	0		4	0		4	0		4	0		4	133		4	141		4	138.5		4	0		4	138		4	0
rpoB-atpA_5400	-	aaaattttgttccgatggaaccttctcttgtaccggggatggccatttat	15790	50	42	no	4	0		4	0		4	122.5		4	140.5		4	234.5		4	351.5		4	636		4	883.5		4	866		4	896		4	734		4	941
rpoB-atpA_5430	-	taccggggatggccatttatgcatgaaccaagccattattttgtattgat	15820	50	40	no	4	214		4	279.5		4	354		4	266.5		4	222		4	253.5		4	1222.5		4	1945		4	1137.5		4	1701.5		4	844.5		4	1158
rpoB-atpA_5460	-	agccattattttgtattgattattatctttattagtgttaacaaattacg	15850	50	22	no	4	110		4	130		4	178.5		4	0		4	191.5		4	160		4	0		4	0		4	0		4	0		4	0		4	0
rpoB-atpA_5490	-	attagtgttaacaaattacgaaagcaaatgactacagcaaacaacaaaaa	15880	50	28	no	4	0		4	0		4	174		4	121		4	155		4	198		3	352.5		3	477		4	322.5		4	722		4	340		4	499.5
rpoB-atpA_5520	-	actacagcaaacaacaaaaactaaaattttaaatagtccgctattagaaa	15910	50	26	no	4	0		4	0		4	142.5		4	0		4	0		4	0		4	193		4	178		4	133.5		4	0		4	144		4	0
rpoB-atpA_5550	-	aaatagtccgctattagaaatcattaaatcctagaaaagtcagatttgga	15940	50	30	yes	4	0	0	4	0	0	4	0	0	4	0	0	4	0	0	4	0	0	3	173.5	101.842	3	184	115.996	4	212	103.939	4	344.5	263.513	4	187	109.472	4	216	134.656
rpoB-atpA_5580	-	ctagaaaagtcagatttggaaatagaagagtcacaaaattccctgtggta	15970	50	36	yes	4	1176.5	2720.31	4	1588.5	2675.72	4	1400	2523.75	4	1901.5	3102.12	4	1158.5	2519.62	4	1866.5	3484.76	4	962	564.68	4	1265	797.47	4	1308	641.284	4	1416	1083.12	4	870	509.307	4	1240.5	773.338
rpoB-atpA_5610	-	tcacaaaattccctgtggtagaataaaatatctctcatatctccctcgaa	16000	50	36	yes	4	1167.5	2699.5	4	1749.5	2946.91	4	1931	3480.97	4	2477	4040.99	4	1337	2907.85	4	2004.5	3742.41	4	3999.5	2347.65	4	5511.5	3474.51	4	5001	2451.88	4	4198.5	3211.49	4	3890	2277.25	4	3903.5	2433.47
rpoB-atpA_5640	-	tctctcatatctccctcgaataaagctaaattctttgtttttttttccaa	16030	50	30	yes	4	529	1223.16	4	784	1320.59	4	912.5	1644.94	4	959.5	1565.33	4	590.5	1284.28	4	731	1364.78	4	3253.5	1909.76	4	4088	2577.12	4	3980	1951.31	4	2889	2209.84	4	2629.5	1539.34	4	2680	1670.73
rpoB-atpA_5670	-	ttctttgtttttttttccaaaataatgttggtatgttgccgtgaacaatg	16060	50	30	yes	4	122.5	283.245	4	162	272.878	4	199	358.733	4	135.5	221.055	4	0	0	4	0	0	4	1225.5	719.351	4	1963.5	1237.81	4	1251	613.338	4	1399	1070.12	4	899.5	526.577	4	1381.5	861.238
rpoB-atpA_5700	-	gtatgttgccgtgaacaatgcaccaatcctttgttgaatccggtcccggc	16090	50	52	yes	4	1064	2460.19	4	1904	3207.16	4	1582.5	2852.74	4	2856	4659.29	4	1288.5	2802.36	4	2661	4968.1	4	4940	2899.71	4	7105.5	4479.39	4	7010	3436.85	4	5174	3957.67	4	5534.5	3239.95	4	12573	7838.11
rpoB-atpA_5730	-	ttgttgaatccggtcccggcggggatcaccccccctagaacaacattttc	16120	50	56	yes	4	2747	6351.63	4	4875	8211.6	4	3331.5	6005.62	4	5232.5	8536.33	4	2207	4800.01	4	3581	6685.75	4	6754.5	3964.8	4	11210.5	7067.23	4	6983	3423.61	4	7230	5530.33	4	5502.5	3221.22	4	10396	6480.95
rpoB-atpA_5760	-	ccccctagaacaacattttctttcaggcctttcaaccaatcgatacgacc	16150	50	46	yes	4	2218	5128.47	4	4041	6806.78	4	2286.5	4121.82	4	3738	6098.19	4	1843	4008.35	4	3413	6372.09	4	3153.5	1851.06	4	4949	3119.91	4	3696.5	1812.31	4	3508	2683.32	4	2581	1510.94	4	4529	2823.42
rpoB-atpA_5790	-	ttcaaccaatcgatacgaccccgaagagcagcttttgctaaaactcgagc	16180	50	48	yes	4	101.5	234.689	4	132.5	223.187	4	416	749.914	4	621	1013.1	4	125	271.863	4	165	308.056	4	949	557.05	4	1575	992.898	4	1199.5	588.089	4	1221.5	934.343	4	919.5	538.285	4	1382	861.55
rpoB-atpA_5820	-	gcttttgctaaaactcgagcagtttcttgaaaacttgcttcggatataaa	16210	50	36	yes	4	0	0	4	0	0	4	0	0	4	0	0	4	0	0	4	0	0	4	355.5	208.674	4	536.5	338.216	4	443.5	217.438	4	453.5	346.889	4	333	194.942	4	453	282.404
rpoB-atpA_5850	-	aaacttgcttcggatataaaactttgagtattcaaagatgctcgagttat	16240	50	32	yes	4	0	0	4	0	0	4	0	0	4	0	0	4	0	0	4	0	0	4	602	353.366	4	866.5	546.251	4	823	403.499	4	888	679.244	4	591	345.978	4	839.5	523.351
rpoB-atpA_5880	-	ttcaaagatgctcgagttattcctaataaaacggctcgataacagattgc	16270	50	38	yes	4	494	1142.23	4	762.5	1284.38	4	947.5	1708.04	4	1399.5	2283.15	4	693.5	1508.3	4	1111	2074.24	4	757.5	444.642	4	1316.5	829.936	4	1020	500.084	4	1171	895.715	4	706.5	413.592	4	1009.5	629.33
rpoB-atpA_5910	-	acggctcgataacagattgcttcttctaaagcacgccccgttcgttctgc	16300	50	52	yes	4	9177.5	21220.3	4	14966.5	25210	4	10279.5	18530.6	4	15149.5	24715	4	4205	9145.47	4	7525	14049.2	4	17854	10480	4	21452	13523.6	4	24595.5	12058.6	4	17507	13391.4	4	17725	10376.4	4	18892	11777.4
rpoB-atpA_5940	-	gcacgccccgttcgttctgctcgtaataatccaataagttctccaggtaa	16330	50	48	yes	4	1345	3109.92	4	2126	3581.1	4	2485	4479.65	4	3632.5	5926.08	4	1777.5	3865.89	4	2716.5	5071.72	4	10704.5	6283.39	4	14267	8994.08	4	14420.5	7070.05	4	12105.5	9259.68	4	10857.5	6356.09	4	12919.5	8054.12
rpoB-atpA_5970	-	ccaataagttctccaggtaaaaaaacattagacattccctcttcggaaac	16360	50	38	yes	4	3289	7604.84	4	5171.5	8711.03	4	5133.5	9254.05	4	7335.5	11967.2	4	4296.5	9344.47	4	6937	12951.4	4	2665.5	1564.61	4	4446	2802.81	4	3415.5	1674.54	4	3942.5	3015.68	4	2021.5	1183.41	4	3543.5	2209.05
rpoB-atpA_6000	-	gacattccctcttcggaaaccaaaacttttgatgttatttgacgtacaat	16390	50	36	yes	4	1228.5	2840.54	4	1845.5	3108.62	4	1140.5	2055.95	4	1530	2496.05	4	1210	2631.63	4	1949	3638.79	4	1694.5	994.648	4	2618	1650.42	4	1514	742.281	4	2162	1653.75	4	1095	641.024	4	1704	1062.29
rpoB-atpA_6030	-	gatgttatttgacgtacaataatttcgatatgcctattatgaatctgcac	16420	50	32	yes	4	496.5	1148.01	4	793.5	1336.6	4	846	1525.07	4	1007.5	1643.64	4	508	1104.85	4	680.5	1270.5	4	1287.5	755.744	4	1999	1260.19	4	1577.5	773.414	4	1802	1378.38	4	829.5	485.598	4	1143.5	712.867
rpoB-atpA_6060	-	tgcctattatgaatctgcaccccctgggatcgataaaccttttgaatctt	16450	50	42	yes	4	497.5	1150.32	4	792	1334.07	4	851.5	1534.98	4	1208.5	1971.55	4	700	1522.43	4	1127.5	2105.05	4	3757.5	2205.6	4	5344	3368.92	4	4544	2227.82	4	4675.5	3576.36	4	3055	1788.43	4	4342.5	2707.15
rpoB-atpA_6090	-	cgataaaccttttgaatcttattaaccaaagaaatacgactttgcactat	16480	50	30	yes	4	257	594.237	4	371.5	625.766	4	335	603.897	4	322	525.312	4	225	489.353	4	234	436.879	4	1033.5	606.65	4	1591.5	1003.3	4	1178	577.548	4	1389.5	1062.85	4	776	454.278	4	1077.5	671.722
rpoB-atpA_6120	-	gaaatacgactttgcactatagttaactcagcaccaatcaagaatcccca	16510	50	40	yes	4	756.5	1749.18	4	1402	2361.57	4	1216.5	2192.96	4	1764	2877.8	4	715	1555.06	4	1280.5	2390.7	4	3414	2003.97	4	5608	3535.35	4	2000	980.556	4	2210	1690.46	4	2017	1180.77	4	3042	1896.41
rpoB-atpA_6150	-	gcaccaatcaagaatccccaaggaattccaagaattcttgttatacactt	16540	50	38	yes	4	0	0	4	0	0	4	0	0	4	0	0	4	0	0	4	103.5	193.235	4	792.5	465.186	4	1345.5	848.218	4	1143.5	560.633	4	1482.5	1133.99	4	806	471.841	4	1304	812.924
rpoB-atpA_6180	-	agaattcttgttatacacttgttccaacccttaatccgcttttctaagtt	16570	50	34	yes	4	2233.5	5164.31	4	3637	6126.27	4	2500	4506.69	4	3456	5638.13	4	1161	2525.06	4	1816	3390.48	4	5631.5	3305.61	4	8028.5	5061.26	4	4142.5	2030.98	4	4320	3304.43	4	3761.5	2202.02	4	5140.5	3204.63
rpoB-atpA_6210	-	ttaatccgcttttctaagttcaacgatattgaatcaatcgagcggacttc	16600	50	38	yes	4	117.5	271.684	4	158	266.14	4	166	299.245	4	205	334.438	4	0	0	4	0	0	4	1156.5	678.849	4	2020.5	1273.75	4	1399	685.899	4	1911.5	1462.13	4	805	471.255	4	1397	870.901
rpoB-atpA_6240	-	gaatcaatcgagcggacttctaaaacttgttctacttttggaagaccttg	16630	50	40	yes	4	0	0	4	0	0	4	268.5	484.019	4	321	523.681	4	262	569.825	4	412.5	770.14	4	837.5	491.601	4	1448.5	913.151	4	983.5	482.188	4	1530.5	1170.7	4	672	393.396	4	1148	715.672
rpoB-atpA_6270	-	tctacttttggaagaccttgggttatatcaccggatctcgatttttcata	16660	50	38	yes	4	258	596.549	4	367	618.186	4	398	717.466	4	426	694.978	4	191.5	416.494	4	215	401.406	4	1944.5	1141.39	4	3112	1961.84	4	2190.5	1073.95	4	2634.5	2015.17	4	1457	852.943	4	2000.5	1247.13
rpoB-atpA_6300	-	ccggatctcgatttttcatatataaatgtaactaatgtatccccttcgta	16690	50	34	yes	4	991.5	2292.55	4	1685.5	2839.11	4	1445	2604.87	4	2039	3326.43	4	430.5	936.296	4	649.5	1212.62	4	2865	1681.71	4	3690.5	2326.53	4	3496	1714.01	4	3035	2321.52	4	2098	1228.19	4	2729	1701.28
rpoB-atpA_6330	-	actaatgtatccccttcgtaaagaatttcgctgtaatgcccatgaacttt	16720	50	38	yes	4	299.5	692.505	4	454	764.731	4	669.5	1206.89	4	822	1341.01	4	276.5	601.361	4	328	612.378	4	5202	3053.5	4	8438	5319.41	4	5346	2621.03	4	6018.5	4603.64	4	3766	2204.66	4	5375	3350.82
rpoB-atpA_6360	-	ctgtaatgcccatgaacttttgctcccggagtagccaaatagggcttagc	16750	50	50	yes	4	0	0	4	0	0	4	338	609.305	4	514.5	839.358	4	341.5	742.729	4	587	1095.93	4	566	332.234	4	544.5	343.259	4	857.5	420.413	4	474	362.57	4	736.5	431.155	4	598.5	373.11
rpoB-atpA_6390	-	gtagccaaatagggcttagcggatcttattactgcggaatccctttgaac	16780	50	46	yes	4	188	434.695	4	261.5	440.479	4	409	737.295	4	577.5	942.136	4	296.5	644.859	4	467	871.891	4	1253.5	735.787	4	1988.5	1253.57	4	1658.5	813.126	4	1672.5	1279.32	4	967	566.092	4	1480.5	922.956
rpoB-atpA_6420	-	actgcggaatccctttgaacaattaaaacttgacccgattttaggtgcgg	16810	50	44	yes	4	0	0	4	0	0	4	175.5	316.37	4	230.5	376.039	4	108	234.89	4	138	257.647	4	638	374.497	4	997.5	628.835	4	1042.5	511.115	4	1097	839.112	4	700.5	410.08	4	910	567.301
rpoB-atpA_6450	-	tgacccgattttaggtgcggttcttttttagctatacatacattttcaca	16840	50	36	yes	4	414	957.253	4	519.5	875.062	4	706	1272.69	4	672.5	1097.12	4	312.5	679.657	4	327.5	611.444	4	1823.5	1070.37	4	2589.5	1632.45	4	1864	913.878	4	1903	1455.63	4	1243.5	727.958	4	1463.5	912.358
rpoB-atpA_6480	-	gctatacatacattttcacaaaaaaattgtccaagactaattattgtgga	16870	50	28	yes	4	0	0	4	0	0	4	0	0	4	0	0	4	0	0	4	0	0	4	0	0	4	0	0	4	0	0	4	0	0	4	0	0	4	0	0
rpoB-atpA_6510	-	ccaagactaattattgtggacgtttcctcacaataattatgatgataatt	16900	50	30	yes	4	0	0	4	0	0	4	0	0	4	0	0	4	0	0	4	0	0	4	359.5	211.021	4	432.5	272.653	4	411	201.504	4	244	186.639	4	315.5	184.697	4	363.5	226.609
rpoB-atpA_6540	-	caataattatgatgataattttgatgaagaaaataccaattcaatttgaa	16930	50	20	yes	4	0	0	4	0	0	4	0	0	4	0	0	4	0	0	4	0	0	3	0	0	3	0	0	4	0	0	4	0	0	4	0	0	4	0	0
rpoB-atpA_6570	-	aaataccaattcaatttgaatggattcaaaacaacgttactatatgggtc	16960	50	30	yes	4	0	0	4	0	0	4	151.5	273.106	4	156.5	255.315	4	0	0	4	0	0	4	152.5	89.5154	4	174	109.692	4	184	90.2112	4	190	145.334	4	151.5	88.6897	4	142	88.5239
rpoB-atpA_6600	-	acaacgttactatatgggtcgagatttaaaattattccgttttcatcgat	16990	50	32	yes	4	185.5	428.914	4	254.5	428.688	4	343	618.319	4	347	566.097	4	182.5	396.92	4	220.5	411.675	4	555	325.777	4	834.5	526.078	4	411.5	201.749	4	373	285.313	4	402	235.335	4	456	284.274
rpoB-atpA_6630	-	attattccgttttcatcgattaaataagagttaattttttgaaaaatata	17020	50	18	yes	4	0	0	4	0	0	4	0	0	4	0	0	4	123.5	268.601	4	0	0	4	323	189.596	4	226	142.473	4	287.5	140.955	4	312	238.653	4	198.5	116.204	4	226.5	141.202
rpoB-atpA_6660	-	ttaattttttgaaaaatatattttaagttatcaagttgaaaatatttaat	17050	50	10	yes	4	0	0	4	0	0	4	0	0	4	0	0	4	0	0	4	0	0	4	0	0	4	0	0	4	0	0	4	0	0	4	0	0	4	0	0
rpoB-atpA_6690	-	tcaagttgaaaatatttaattaaagagatctgattataagttagtaaagg	17080	50	22	yes	4	0	0	4	0	0	4	0	0	4	0	0	4	0	0	4	0	0	4	0	0	4	0	0	4	0	0	4	0	0	4	0	0	4	0	0
rpoB-atpA_6720	-	tgattataagttagtaaaggcaaaaacgaataaaaatttgaaattggggt	17110	50	26	yes	4	0	0	4	0	0	4	0	0	4	0	0	4	0	0	4	0	0	4	183	107.418	4	0	0	4	198.5	97.3202	4	0	0	4	171.5	100.398	4	0	0
rpoB-atpA_6750	-	taaaaatttgaaattggggtagctgttcctaaggggcccgacgaattttt	17140	50	40	yes	4	0	0	4	0	0	4	0	0	4	0	0	4	0	0	4	0	0	4	403	236.555	4	376	237.035	4	403.5	197.827	4	315.5	241.331	4	269.5	157.768	4	334	208.218
rpoB-atpA_6780	-	aaggggcccgacgaatttttaattgtaattagagtatttttttttattga	17170	50	28	yes	4	0	0	4	0	0	4	116.5	210.012	4	0	0	4	0	0	4	0	0	4	0	0	4	0	0	4	0	0	4	0	0	4	0	0	4	0	0
rpoB-atpA_6810	-	agagtatttttttttattgattggtttatcacattgtgatgttttacatg	17200	50	24	yes	4	0	0	4	0	0	4	166.5	300.146	4	0	0	4	167.5	364.296	4	133	248.312	4	300.5	176.389	4	340.5	214.655	4	345.5	169.391	4	315.5	241.331	4	277.5	162.451	4	267	166.45
rpoB-atpA_6840	-	acattgtgatgttttacatgattaaatggacccattctaaaacaattaga	17230	50	28	yes	4	0	0	4	0	0	4	102.5	184.774	4	0	0	4	113	245.764	4	114.5	213.772	4	741.5	435.25	4	900.5	567.685	4	751.5	368.444	4	819.5	626.848	4	530	310.267	4	629.5	392.435
rpoB-atpA_6870	-	cccattctaaaacaattagatgatgataaaattaacaaagattgggactc	17260	50	30	yes	4	0	0	4	0	0	4	108	194.689	4	0	0	4	0	0	4	0	0	4	183	107.418	4	142.5	89.8336	4	100.5	49.2729	4	0	0	4	121.5	71.1274	4	0	0
rpoB-atpA_6900	-	attaacaaagattgggactccttatttcgatttaagaacatgcgaatagt	17290	50	32	yes	4	0	0	4	0	0	4	0	0	4	0	0	4	0	0	4	0	0	4	753.5	442.294	4	1099.5	693.137	4	748.5	366.973	4	740	566.037	4	538	314.951	4	636.5	396.799
rpoB-atpA_6930	-	tttaagaacatgcgaatagttccgtgattttgtctaagtgattgttgaag	17320	50	34	yes	4	0	0	4	0	0	4	0	0	4	0	0	4	0	0	4	0	0	4	383	224.816	4	375.5	236.719	4	326	159.831	4	396.5	303.289	4	233.5	136.693	4	309	192.633
rpoB-atpA_6960	-	tgtctaagtgattgttgaagaatgccagacttgggcgaaatcgaataaaa	17350	50	38	yes	4	0	0	4	0	0	4	0	0	4	0	0	4	0	0	4	0	0	4	254.5	149.388	4	249	156.972	4	195.5	95.8494	4	168.5	128.888	4	215	125.863	4	216	134.656
rpoB-atpA_6990	-	ttgggcgaaatcgaataaaacggattcatgtgatctgcagagatcaatcc	17380	50	42	yes	4	0	0	4	0	0	4	135.5	244.263	4	108.5	177.007	4	0	0	4	0	0	4	614.5	360.703	4	871	549.088	4	771.5	378.25	4	762	582.865	4	538.5	315.243	4	657.5	409.891
rpoB-atpA_7020	-	tgatctgcagagatcaatcccgaatctggcgaattattcctttttcttat	17410	50	38	yes	4	172	397.699	4	218.5	368.048	4	370.5	667.892	4	398.5	650.115	4	149	324.061	4	139.5	260.447	4	2984	1751.57	4	4697	2961.04	4	2619	1284.04	4	3255	2489.8	4	1887.5	1104.96	4	2708.5	1688.5
rpoB-atpA_7050	-	gaattattcctttttcttatatatgaaatatgggatttcactaagccaat	17440	50	26	yes	4	0	0	4	0	0	4	139.5	251.474	4	108.5	177.007	4	0	0	4	0	0	4	413	242.425	4	601.5	379.192	4	514	252.003	4	434.5	332.355	4	307.5	180.014	4	336.5	209.777
rpoB-atpA_7080	-	tgggatttcactaagccaattcttatgaaatcttgaatcaaaccctttgt	17470	50	34	yes	4	151	349.143	4	192.5	324.253	4	497	895.931	4	665.5	1085.7	4	395.5	860.174	4	636.5	1188.35	4	989	580.529	4	1410.5	889.195	4	1056	517.734	4	1198.5	916.75	4	702.5	411.251	4	980	610.94
rpoB-atpA_7110	-	tcttgaatcaaaccctttgtacttacttcaacaaagaaagcacggacctc	17500	50	40	yes	4	603	1394.26	4	1053.5	1774.55	4	733	1321.36	4	1173	1913.64	4	277	602.448	4	457.5	854.155	4	1199.5	704.09	4	1614	1017.48	4	1516	743.262	4	1499.5	1146.99	4	889	520.43	4	1486	926.384
rpoB-atpA_7140	-	acaaagaaagcacggacctcctcgagagaagaatttttgtcccaattcaa	17530	50	42	yes	4	416	961.877	4	693.5	1168.15	4	441	794.981	4	662	1079.99	4	254	552.425	4	419	782.275	4	1963.5	1152.55	4	2820	1777.76	4	2292	1123.72	4	2063.5	1578.4	4	1707.5	999.588	4	3058	1906.38
rpoB-atpA_7170	-	gaatttttgtcccaattcaagactaaacaagttcgaactaattgaatact	17560	50	30	yes	4	0	0	4	0	0	4	127.5	229.841	4	107.5	175.376	4	104	226.19	4	111.5	208.171	4	631	370.388	4	1060	668.236	4	318.5	156.154	4	554.5	424.145	4	407.5	238.555	4	817.5	509.636
rpoB-atpA_7200	-	gttcgaactaattgaatacttgtgtcagaaattcctcgagttggtttgcc	17590	50	40	yes	4	543	1255.53	4	816	1374.5	4	800	1442.14	4	1104.5	1801.89	4	0	0	4	0	0	4	1526.5	896.034	4	1998	1259.56	4	1780	872.695	4	1556	1190.21	4	1181.5	691.662	4	1477	920.774
rpoB-atpA_7230	-	attcctcgagttggtttgccatttccataaaggatatagttgaaaactcg	17620	50	38	yes	4	0	0	4	0	0	4	0	0	4	0	0	4	0	0	4	0	0	4	843	494.829	4	1124.5	708.897	4	902	442.231	4	902.5	690.336	4	623.5	365.003	4	826	514.935
rpoB-atpA_7260	-	aggatatagttgaaaactcgaagttgaatattatccttttcccgaaagag	17650	50	34	yes	4	639.5	1478.66	4	749.5	1262.48	4	1168.5	2106.43	4	1404.5	2291.31	4	862	1874.77	4	1197.5	2235.74	4	591.5	347.202	4	636	400.942	4	788.5	386.584	4	691	528.556	4	493.5	288.9	4	629.5	392.435
rpoB-atpA_7290	-	ttatccttttcccgaaagagatcttgtgggaagagtgttgccaaatttat	17680	50	38	yes	4	126.5	292.494	4	118.5	199.605	4	164.5	296.541	4	157.5	256.946	4	157	341.46	4	163.5	305.255	4	726	426.152	4	1098	692.192	4	689	337.802	4	867.5	663.564	4	500.5	292.998	4	761	474.414
rpoB-atpA_7320	-	aagagtgttgccaaatttatactgtccgctatctcataggtggctacggg	17710	50	46	yes	4	0	0	4	121	203.816	4	166.5	300.146	4	244.5	398.878	4	150	326.235	4	243.5	454.616	4	534.5	313.744	4	595.5	375.41	4	874	428.503	4	518.5	396.608	4	474	277.485	4	536.5	334.458
rpoB-atpA_7350	-	atctcataggtggctacgggccgcaccaaaacaaaaaactttttcttggt	17740	50	44	yes	4	244	564.178	4	342.5	576.917	4	213.5	384.872	4	340.5	555.493	4	210.5	457.817	4	354	660.92	4	435.5	255.632	4	643.5	405.67	4	591.5	289.999	4	577	441.356	4	454	265.776	4	671.5	418.619
rpoB-atpA_7380	-	acaaaaaactttttcttggttggtgtaatccgttggacataaatccaatt	17770	50	32	yes	4	147	339.894	4	166.5	280.458	4	138	248.77	4	142.5	232.475	4	158.5	344.722	4	151	281.918	4	1646.5	966.472	4	2885.5	1819.05	4	1493.5	732.23	4	1718	1314.12	4	949	555.554	4	1575.5	982.179
rpoB-atpA_7410	-	cgttggacataaatccaatttttaaattttttggattccttcgagttttt	17800	50	28	yes	4	175	404.636	4	199.5	336.044	4	204	367.746	4	215.5	351.568	4	0	0	4	0	0	4	669	392.694	4	549.5	346.411	4	692.5	339.518	4	396	302.906	4	460.5	269.581	4	495.5	308.899
rpoB-atpA_7440	-	ttggattccttcgagtttttttttcctcttcctggcggtatcaagatgcc	17830	50	44	yes	4	579	1338.77	4	889.5	1498.3	4	1814	3270.06	4	2745.5	4479.02	4	1304	2836.07	4	2225.5	4155.02	4	4696.5	2756.78	4	6728.5	4241.72	4	6386	3130.92	4	5295	4050.22	4	4164.5	2437.94	4	5280.5	3291.91
rpoB-atpA_7470	-	cctggcggtatcaagatgccactgtgtcgggatattttatctgtcttgtc	17860	50	48	yes	4	162	374.577	4	190	320.042	4	463.5	835.541	4	566	923.375	4	401.5	873.224	4	622	1161.28	4	1395.5	819.139	4	2267.5	1429.46	4	2081	1020.27	4	1901.5	1454.49	4	1194	698.98	4	1699	1059.17
rpoB-atpA_7500	-	gatattttatctgtcttgtccggaaaatggatatcccctgaaaatatttt	17890	50	32	yes	4	174	402.324	4	250	421.108	4	278.5	502.046	4	397.5	648.483	4	234	508.927	4	380	709.462	4	1829	1073.6	4	3179	2004.08	4	1409	690.802	4	1328.5	1016.19	4	1407.5	823.965	4	1830	1140.84
rpoB-atpA_7530	-	atatcccctgaaaatattttgagttcaatcctttttttttttttctctac	17920	50	26	yes	4	954.5	2207	4	1377.5	2320.3	4	1049	1891.01	4	1244.5	2030.28	4	423	919.984	4	554.5	1035.25	4	1801	1057.16	4	2322.5	1464.13	4	2258	1107.05	4	1567	1198.62	4	1305	763.961	4	1695.5	1056.99
rpoB-atpA_7560	-	ctttttttttttttctctactcggatcaacccgccgacttggcttcttat	17950	50	40	yes	4	2298.5	5314.6	4	3324.5	5599.89	4	2341	4220.07	4	3648.5	5952.18	4	1116.5	2428.28	4	1765.5	3296.2	4	8751.5	5137.01	4	10388	6548.71	4	9258	4538.99	4	9408.5	7196.7	4	7104	4158.76	4	13984	8717.74
rpoB-atpA_7590	-	ccgccgacttggcttcttatatttaaagtgagtcgtgtatccactccaat	17980	50	44	yes	4	346.5	801.179	4	595	1002.24	4	596	1074.4	4	770.5	1257	4	238.5	518.714	4	339	632.915	4	3775	2215.87	4	6325	3987.35	4	4146.5	2032.94	4	4911	3756.5	4	2588.5	1515.33	4	4935.5	3076.83
rpoB-atpA_7620	-	agtcgtgtatccactccaatgatactatagttctgtaccattatggcaga	18010	50	40	yes	4	116	268.216	4	131	220.66	4	107	192.887	4	118.5	193.321	4	0	0	4	0	0	4	1282.5	752.809	4	2344.5	1478	4	1532	751.106	4	1822.5	1394.06	4	930	544.432	4	1756.5	1095.02
rpoB-atpA_7650	-	ttctgtaccattatggcagaggattcgggtaaaatatgcacttcctcagg	18040	50	44	yes	4	528	1220.84	4	882.5	1486.51	4	1074.5	1936.98	4	1662.5	2712.21	4	497	1080.93	4	826	1542.15	4	999	586.399	4	1652	1041.44	4	1411.5	692.027	4	1270.5	971.824	4	972.5	569.312	4	1620	1009.92
rpoB-atpA_7680	-	aaaatatgcacttcctcaggaatgaaaaaaaagcgatctactttcatttc	18070	50	32	yes	4	0	0	4	0	0	4	147	264.994	4	113.5	185.164	4	0	0	4	0	0	4	1122.5	658.892	4	1870	1178.87	4	1256	615.789	4	1502	1148.9	4	688	402.762	4	1176.5	733.44
rpoB-atpA_7710	-	aagcgatctactttcatttcgtattttgtcttaattttttggactcctcg	18100	50	34	yes	4	843.5	1950.35	4	1299	2188.08	4	1179.5	2126.26	4	1556.5	2539.28	4	0	0	4	0	0	4	2056.5	1207.14	4	3085	1944.82	4	2405	1179.12	4	1803	1379.14	4	1471.5	861.431	4	2133	1329.73
rpoB-atpA_7740	-	ttaattttttggactcctcgatactcaatcatatcctctttttggatgat	18130	50	32	yes	4	324.5	750.311	4	450	757.994	4	404.5	729.183	4	527	859.75	4	362.5	788.402	4	578	1079.13	4	2136.5	1254.1	4	3804.5	2398.4	4	2742.5	1344.59	4	3256.5	2490.94	4	1673.5	979.684	4	2806.5	1749.59
rpoB-atpA_7770	-	atatcctctttttggatgattgaatccgcctttagagtcccatatttaag	18160	50	36	yes	4	357	825.457	4	579	975.285	4	641.5	1156.42	4	1029	1678.72	4	486	1057	4	813	1517.88	4	1786.5	1048.65	4	2664.5	1679.73	4	1983.5	972.467	4	1853	1417.39	4	1373.5	804.061	4	2368.5	1476.54
rpoB-atpA_7800	-	tttagagtcccatatttaagaattccggaactctttcttcggtatctagg	18190	50	38	yes	4	233	538.744	4	295	496.907	4	387	697.636	4	522.5	852.409	4	357	776.44	4	592	1105.27	4	1499.5	880.185	4	2265	1427.88	4	1678.5	822.932	4	1185.5	906.806	4	1072	627.56	4	1428.5	890.538
rpoB-atpA_7830	-	ctctttcttcggtatctaggatcatcaaaaaaagcaaaaatactatttct	18220	50	30	yes	4	0	0	4	0	0	4	149.5	269.5	4	125	203.926	4	123.5	268.601	4	135	252.046	4	1254	736.08	4	1809	1140.41	4	1257	616.28	4	946.5	723.992	4	796.5	466.279	4	1093	681.385
rpoB-atpA_7860	-	aaagcaaaaatactatttctacggaaaataccatttatgggtatttcaac	18250	50	28	yes	4	0	0	4	0	0	4	0	0	4	0	0	4	0	0	4	0	0	4	0	0	4	0	0	4	0	0	4	0	0	4	0	0	4	0	0
rpoB-atpA_7890	-	ccatttatgggtatttcaaccgagatacctgactgcggtatgaattcttt	18280	50	40	yes	4	0	0	4	0	0	4	135.5	244.263	4	105	171.297	4	114.5	249.026	4	128	238.977	4	893	524.178	4	1275	803.774	4	994.5	487.582	4	1088.5	832.61	4	673	393.981	4	1042.5	649.903
rpoB-atpA_7920	-	gactgcggtatgaattctttctcttgctcttgaatcgattggaatggaat	18310	50	40	yes	4	0	0	4	0	0	4	0	0	4	0	0	4	0	0	4	0	0	4	972.5	570.844	4	1311.5	826.784	4	1200	588.334	4	1085	829.933	4	680	398.079	4	1111	692.606
rpoB-atpA_7950	-	tgaatcgattggaatggaatgagaaatctatttcttcgtctttttgctaa	18340	50	32	yes	4	202	467.065	4	260	437.952	4	399.5	720.17	4	454.5	741.473	4	117.5	255.551	4	140.5	262.314	4	754.5	442.881	4	1000	630.411	4	816.5	400.312	4	702.5	537.353	4	531.5	311.146	4	708.5	441.685
rpoB-atpA_7980	-	tttcttcgtctttttgctaataaatccgagttctcatgaaaaatagcaga	18370	50	32	yes	4	0	0	4	0	0	4	169	304.653	4	148	241.448	4	160	347.984	4	174	324.859	4	776.5	455.795	4	917	578.087	4	859.5	421.394	4	849	649.413	4	577.5	338.074	4	745.5	464.751
rpoB-atpA_8010	-	ttctcatgaaaaatagcagaatatattaaattataatgactagtacctaa	18400	50	22	yes	4	0	0	4	0	0	4	0	0	4	0	0	4	0	0	4	0	0	4	116	68.0904	4	0	0	4	112.5	55.1563	4	0	0	4	0	0	4	0	0
rpoB-atpA_8040	-	ttataatgactagtacctaagtttccattcaattctgaataatcgtaaat	18430	50	26	yes	4	105	242.782	4	132.5	223.187	4	184	331.693	4	118.5	193.321	4	117.5	255.551	4	120.5	224.974	4	1486.5	872.555	4	2309	1455.62	4	1226.5	601.326	4	1778.5	1360.4	4	817.5	478.573	4	1140	710.685
rpoB-atpA_8070	-	aattctgaataatcgtaaatccctaatttttttggatcggcaaaatcgga	18460	50	32	yes	4	0	0	4	0	0	4	0	0	4	0	0	4	0	0	4	0	0	4	445.5	261.502	4	546.5	344.52	4	510	250.042	4	539	412.289	4	322.5	188.795	4	424.5	264.637
rpoB-atpA_8100	-	tttggatcggcaaaatcggaactaaaaaatttttggctcacttgatcatt	18490	50	34	yes	4	0	0	4	0	0	3	171	308.258	3	153	249.605	3	101	219.665	3	102	190.435	4	362	212.489	4	395	249.012	4	541.5	265.486	4	354.5	271.162	4	325.5	190.551	4	378.5	235.96
rpoB-atpA_8130	-	ttttggctcacttgatcattattcactgagaggctagaaatagattttct	18520	50	34	yes	4	0	0	4	0	0	4	0	0	4	0	0	4	0	0	4	0	0	4	369.5	216.891	4	546	344.205	4	473	231.902	4	469	358.745	4	298	174.452	4	480	299.236
rpoB-atpA_8160	-	aggctagaaatagattttctttcggcggaaagaaagggtatattcatttg	18550	50	36	yes	4	0	0	4	0	0	4	0	0	4	0	0	4	0	0	4	0	0	4	125.5	73.6667	4	163.5	103.072	4	102.5	50.2535	4	0	0	4	128	74.9325	4	154	96.0048
rpoB-atpA_8190	-	agaaagggtatattcatttgatcttgatctttatggatcgaaaaacgaat	18580	50	30	yes	4	0	0	4	0	0	4	0	0	4	0	0	4	0	0	4	0	0	4	159	93.3308	4	160	100.866	4	223	109.332	4	0	0	4	142	83.1283	4	150	93.5112
rpoB-atpA_8220	-	ttatggatcgaaaaacgaattagactagatccacatgaacctccggataa	18610	50	38	yes	4	147	339.894	4	206.5	347.835	4	237	427.235	4	337	549.783	4	223.5	486.091	4	338.5	631.981	4	2155	1264.95	4	3581.5	2257.82	4	2819	1382.09	4	3108	2377.36	4	1844	1079.5	4	2934	1829.08
rpoB-atpA_8250	-	ccacatgaacctccggataatatccataaatgacttgtttttggtaagag	18640	50	38	yes	4	0	0	4	0	0	4	0	0	4	0	0	4	0	0	4	0	0	4	560	328.712	4	645.5	406.93	4	650.5	318.926	4	777.5	594.721	4	506	296.218	4	757.5	472.232
rpoB-atpA_8280	-	tgacttgtttttggtaagaggtggacattactatatgtaaattcgggtgc	18670	50	38	yes	4	484	1119.11	4	715.5	1205.21	4	446	803.994	4	696	1135.46	4	231.5	503.49	4	397	741.201	4	526	308.755	4	458.5	289.044	4	546.5	267.937	4	293.5	224.502	4	360	210.748	4	343.5	214.141
rpoB-atpA_8310	-	ctatatgtaaattcgggtgcatgggacacatcagtactccagtgcatttc	18700	50	44	yes	4	211.5	489.031	4	328	552.493	4	287.5	518.27	4	432	704.767	4	158.5	344.722	4	232.5	434.079	4	1185	695.578	4	1610.5	1015.28	4	1694.5	830.776	4	1005	768.739	4	996.5	583.361	4	1057.5	659.254
rpoB-atpA_8340	-	tcagtactccagtgcatttcgccctctgagtcagaataaatatattttct	18730	50	38	yes	4	384.5	889.043	4	575.5	969.39	4	1138.5	2052.35	4	1695.5	2766.05	4	691.5	1503.95	4	1073.5	2004.23	4	3649.5	2142.21	4	4933	3109.82	4	4813	2359.71	4	3616.5	2766.31	4	3206.5	1877.12	4	3920.5	2444.07
rpoB-atpA_8370	-	tcagaataaatatattttctaaccctctctttaaaatgaaaagtgtatgt	18760	50	24	yes	4	0	0	4	0	0	4	176.5	318.173	4	140.5	229.212	4	218.5	475.216	4	277	517.16	4	1209.5	709.959	4	1670.5	1053.1	4	1927	944.766	4	1235.5	945.052	4	1195	699.565	4	1338.5	834.432
rpoB-atpA_8400	-	ttaaaatgaaaagtgtatgttccctcgcgaatctcagcaatcacttgttc	18790	50	38	yes	4	416	961.877	4	684.5	1152.99	4	644	1160.92	4	969.5	1581.65	4	440.5	958.045	4	753	1405.85	4	3835.5	2251.38	4	5953	3752.84	4	5312	2604.36	4	4509	3449	4	3195.5	1870.68	4	5405	3369.52
rpoB-atpA_8430	-	atctcagcaatcacttgttctgattccacatattgatcattttgaactaa	18820	50	32	yes	4	219	506.373	4	302	508.698	4	303	546.211	4	312.5	509.814	4	127.5	277.3	4	140	261.381	4	1439	844.673	4	2285	1440.49	4	1681.5	824.403	4	1827	1397.5	4	952.5	557.603	4	1402.5	874.33
rpoB-atpA_8460	-	tattgatcattttgaactaaaagaaaactttttggtggaatagtcacgct	18850	50	30	yes	4	334.5	773.433	4	450	757.994	4	459	827.429	4	625	1019.63	4	229.5	499.14	4	329.5	615.178	4	465	272.948	4	576.5	363.432	4	572	280.439	4	504	385.517	4	388	227.139	4	568.5	354.407
rpoB-atpA_8490	-	tttggtggaatagtcacgctatgtataatatcttcgctctcaataattac	18880	50	34	yes	4	200.5	463.597	4	326.5	549.967	4	488.5	880.608	4	664	1083.25	4	386.5	840.6	4	644.5	1203.28	4	2230.5	1309.27	4	4113	2592.88	4	3047.5	1494.12	4	3250.5	2486.36	4	1534.5	898.312	4	2482	1547.3
rpoB-atpA_8520	-	tcttcgctctcaataattacagacaagtctatataacatagaaaggcagg	18910	50	36	yes	4	0	0	4	0	0	4	0	0	4	0	0	4	0	0	4	0	0	4	256	150.268	4	292	184.08	4	230.5	113.009	4	257	196.583	4	147.5	86.348	4	214	133.409
rpoB-atpA_8550	-	atataacatagaaaggcaggatgcccgtgacgtgtacgtgtaggatgaac	18940	50	46	yes	4	0	0	4	0	0	4	0	0	4	0	0	4	0	0	4	0	0	4	1061.5	623.086	4	1708	1076.74	4	1324	649.128	4	1236.5	945.817	4	932.5	545.895	4	1496	932.618
rpoB-atpA_8580	-	cgtgtacgtgtaggatgaaccaaatcctcattgaatttgatttttccatt	18970	50	36	yes	4	0	0	4	0	0	4	150	270.402	4	134	218.608	4	0	0	4	0	0	4	1780	1044.83	4	2351.5	1482.41	4	2335	1144.8	4	1772	1355.43	4	1453.5	850.894	4	1943.5	1211.59
rpoB-atpA_8610	-	ttgaatttgatttttccattataaggggctcgtacatgttcggcagtacc	19000	50	40	yes	4	176	406.948	4	246.5	415.212	4	161	290.231	4	238.5	389.09	4	0	0	4	0	0	4	1843	1081.82	4	2717	1712.83	4	2114.5	1036.69	4	1737.5	1329.04	4	1369.5	801.719	4	1983.5	1236.53
rpoB-atpA_8640	-	cgtacatgttcggcagtacctcctgtaaatactccgccggtatgaaaagt	19030	50	48	yes	4	126	291.338	4	152.5	256.876	4	172.5	310.962	4	247	402.957	4	119.5	259.901	4	150.5	280.984	4	1983	1163.99	4	2669	1682.57	4	2961	1451.71	4	2381.5	1821.64	4	1950.5	1141.84	4	3136.5	1955.32
rpoB-atpA_8670	-	actccgccggtatgaaaagttcttaatgttagttgagtccccggttcgcc	19060	50	50	yes	4	2736.5	6327.35	4	4660.5	7850.29	4	5966.5	10755.7	4	9864	16092.2	4	3897	8475.6	4	7752	14473	4	11420	6703.38	4	13831.5	8719.53	4	21278	10432.1	4	15386	11769	4	14937.5	8744.57	4	25999	16208
rpoB-atpA_8700	-	agttgagtccccggttcgccgatcgattgacccgcgataatacctacagc	19090	50	56	yes	4	721.5	1668.26	4	1185.5	1996.89	4	1194.5	2153.3	4	1913	3120.88	4	967	2103.13	4	1837.5	3430.62	4	4905	2879.17	4	7049	4443.77	4	6724.5	3296.87	4	5833	4461.75	4	4112	2407.21	4	6949	4332.06
rpoB-atpA_8730	-	cccgcgataatacctacagcttcccccaattcaacgaggtcaccatgagt	19120	50	52	yes	4	1099	2541.11	4	2146	3614.79	4	1289	2323.65	4	2494.5	4069.54	4	264	574.174	4	660.5	1233.16	4	4065.5	2386.39	4	5934	3740.86	4	6366.5	3121.36	4	4779	3655.53	4	4404	2578.15	4	7574	4721.69
rpoB-atpA_8760	-	tcaacgaggtcaccatgagtgggactccgaccataacataatcgacagat	19150	50	48	yes	4	0	0	4	0	0	4	0	0	4	0	0	4	0	0	4	0	0	4	1728	1014.31	4	2446.5	1542.3	4	2746	1346.3	4	2136	1633.86	4	1638.5	959.195	4	2566.5	1599.98
rpoB-atpA_8790	-	ccataacataatcgacagatccaagatgtactccgacaagtaaagggagt	19180	50	42	yes	4	0	0	4	0	0	4	0	0	4	0	0	4	0	0	4	0	0	4	313.5	184.02	4	358.5	226.002	4	750	367.709	4	389	297.552	4	489	286.266	4	506.5	315.756
rpoB-atpA_8820	-	ctccgacaagtaaagggagttcgaatggatattgattgtgttccaaaggt	19210	50	42	yes	4	0	0	4	0	0	4	0	0	4	0	0	4	0	0	4	0	0	4	726	426.152	4	926.5	584.076	4	976.5	478.757	4	508	388.577	4	593	347.148	4	785.5	489.687
rpoB-atpA_8850	-	attgattgtgttccaaaggttattaatcgattgacaagtccaatcccaag	19240	50	36	yes	4	392	906.384	4	611.5	1030.03	4	849.5	1531.37	4	1229	2005	4	0	0	4	0	0	4	2192	1286.67	4	3438	2167.35	4	3234	1585.56	4	2053	1570.37	4	2151	1259.22	4	2969.5	1851.21
rpoB-atpA_8880	-	ttgacaagtccaatcccaagatcttgatttcgaaaggcgacacatcggga	19270	50	46	yes	4	0	0	4	0	0	4	0	0	4	0	0	4	0	0	4	0	0	4	616.5	361.877	4	801	504.959	4	731.5	358.638	4	618.5	473.1	4	581	340.123	4	742.5	462.88
rpoB-atpA_8910	-	cgaaaggcgacacatcgggaacctatatatatatcgtctgctaagacacg	19300	50	46	yes	4	0	0	4	0	0	4	0	0	4	128	208.82	4	108.5	235.977	4	150	280.051	4	952	558.811	4	1184	746.407	4	1034	506.948	4	721	551.504	4	696.5	407.738	4	1103.5	687.931
rpoB-atpA_8940	-	atatcgtctgctaagacacgaccaattaatgtttggataaaaattctttc	19330	50	32	yes	4	0	0	4	0	0	4	0	0	4	0	0	4	0	0	4	0	0	4	1014	595.204	4	1336	842.229	4	1078	528.52	4	1057.5	808.897	4	742.5	434.667	4	1152.5	718.478
rpoB-atpA_8970	-	gtttggataaaaattctttctgacatcatccgatttttatttcgaggact	19360	50	32	yes	4	191	441.631	4	232	390.788	4	248.5	447.965	4	227.5	371.145	4	169.5	368.646	4	204.5	381.803	4	1134	665.642	4	1519	957.595	4	1398	685.409	4	1218	931.666	4	852.5	499.062	4	1351.5	842.536
rpoB-atpA_9000	-	cgatttttatttcgaggactcaccgaaatccctcggatagtgccacaatc	19390	50	46	yes	4	273	631.232	4	492	828.74	4	323.5	583.166	4	507	827.122	4	281.5	612.235	4	534.5	997.914	4	1732.5	1016.95	4	2745.5	1730.79	4	1821.5	893.041	4	1390.5	1063.61	4	1497	876.359	4	2234.5	1393.01
rpoB-atpA_9030	-	cctcggatagtgccacaatctgttctacgtacaacaatatgttgaactac	19420	50	42	yes	4	227	524.871	4	344	579.444	4	240	432.643	4	296.5	483.711	4	200.5	436.068	4	338.5	631.981	4	834.5	489.84	4	1231.5	776.351	4	721.5	353.736	4	573.5	438.679	4	610	357.1	4	989	616.551
rpoB-atpA_9060	-	acaacaatatgttgaactacttcaacaagtcgacgcgtaagatatccagc	19450	50	40	yes	4	0	0	4	0	0	4	378	681.412	4	547	892.378	4	0	0	4	0	0	4	457	268.253	4	649.5	409.452	4	590	289.264	4	521.5	398.903	4	407.5	238.555	4	707.5	441.061
rpoB-atpA_9090	-	cgacgcgtaagatatccagcatctgatgtgcgtacagcagtatctacaac	19480	50	48	yes	4	0	0	4	0	0	4	106.5	191.985	4	0	0	4	0	0	4	0	0	4	1238.5	726.982	4	2221	1400.14	4	1242.5	609.17	4	1452.5	1111.04	4	805	471.255	4	1494	931.372
rpoB-atpA_9120	-	cgtacagcagtatctacaactcctttacgggctccatagcaagaaataat	19510	50	42	yes	4	255.5	590.768	4	376.5	634.188	4	381	686.82	4	543.5	886.668	4	339	737.292	4	520	970.843	4	2930.5	1720.16	4	4899	3088.38	4	4239	2078.29	4	4253	3253.18	4	2712.5	1587.93	4	4612	2875.16
rpoB-atpA_9150	-	gctccatagcaagaaataatatattctgttaaagacagtccttcgcgtaa	19540	50	36	yes	4	0	0	4	0	0	4	383.5	691.327	4	572.5	933.979	4	201.5	438.243	4	302.5	564.769	4	1193	700.274	4	1626	1025.05	4	1391	681.977	4	1503.5	1150.05	4	927.5	542.968	4	1428.5	890.538
rpoB-atpA_9180	-	aaagacagtccttcgcgtaaattgctttgaataggtaaatcaatcatttg	19570	50	34	yes	4	105.5	243.938	4	0	0	4	192.5	347.016	4	146	238.185	4	197	428.456	4	249.5	465.818	4	988.5	580.236	4	1307	823.948	4	1297	635.891	4	1498.5	1146.22	4	787	460.718	4	1292	805.443
rpoB-atpA_9210	-	ataggtaaatcaatcatttgtccttggggatccgacattaatcctctcat	19600	50	38	yes	4	652.5	1508.71	4	1025	1726.54	4	759.5	1369.13	4	1089	1776.6	4	389	846.037	4	589	1099.67	4	1777.5	1043.37	4	2433	1533.79	4	1838	901.131	4	1739.5	1330.57	4	1198.5	701.614	4	1946	1213.15
rpoB-atpA_9240	-	tccgacattaatcctctcatacctactaattgatgtacttgagatgcatt	19630	50	36	yes	4	207.5	479.783	4	298	501.96	4	251	452.472	4	268	437.216	4	235.5	512.19	4	327	610.511	4	1301	763.669	4	1780	1122.13	4	1506.5	738.604	4	1519	1161.91	4	959.5	561.701	4	1695.5	1056.99
rpoB-atpA_9270	-	tgatgtacttgagatgcatttcccctagctcccgaaaaagacatcatatg	19660	50	42	yes	4	1126	2603.54	4	1962	3304.85	4	1300.5	2344.38	4	2150	3507.52	4	1229.5	2674.04	4	2159.5	4031.8	4	4736.5	2780.26	4	7739.5	4879.07	4	8322.5	4080.34	4	6459	4940.58	4	4879.5	2856.51	4	7901.5	4925.86
rpoB-atpA_9300	-	cccgaaaaagacatcatatggactggattgaaggggtccgtcatcctaaa	19690	50	46	yes	4	471.5	1090.2	4	786	1323.96	4	767.5	1383.56	4	1233.5	2012.34	4	622.5	1353.88	4	1068.5	1994.89	4	1852.5	1087.39	4	2070	1304.95	4	2547	1248.74	4	1642	1255.99	4	2226	1303.12	4	2906.5	1811.94
rpoB-atpA_9330	-	aaggggtccgtcatcctaaaattaggattcatttcttgtcgcaaatattc	19720	50	38	yes	4	397.5	919.102	4	585.5	986.234	4	408	735.493	4	514	838.542	4	0	0	4	0	0	4	1956.5	1148.44	4	2266	1428.51	4	2612.5	1280.85	4	2022	1546.66	4	1726.5	1010.71	4	2535.5	1580.65
rpoB-atpA_9360	-	atttcttgtcgcaaatattcacttgtagcataccatatctcaatagattg	19750	50	32	yes	4	104.5	241.625	4	127.5	214.765	4	208	374.957	4	169.5	276.523	4	199	432.806	4	254.5	475.153	4	1412	828.824	4	2048.5	1291.4	4	1888	925.645	4	2349	1796.78	4	1083	633.999	4	1810	1128.37
rpoB-atpA_9390	-	taccatatctcaatagattggcgtaatttttctaccgcatgtacattccc	19780	50	38	yes	4	581.5	1344.55	4	1028.5	1732.44	4	964	1737.78	4	1459	2380.22	4	288	626.372	4	458.5	856.022	4	2796	1641.21	4	4403.5	2776.02	4	3059.5	1500.01	4	3009	2301.63	4	1898.5	1111.4	4	2840.5	1770.79
rpoB-atpA_9420	-	tctaccgcatgtacattcccataatgatggtgtttttccaaaatccaact	19810	50	38	yes	4	107	247.406	4	163.5	275.404	4	292.5	527.283	4	289	471.476	4	259	563.3	4	393	733.733	4	2636.5	1547.59	4	4060	2559.47	4	2998.5	1470.1	4	3539.5	2707.42	4	1788.5	1047.01	4	3043.5	1897.34
rpoB-atpA_9450	-	tgtttttccaaaatccaactttgttgttcagcatcttggacaagccagcc	19840	50	42	yes	4	590.5	1365.36	4	968.5	1631.37	4	569.5	1026.63	4	967	1577.57	4	158	343.635	4	239.5	447.148	4	1694	994.354	4	3104	1956.8	4	2136.5	1047.48	4	2645.5	2023.58	4	1194	698.98	4	2391	1490.57
rpoB-atpA_9480	-	gcatcttggacaagccagcccttagaaggtatcgttaaaagatcatcaat	19870	50	42	yes	3	0	0	3	0	0	4	0	0	4	0	0	4	124.5	270.775	4	141.5	264.181	4	1060	622.205	4	1616.5	1019.06	4	1266	620.692	4	1264	966.852	4	770.5	451.059	4	1582.5	986.543
rpoB-atpA_9510	-	atcgttaaaagatcatcaattcctaatgaaatggatgtagcagtggcttg	19900	50	36	yes	4	0	0	4	0	0	4	0	0	4	0	0	4	0	0	4	0	0	4	184.5	108.299	4	152.5	96.1377	4	195.5	95.8494	4	0	0	4	133	77.8596	4	151.5	94.4463
rpoB-atpA_9540	-	atggatgtagcagtggcttgctggaaacccagagtctttacttgatctag	19930	50	46	yes	4	204.5	472.846	4	277.5	467.429	4	233.5	420.925	4	304.5	496.763	4	0	0	4	0	0	4	883	518.309	4	1280	806.926	4	786	385.359	4	618	472.717	4	609.5	356.808	4	1070	667.047
rpoB-atpA_9570	-	agagtctttacttgatctaggatgtgtgatgtatatgccatcccgaagtg	19960	50	42	yes	4	0	0	4	0	0	4	184	331.693	4	300.5	490.237	4	0	0	4	0	0	4	667.5	391.813	4	1038.5	654.682	4	1060.5	519.94	4	807.5	617.669	4	694	406.275	4	1074	669.54
rpoB-atpA_9600	-	gtatatgccatcccgaagtgatctattaatcggctaataagtcgtttaat	19990	50	36	yes	4	0	0	4	0	0	4	0	0	4	0	0	4	0	0	4	0	0	4	863.5	506.862	4	1316	829.621	4	935.5	458.655	4	1147.5	877.74	4	664.5	389.005	4	1334.5	831.938
rpoB-atpA_9630	-	cggctaataagtcgtttaatagcagttccatctatcactttattgtgaaa	20020	50	34	yes	4	0	0	4	0	0	4	222	400.195	4	183	298.547	4	176.5	383.87	4	220.5	411.675	4	2102	1233.84	4	2708	1707.15	4	2130	1044.29	4	2264	1731.77	4	1222.5	715.664	4	2732.5	1703.46
rpoB-atpA_9660	-	tctatcactttattgtgaaataccagattggcccgttccgccataagtac	20050	50	42	yes	4	3911.5	9044.19	4	7146.5	12037.8	4	5125	9238.72	4	8754	14281.3	4	3190.5	6939.03	4	5834.5	10893	4	14971.5	8788.06	4	13555	8545.22	4	17069	8368.56	4	12217.5	9345.35	4	10296.5	6027.68	4	19680.5	12269
rpoB-atpA_9690	-	gcccgttccgccataagtacctccatattctgctgaatgggattcgacaa	20080	50	50	no	4	750.5		4	1208		4	665		4	1035.5		4	804.5		4	1290.5		4	4740		4	5110.5		4	4939		4	3671		4	3349.5		4	4893.5
rpoB-atpA_9720	-	tgctgaatgggattcgacaatgagtttgagtcaatgattgcaaaacttcc	20110	50	40	no	4	143.5		4	207.5		4	359		4	318		4	315.5		4	386.5		4	596		4	967.5		4	684.5		4	841.5		4	423		4	499.5
rpoB-atpA_9750	-	tcaatgattgcaaaacttccttttctcgatcttgatttgcgtagaatttt	20140	50	32	no	4	343.5		4	471		4	651.5		4	616.5		4	595		4	798		4	1480		4	2228.5		4	1708		4	2415.5		4	1122		4	1382
rpoB-atpA_9780	-	cttgatttgcgtagaattttaggtcaggaactatggtccgatttgaatcg	20170	50	40	no	4	0		4	0		4	0		4	0		4	0		4	0		4	115		4	122.5		4	201.5		4	104.5		4	128		4	114.5
rpoB-atpA_9810	-	ctatggtccgatttgaatcggagaggtccgaattcacacgggtgtcctag	20200	50	52	no	4	4671		4	5190.5		4	6912.5		4	7954		4	5732.5		4	8143		4	653		4	854		4	1131		4	942		4	729.5		4	1067.5
rpoB-atpA_9840	-	aattcacacgggtgtcctagaattccttttttttaatagcatattattag	20230	50	30	no	4	258.5		4	338.5		4	362.5		4	321		4	314		4	391		4	545.5		4	775		4	469.5		4	339.5		4	351.5		4	375
rpoB-atpA_9870	-	ttttaatagcatattattaggtatcatatgaacaggcttgagaaaaacct	20260	50	28	yes	4	110.5	255.499	4	0	0	4	175	315.469	4	102	166.403	4	183	398.007	4	186.5	348.196	4	335	196.64	4	419.5	264.458	4	388	190.228	4	394.5	301.759	4	230	134.644	4	261.5	163.021
rpoB-atpA_9900	-	aacaggcttgagaaaaaccttgtatagcttcctcgatttctcgataaaaa	20290	50	36	yes	4	300.5	694.818	4	457	769.785	4	926.5	1670.18	4	1171	1910.37	4	676	1470.23	4	997.5	1862.34	4	2349.5	1379.12	4	3252.5	2050.41	4	2798	1371.8	4	2407.5	1841.53	4	1629	953.633	4	1931	1203.8
rpoB-atpA_9930	-	cctcgatttctcgataaaaagaaatatgaccaactgtggttcgaatatat	20320	50	34	yes	4	0	0	4	0	0	4	0	0	4	0	0	4	0	0	4	0	0	4	535	314.037	4	650.5	410.083	4	545	267.202	4	612	468.128	4	401	234.75	4	420.5	262.143
rpoB-atpA_9960	-	caactgtggttcgaatatatatacaaaaattttctttttttacacttctt	20350	50	24	yes	4	307.5	711.003	4	462.5	779.049	4	466.5	840.949	4	374.5	610.961	4	0	0	4	0	0	4	1084.5	636.586	4	1336.5	842.545	4	943	462.332	4	820	627.23	4	597.5	349.783	4	697	434.515
rpoB-atpA_9990	-	tttctttttttacacttcttactattagatagtgtgcataaatctcatga	20380	50	26	yes	4	105	242.782	4	133.5	224.871	4	176	317.271	4	128	208.82	4	198	430.631	4	195.5	364.999	4	989	580.529	4	1494.5	942.15	4	1183.5	580.244	4	1120	856.705	4	705.5	413.007	4	947	590.367
rpoB-atpA_10020	-	agtgtgcataaatctcatgatagttaccaaaagattcatagtgaacttcg	20410	50	34	yes	4	0	0	4	0	0	4	0	0	4	0	0	4	0	0	4	0	0	4	591	346.909	4	850.5	536.165	4	640.5	314.023	4	410.5	313.998	4	424.5	248.507	4	537	334.77
rpoB-atpA_10050	-	aagattcatagtgaacttcgataggaacttctcttgaagcaataacgcgt	20440	50	38	yes	4	0	0	4	0	0	4	112	201.9	4	117	190.874	4	117.5	255.551	4	136	253.913	4	663.5	389.465	4	1213.5	765.004	4	757	371.14	4	958	732.788	4	586	343.05	4	882.5	550.158
rpoB-atpA_10080	-	ctcttgaagcaataacgcgttgatctaattgccaccgaagccacaaagga	20470	50	46	yes	4	0	0	4	104.5	176.023	4	123.5	222.631	4	165.5	269.997	4	165.5	359.946	4	281	524.628	4	968.5	568.496	4	1488.5	938.367	4	1180	578.528	4	1152	881.182	4	941	550.871	4	1470.5	916.722
rpoB-atpA_10110	-	gccaccgaagccacaaaggactatctaaattgatttttttctgtcgataa	20500	50	38	yes	4	192	443.943	4	221	372.259	3	296	533.593	3	201	327.912	4	216	469.779	4	226	421.943	4	1025	601.661	4	1232	776.667	4	1390.5	681.732	4	1277.5	977.179	4	800.5	468.621	4	1151.5	717.854
rpoB-atpA_10140	-	tgatttttttctgtcgataagctccaattgcatcataggaattgcaaaaa	20530	50	32	yes	4	0	0	4	107.5	181.076	4	115	207.308	4	0	0	4	173.5	377.346	4	178.5	333.26	4	1640	962.657	4	1876	1182.65	4	1869	916.33	4	1651	1262.87	4	1167.5	683.467	4	1469.5	916.098
rpoB-atpA_10170	-	catcataggaattgcaaaaaaagggttctttcgtatacttatagtttgtt	20560	50	30	yes	4	306.5	708.691	4	418.5	704.934	4	404.5	729.183	4	324.5	529.391	4	106	230.54	4	0	0	4	1672	981.44	4	2275.5	1434.5	4	1843.5	903.828	4	1681	1285.82	4	1172.5	686.394	4	1825.5	1138.03
rpoB-atpA_10200	-	tcgtatacttatagtttgtttcgtaaattctttcattttgatagtttttt	20590	50	22	yes	4	268	619.671	4	332.5	560.073	4	460	829.232	4	300.5	490.237	4	295.5	642.684	4	304.5	568.503	4	969.5	569.083	4	917.5	578.402	4	1158.5	567.987	4	876	670.065	4	695	406.86	4	943	587.874
rpoB-atpA_10230	-	tttcattttgatagttttttcgattacatggattatatctgtttgcacaa	20620	50	26	yes	4	0	0	4	0	0	4	451.5	813.909	4	330	538.364	4	367.5	799.277	4	389	726.265	4	898.5	527.407	4	939.5	592.271	4	1050	514.792	4	923	706.016	4	626.5	366.76	4	778	485.011
rpoB-atpA_10260	-	gattatatctgtttgcacaaatacctcgacgagtgccgctcgttaataca	20650	50	42	yes	4	293.5	678.632	4	442	744.518	4	558.5	1006.8	4	817.5	1333.67	4	222	482.828	4	325.5	607.71	4	1557.5	914.231	4	2006.5	1264.92	4	1781	873.185	4	1755	1342.43	4	1070	626.389	4	1656	1032.36
rpoB-atpA_10290	-	gagtgccgctcgttaatacatagagtccaataagcatatcttgagtcggt	20680	50	44	yes	4	208.5	482.095	4	305	513.751	4	226.5	408.307	4	284.5	464.135	4	139.5	303.399	4	157.5	294.053	4	1070	628.075	4	1168	736.32	4	464	227.489	4	436	333.503	4	632.5	370.272	4	885.5	552.028
rpoB-atpA_10320	-	taagcatatcttgagtcggtaccgaaatgggatctccaatagctggagat	20710	50	44	yes	4	0	0	4	0	0	4	0	0	4	0	0	4	0	0	4	0	0	4	177.5	104.19	4	218.5	137.745	4	335	164.243	4	309	236.359	4	268	156.89	4	341.5	212.894
rpoB-atpA_10350	-	gatctccaatagctggagataagagattcatatgagaaaacataagtaaa	20740	50	32	yes	4	0	0	4	0	0	4	0	0	4	0	0	4	0	0	4	0	0	4	0	0	4	0	0	4	0	0	4	0	0	4	0	0	4	0	0
rpoB-atpA_10380	-	tatgagaaaacataagtaaacgagcctctgcttgagcctctaaagataaa	20770	50	36	yes	4	371	857.828	4	518.5	873.377	4	418.5	754.421	4	572	933.163	4	302.5	657.908	4	484	903.63	4	1197	702.622	4	1949.5	1228.99	4	1135.5	556.711	4	1137	869.708	4	874	511.649	4	1263	787.364
rpoB-atpA_10410	-	cttgagcctctaaagataaaggcacatgaacagccatttgatccccatca	20800	50	44	yes	4	1021	2360.76	4	1714	2887.11	4	2326.5	4193.93	4	3484	5683.81	4	1596	3471.14	4	2580.5	4817.81	4	3712.5	2179.19	4	5614.5	3539.44	4	4835	2370.49	4	4139	3165.98	4	3099.5	1814.48	4	4890.5	3048.78
rpoB-atpA_10440	-	cagccatttgatccccatcaaagtctgcattgaaccccttacaaactaat	20830	50	42	yes	4	1270.5	2937.66	4	2142.5	3608.89	4	1645	2965.41	4	2195.5	3581.75	4	442	961.307	4	656.5	1225.69	4	6980.5	4097.46	4	9504.5	5991.74	4	7825.5	3836.67	4	6524.5	4990.69	4	5042.5	2951.93	4	7265.5	4529.37
rpoB-atpA_10470	-	tgaaccccttacaaactaatggatgtaaacaaatagtgcgtccttccact	20860	50	40	yes	4	10256.5	23715.1	4	20398.5	34359.9	4	15890.5	28645.5	4	26866.5	43830.1	4	13600.5	29579.8	4	22054.5	41175.9	4	12883.5	7562.43	4	16925.5	10670	4	20856.5	10225.5	4	18363.5	14046.5	4	13672	8003.73	4	18429.5	11489.1
rpoB-atpA_10500	-	aaatagtgcgtccttccactaaaataggttggaatgactgtatgcctaat	20890	50	38	yes	4	512.5	1185.01	4	844	1421.66	4	593	1068.99	4	872.5	1423.4	4	308	669.87	4	478	892.428	4	1856.5	1089.74	4	2826.5	1781.86	4	2097	1028.11	4	2130.5	1629.65	4	1475	863.48	4	2123.5	1323.81
rpoB-atpA_10530	-	ggaatgactgtatgcctaatctatgtagggtaggtgctctattcagtaat	20920	50	40	yes	4	285	658.979	4	411	692.301	4	330.5	595.785	4	372	606.883	4	164.5	357.772	4	176.5	329.526	4	1759	1032.51	4	2727	1719.13	4	2065.5	1012.67	4	1895	1449.51	4	1225.5	717.42	4	1894	1180.73
rpoB-atpA_10560	-	taggtgctctattcagtaatacgggatgcccctgcatgacttcttgaagg	20950	50	48	yes	4	240.5	556.085	4	319	537.333	4	323.5	583.166	4	469	765.129	4	188.5	409.969	4	284.5	531.163	4	1559.5	915.405	4	2411.5	1520.24	4	1865	914.369	4	1657	1267.46	4	1326.5	776.547	4	1878	1170.76
rpoB-atpA_10590	-	cctgcatgacttcttgaaggatttcccagacaatcggctttttttcacga	20980	50	44	yes	4	398.5	921.414	4	623	1049.4	4	610.5	1100.53	4	752	1226.82	4	475.5	1034.17	4	761.5	1421.72	4	2803.5	1645.62	4	4140.5	2610.22	4	2971.5	1456.86	4	2853.5	2182.68	4	1597	934.9	4	2533	1579.09
rpoB-atpA_10620	-	caatcggctttttttcacgaatttgactcttagcaactcctatgttcgaa	21010	50	38	yes	4	360	832.394	4	536.5	903.697	4	573.5	1033.84	4	650	1060.41	4	484	1052.65	4	668.5	1248.09	4	2437	1430.48	4	3465.5	2184.69	4	2731.5	1339.19	4	2426	1855.68	4	1767.5	1034.71	4	2341.5	1459.71
rpoB-atpA_10650	-	tagcaactcctatgttcgaagccaggtgttgtctaattaaaccacgaatt	21040	50	40	yes	4	216.5	500.592	4	271	456.481	4	333.5	601.193	4	323	526.944	4	213	463.254	4	238	444.347	4	1936	1136.4	4	3142	1980.75	4	2049.5	1004.82	4	1964	1502.29	4	1430.5	837.43	4	2143.5	1336.28
rpoB-atpA_10680	-	gtctaattaaaccacgaattacaaatgtctggaagagctctattgctatt	21070	50	34	yes	4	0	0	4	0	0	4	101	182.07	4	0	0	4	0	0	4	0	0	4	341	200.162	4	353.5	222.85	4	322	157.87	4	130	99.4389	4	227	132.888	4	202.5	126.24
rpoB-atpA_10710	-	ggaagagctctattgctatttcgcgaggcaatccacagcgatgtaatgaa	21100	50	46	yes	4	0	0	4	0	0	4	0	0	4	0	0	4	0	0	4	0	0	4	832	488.372	4	1364	859.881	4	1167	572.155	4	1135	868.178	4	944	552.627	4	1463	912.046
rpoB-atpA_10740	-	atccacagcgatgtaatgaaagtgaaggtccaacgacaatcaccgagcgc	21130	50	50	yes	4	633.5	1464.78	4	1033.5	1740.86	4	540.5	974.347	4	905.5	1477.24	4	0	0	4	0	0	4	639.5	375.378	4	933	588.174	4	725	355.452	4	512.5	392.019	4	465	272.216	4	599	373.421
rpoB-atpA_10770	-	caacgacaatcaccgagcgccccgaataatcgacccgtttcccaagcaga	21160	50	56	yes	4	964	2228.97	4	2098.5	3534.78	4	2259.5	4073.15	4	4541	7408.21	4	2246.5	4885.92	4	4903.5	9154.86	4	12079.5	7090.5	4	13182	8310.08	4	19463.5	9542.53	4	13037.5	9972.58	4	14534	8508.35	4	22353	13935
rpoB-atpA_10800	-	cgacccgtttcccaagcagagtctcgcgaaatcttccctctttgccttca	21190	50	54	yes	4	10141.5	23449.2	4	17549	29560.1	4	14729.5	26552.5	4	20783.5	33906.3	4	7132	15511.4	4	12804.5	23906.1	4	19477.5	11433	4	23240.5	14651.1	4	27569.5	13516.7	4	19390	14831.7	4	16211	9490.09	4	22638	14112.7
rpoB-atpA_10830	-	atcttccctctttgccttcaattacatctgaaaatgacttgtaaacctta	21220	50	34	yes	4	5909	13662.8	4	8351.5	14067.5	4	4951.5	8925.96	4	6762.5	11032.4	4	4129	8980.17	4	6367	11887.2	4	5073.5	2978.07	4	7081.5	4464.26	4	3648.5	1788.78	4	3416.5	2613.33	4	4147.5	2427.99	4	6006	3744.19
rpoB-atpA_10860	-	aaaatgacttgtaaaccttattatgaccatccctcatgggttgtccacgg	21250	50	42	yes	4	510	1179.22	4	870	1465.45	4	952	1716.15	4	1595.5	2602.91	4	830.5	1806.26	4	1501.5	2803.31	4	4068	2387.86	4	5509.5	3473.25	4	6532	3202.5	4	4827.5	3692.63	4	4116	2409.55	4	5749.5	3584.28
rpoB-atpA_10890	-	ccctcatgggttgtccacggattccattatcaagaagtgtatccacggct	21280	50	50	yes	4	364	841.643	4	582	980.339	4	632.5	1140.19	4	947.5	1545.76	4	498	1083.1	4	848	1583.22	4	5058	2968.97	4	5905	3722.58	4	7269.5	3564.08	4	5095	3897.24	4	4255.5	2491.21	4	5483.5	3418.46
rpoB-atpA_10920	-	caagaagtgtatccacggcttcttgtaccaatttttcctgacacattact	21310	50	40	yes	4	805.5	1862.48	4	1413	2380.1	4	1161	2092.91	4	1509	2461.79	4	754	1639.88	4	1149	2145.19	4	3570	2095.54	4	4796.5	3023.77	4	4450	2181.74	4	3862.5	2954.48	4	2318	1356.98	4	3527	2198.76
rpoB-atpA_10950	-	atttttcctgacacattactaattcccccggtgtagatctacttgttgtt	21340	50	38	yes	4	238	550.305	4	359.5	605.553	4	546.5	985.164	4	693.5	1131.38	4	486.5	1058.09	4	798.5	1490.8	4	4315.5	2533.14	4	5643.5	3557.73	4	5829.5	2858.08	4	4411	3374.04	4	3884	2273.73	4	5037	3140.11
rpoB-atpA_10980	-	gtgtagatctacttgttgttaatagatcggtaagagtattgttccgatag	21370	50	36	yes	4	0	0	4	0	0	4	0	0	4	0	0	4	0	0	4	0	0	4	283.5	166.411	4	337	212.449	4	385	188.757	4	274.5	209.969	4	267	156.305	4	338.5	211.024
rpoB-atpA_11010	-	taagagtattgttccgatagataactcttctatagagttcattaatatct	21400	50	28	yes	4	0	0	4	0	0	4	123.5	222.631	4	0	0	4	112.5	244.677	4	0	0	4	704	413.238	4	910	573.674	4	0	0	4	0	0	4	394	230.652	4	728	453.841
rpoB-atpA_11040	-	tatagagttcattaatatctgaactcattagtttacccccttctatctga	21430	50	32	yes	4	2062.5	4768.92	4	3199.5	5389.34	4	2198	3962.29	4	2992	4881.16	4	887.5	1930.23	4	1283.5	2396.3	4	5439	3192.62	4	7231	4558.5	4	6005.5	2944.36	4	5189.5	3969.53	4	3712.5	2173.34	4	5572	3473.63
rpoB-atpA_11070	-	gtttacccccttctatctgaatgatgggtctcaactcgggaggaagaacc	21460	50	50	yes	4	0	0	4	0	0	4	0	0	4	0	0	4	112.5	244.677	4	153	285.652	4	494	289.971	4	606.5	382.344	4	667.5	327.261	4	640	489.545	4	545.5	319.341	4	736.5	459.14
rpoB-atpA_11100	-	tcaactcgggaggaagaaccggtaagagacataaaaccatccattcgggt	21490	50	48	yes	4	137	316.772	4	165	277.931	4	222	400.195	4	312	508.998	4	173.5	377.346	4	228.5	426.611	4	534.5	313.744	4	684	431.201	4	520.5	255.19	4	451	344.977	4	459	268.703	4	583.5	363.759
rpoB-atpA_11130	-	ataaaaccatccattcgggttctatatttgttcgaataaaatgcttagct	21520	50	32	yes	4	216.5	500.592	4	301.5	507.856	4	342.5	617.417	4	327.5	534.285	4	199.5	433.893	4	215	401.406	4	735	431.435	4	692.5	436.56	4	704	345.156	4	625	478.072	4	447	261.678	4	652	406.462
rpoB-atpA_11160	-	ttcgaataaaatgcttagctaattccatacgtctaactaaaaaatctttt	21550	50	26	yes	4	281.5	650.886	4	397	668.719	4	418	753.519	4	254.5	415.192	4	168.5	366.471	4	138.5	258.58	4	1593	935.069	4	1936	1220.48	4	1570	769.737	4	1827	1397.5	4	830	485.891	4	1078	672.034
rpoB-atpA_11190	-	gtctaactaaaaaatcttttcttcttacaatttttcgatcttcccattca	21580	50	28	yes	4	1266.5	2928.41	4	2129	3586.15	4	1436	2588.65	4	1711	2791.33	4	105.5	229.452	4	0	0	4	2452	1439.29	4	3214	2026.14	4	3380.5	1657.39	4	2771	2119.58	4	1640	960.073	4	2350.5	1465.32
rpoB-atpA_11220	-	tttttcgatcttcccattcattccccgtaggcccttcttctcctaattgt	21610	50	44	yes	4	19035.5	44014	4	27391	46138.2	4	21502	38761.2	4	28268.5	46117.4	4	21245.5	46206.9	4	27259.5	50893.6	4	22866.5	13422.3	4	26841.5	16921.2	4	33117.5	16236.8	4	20932	16011.2	4	21884.5	12811.4	4	23464.5	14628
rpoB-atpA_11250	-	gcccttcttctcctaattgtttccattctaccaacgaattttctataata	21640	50	34	yes	4	3165	7318.13	4	4722	7953.88	4	4369	7875.9	4	5546	9047.77	4	3204	6968.39	4	4775.5	8915.88	4	9486.5	5568.44	4	12232	7711.19	4	13158	6451.08	4	10719.5	8199.5	4	8550.5	5005.55	4	11188.5	6975
rpoB-atpA_11280	-	ccaacgaattttctataataattcgcaaatctaaatcggctaattgttct	21670	50	30	yes	4	113	261.279	4	115.5	194.552	4	280	504.75	4	218	355.646	4	213	463.254	4	247	461.15	4	436	255.926	4	483.5	304.804	4	702.5	344.42	4	598.5	457.801	4	472	276.314	4	419	261.208
rpoB-atpA_11310	-	ctaaatcggctaattgttctcggatagcacccgccccagtagaaatttct	21700	50	46	yes	4	1162.5	2687.94	4	2371	3993.78	4	2090.5	3768.5	4	4021.5	6560.69	4	1134	2466.34	4	2499	4665.65	4	5288	3103.98	4	9674	6098.6	4	7102	3481.95	4	7476	5718.5	4	4643.5	2718.35	4	9923.5	6186.39
rpoB-atpA_11340	-	ccgccccagtagaaatttctcgatttcgaaatatatcgaaaccttgagta	21730	50	40	yes	4	130	300.587	4	179	301.513	4	226.5	408.307	4	286.5	467.397	4	175	380.608	4	260.5	486.355	4	555	325.777	4	689	434.353	4	727.5	356.677	4	566.5	433.324	4	516.5	302.364	4	919.5	573.224
rpoB-atpA_11370	-	atatatcgaaaccttgagtagtaaaaaaaagtgggatgctgtatttccag	21760	50	34	yes	4	343.5	794.243	4	388	653.559	4	427.5	770.645	4	575	938.058	4	104.5	227.277	4	131.5	245.511	4	617	362.17	4	863.5	544.36	4	416.5	204.201	4	403	308.261	4	381	223.041	4	575.5	358.771
rpoB-atpA_11400	-	gtgggatgctgtatttccaggattgaatttcatattcaaataaacctcgt	21790	50	36	yes	4	273	631.232	4	415.5	699.881	4	367.5	662.484	4	375.5	612.592	4	300	652.471	4	442.5	826.15	4	930	545.897	4	1323.5	834.349	4	1198.5	587.598	4	1137	869.708	4	746	436.716	4	1059.5	660.501
rpoB-atpA_11430	-	catattcaaataaacctcgtaatcgtaagaaagtaggttttttagttatg	21820	50	28	yes	4	0	0	4	0	0	4	0	0	4	0	0	4	0	0	4	0	0	4	195	114.462	4	153	96.4529	4	142.5	69.8646	4	0	0	4	151.5	88.6897	4	140	87.2771
rpoB-atpA_11460	-	aagtaggttttttagttatgggcctagcaaaagaaaaatcgcagtatact	21850	50	34	yes	4	0	0	4	0	0	4	0	0	4	0	0	4	0	0	4	0	0	4	306.5	179.911	4	303	191.015	4	407	199.543	4	189.5	144.951	4	238	139.328	4	328	204.478
rpoC1-ex1-ex2	-	cctagcaaaagaaaaatcgcagtatactag	21861	30	37	yes	4	0	0	4	0	0	4	0	0	4	0	0	4	0	0	4	0	0	4	0	0	4	0	0	4	0	0	4	0	0	4	0	0	4	0	0
rpoC1-in-ex2	-	cctagcaaaagaaaaattgggatagggtcc	21862	30	43	no	4	0		4	0		4	125		4	175.5		4	111		4	127.5		4	213.5		4	194		4	360		4	155.5		4	252		4	245
rpoC1-intron_0	-	attgggatagggtccactataagatctcccccctcaaaaccggacatgaa	21887	50	48	no	4	1336.5		4	2479.5		4	1655.5		4	2774		4	1269.5		4	2301		4	5368.5		4	8425		4	8713		4	7455.5		4	6260.5		4	9523
rpoC1-intron_70	-	aagtagttataccaaataaagaaaggggtctcgctttcaaatttcatttt	21957	50	30	no	4	695		4	1066.5		4	968.5		4	1262.5		4	615.5		4	946		4	592.5		4	882		4	636		4	607.5		4	394.5		4	516.5
rpoC1-intron_140	-	caaaaagaatctacgccttactcaagttctcagtgcaaaccaaccaacat	22027	50	40	no	4	1835.5		4	3068.5		4	2080.5		4	2878		4	1622		4	2657		4	8897.5		4	11026.5		4	10829		4	9818.5		4	5758		4	8615
rpoC1-intron_210	-	ttctttgatttctatttaaattctttagtgaattaaaaattacgacagaa	22097	50	20	no	4	130.5		4	126		4	137.5		4	0		4	0		4	0		4	0		4	0		4	0		4	0		4	0		4	0
rpoC1-intron_280	-	tagtctacttcccttcgaatgccggaatactctttaccttaagtgaaagg	22167	50	42	no	4	257		4	415		4	240		4	366.5		4	320		4	524		4	2332.5		4	2950		4	2878.5		4	2703		4	2082		4	3293
rpoC1-intron_350	-	ggatttatttgtctatgtattgttccattcgatcttttaggtcctgcgtc	22237	50	38	no	4	2887		4	4465		4	2814		4	3917.5		4	2274.5		4	3594		4	9250.5		4	12245		4	11091		4	8788.5		4	6652.5		4	10194
rpoC1-intron_420	-	atattcttaaagcttatatgcgatgtatagacttctgcaaccatgacata	22307	50	32	no	4	289		4	469.5		4	571.5		4	624.5		4	397.5		4	567		4	2328.5		4	4161		4	2903		4	3282.5		4	1699		4	2549.5
rpoC1-intron_490	-	ataaaataatataaaactataaaaaaccaaatttattttcttttagaaag	22377	50	12	no	4	0		4	0		4	0		4	0		4	0		4	0		4	0		4	0		4	0		4	0		4	0		4	0
rpoC1-intron_560	-	acaaaacaaggtcttcttttcacgaggtacgcctatcaatttgaatttct	22447	50	36	no	4	807		4	1288.5		4	740.5		4	966		4	600		4	1016.5		4	2897		4	3677.5		4	3283		4	2593.5		4	1885.5		4	2611.5
rpoC1-intron_630	-	gcctttttttttatttgggagtattgaatacacccacaattctgagcttc	22517	50	36	no	4	481		4	751.5		4	606		4	765		4	0		4	0		4	1007		4	1424		4	1410.5		4	1485.5		4	1005.5		4	1173
rpoC1-intron_741	-	agagtttatcattcttaatctgtaaaagaaaaatttcgatcaaatcacac	22628	50	26	no	4	197.5		4	251		4	249.5		4	232		4	0		4	0		4	180.5		4	146		4	229		4	242.5		4	143		4	148
rpoC1-ex1-in	-	tcgatcaaatcacacatcgcagtatactag	22652	30	40	no	4	255		4	404.5		4	281.5		4	334		4	145.5		4	193.5		4	761		4	1526.5		4	853		4	1450		4	528.5		4	1111.5
rpoB-atpA_11490	-	aagaaaaatcgcagtatactaggccttctaattctttaagaggtttatct	22671	50	32	yes	4	203.5	470.534	4	303.5	511.225	4	336.5	606.601	4	303.5	495.131	4	201.5	438.243	4	272	507.825	4	1272.5	746.94	4	1670.5	1053.1	4	1561	765.324	4	1728	1321.77	4	819.5	479.744	4	1444	900.201
rpoB-atpA_11520	-	attctttaagaggtttatctaaaagattcgcaatataactaggaagacgt	22701	50	30	yes	4	0	0	4	0	0	4	0	0	4	0	0	4	0	0	4	0	0	4	410	240.664	4	409.5	258.153	4	345	169.146	4	399.5	305.583	4	311	182.063	4	543.5	338.822
rpoB-atpA_11550	-	caatataactaggaagacgtttcaaataccatacatgagttacaggacat	22731	50	34	yes	4	0	0	4	0	0	4	134.5	242.46	4	0	0	4	108.5	235.977	4	135	252.046	4	1795.5	1053.93	4	2641.5	1665.23	4	1835.5	899.905	4	1874	1433.45	4	1105	646.878	4	2175.5	1356.22
rpoB-atpA_11580	-	atacatgagttacaggacatgtcagttttatgtatcccatttgatatctt	22761	50	32	yes	4	329	760.716	4	498	838.846	4	479	863.483	4	509.5	831.201	4	265.5	577.437	4	340.5	635.715	4	1803.5	1058.63	4	2452.5	1546.08	4	1900	931.528	4	1481	1132.84	4	1042	609.998	4	1767.5	1101.87
rpoB-atpA_11610	-	tgtatcccatttgatatcttcgtatccgagaatcaacaaattcaactcca	22791	50	36	yes	4	432.5	1000.03	4	687	1157.2	4	618	1114.05	4	658	1073.46	4	316.5	688.357	4	477.5	891.495	4	3307	1941.16	4	5593	3525.89	4	3837	1881.2	4	4417.5	3379.01	4	2058	1204.77	4	4074.5	2540.08
rpoB-atpA_11640	-	aatcaacaaattcaactccacattgttcacaaaactttgggtcttctttt	22821	50	32	yes	4	900.5	2082.14	4	1232.5	2076.06	4	1213.5	2187.55	4	1411.5	2302.73	4	743.5	1617.04	4	1079	2014.5	4	2261	1327.18	4	3117.5	1965.31	4	2587	1268.35	4	2495.5	1908.84	4	1539	900.947	4	2468	1538.57
rpoB-atpA_11670	-	aaaactttgggtcttctttttcatctccgatcactcgataatttccacaa	22851	50	36	yes	4	3402	7866.12	4	4777	8046.52	4	4608	8306.74	4	6278	10242	4	3674	7990.59	4	5549	10360	4	4579.5	2688.1	4	6667.5	4203.27	4	5978	2930.88	4	5410	4138.19	4	3253.5	1904.63	4	5456	3401.31
rpoB-atpA_11700	-	tcactcgataatttccacaagcgcaaattccactctttataggtccaaaa	22881	50	38	yes	4	812.5	1878.67	4	1423	2396.94	4	959.5	1729.67	4	1196.5	1951.98	4	493	1072.23	4	705	1316.24	4	4769	2799.34	4	6456	4069.94	4	5189	2544.05	4	4982.5	3811.19	4	2875	1683.05	4	4830.5	3011.37
rpoB-atpA_11730	-	cactctttataggtccaaaaatcctttcacaaaataatccatctttttcc	22911	50	32	yes	4	560	1294.83	4	883.5	1488.19	4	1407.5	2537.27	4	1650	2691.82	4	461.5	1003.72	4	644.5	1203.28	4	6253.5	3670.72	4	7170	4520.05	4	6825	3346.15	4	5312	4063.23	4	3550.5	2078.5	4	5668	3533.48
rpoB-atpA_11760	-	aaaataatccatctttttccggtttattggttttgtaatgaaaagtatag	22941	50	26	yes	4	248.5	574.583	4	325.5	548.282	4	317.5	572.35	4	268	437.216	4	262	569.825	4	315.5	589.04	4	1296.5	761.027	4	1203	758.385	4	1407.5	690.066	4	1161.5	888.449	4	767.5	449.302	4	1560	972.517
rpoB-atpA_11790	-	ttttgtaatgaaaagtatagggttttgtcacctctccaactatctctcca	22971	50	36	yes	4	989	2286.77	4	2070	3486.77	4	3847.5	6935.8	4	6034.5	9844.71	4	2265.5	4927.24	4	4281.5	7993.58	4	8285	4863.18	4	12135	7650.04	4	12580.5	6167.94	4	8624	6596.63	4	6448.5	3775.02	4	8637.5	5384.69
rpoB-atpA_11820	-	cctctccaactatctctccattaggtattattttagtggcccaagcactt	23001	50	42	yes	4	806	1863.64	4	1323.5	2229.34	4	1892	3410.67	4	2892.5	4718.84	4	1747	3799.56	4	3277.5	6119.11	4	3531.5	2072.94	4	5293	3336.77	4	4863.5	2384.47	4	4274.5	3269.63	4	2848.5	1667.54	4	4673.5	2913.5
rpoB-atpA_11850	-	ttttagtggcccaagcacttatttgctgaggagaaactaagccaattcgg	23031	50	44	yes	4	248	573.427	4	387.5	652.717	4	253.5	456.979	4	372.5	607.698	4	0	0	4	0	0	4	374	219.533	4	438	276.12	4	317	155.418	4	236.5	180.902	4	274.5	160.695	4	402.5	250.922
rpoB-atpA_11880	-	gagaaactaagccaattcggagttgttgatgtttataccgatcgatcata	23061	50	38	yes	4	173.5	401.168	4	223	375.628	4	241.5	435.347	4	203.5	331.991	4	168	365.384	4	214	399.539	4	801	470.176	4	1039.5	655.312	4	708	347.117	4	747	571.391	4	434.5	254.361	4	876.5	546.417
rpoB-atpA_11910	-	gtttataccgatcgatcatataagaaattttgtgattcattccgattaaa	23091	50	28	no	4	147.5		4	152		4	208.5		4	142.5		4	185.5		4	229		4	568		4	537.5		4	571		4	632		4	288.5		4	607
rpoB-atpA_11940	-	tgtgattcattccgattaaacttccttcctattaatctggaaattcttct	23121	50	32	yes	4	652	1507.56	4	893.5	1505.04	4	1002.5	1807.18	4	1180.5	1925.87	4	180	391.483	4	231.5	432.212	4	3650.5	2142.79	4	4510	2843.15	4	3691	1809.62	4	4545.5	3476.92	4	2267	1327.13	4	3700	2306.61
rpoB-atpA_11970	-	attaatctggaaattcttctcagatacaaggaaatgattcagttccagag	23151	50	34	yes	4	0	0	4	0	0	4	0	0	4	0	0	4	0	0	4	0	0	4	272.5	159.954	4	324	204.253	4	270.5	132.62	4	177.5	135.772	4	206	120.595	4	252	157.099
rpoB-atpA_12000	-	gaaatgattcagttccagagccaaagatcgtagttctcgaacaagtaatc	23181	50	40	yes	4	0	0	4	0	0	4	0	0	4	0	0	4	0	0	4	0	0	4	804	471.937	4	1054	664.453	4	804	394.184	4	803	614.227	4	514.5	301.194	4	779.5	485.947
rpoB-atpA_12030	-	tagttctcgaacaagtaatcgaaaagattccggagcatcttctggtttag	23211	50	40	yes	4	0	0	4	104	175.181	4	116.5	210.012	4	113	184.349	4	0	0	4	0	0	4	647	379.78	4	1161	731.907	4	887	434.877	4	941	719.785	4	564.5	330.464	4	1029	641.487
rpoB-atpA_12060	-	cggagcatcttctggtttaggtattgttcctccaatgatagtggtaccaa	23241	50	44	yes	4	217.5	502.905	4	339.5	571.864	4	314	566.041	4	383.5	625.644	4	216.5	470.866	4	319	595.575	4	1852.5	1087.39	4	3334.5	2102.11	4	2495.5	1223.49	4	2389	1827.38	4	1558	912.069	4	3260	2032.31
rpoB-atpA_12090	-	tccaatgatagtggtaccaagtacttcttggcgagctctaatatgatcag	23271	50	42	yes	4	0	0	4	0	0	4	0	0	4	0	0	4	0	0	4	0	0	4	570	334.582	4	914.5	576.511	4	595	291.715	4	671.5	513.64	4	395.5	231.53	4	599.5	373.733
rpoB-atpA_12120	-	gcgagctctaatatgatcagatttataagtaagcatctcttgtaaaatat	23301	50	30	yes	4	0	0	4	0	0	4	0	0	4	0	0	4	0	0	4	0	0	4	371	217.772	4	424.5	267.61	3	518	253.964	3	366	279.959	4	280	163.915	4	297.5	185.464
rpoB-atpA_12150	-	aagcatctcttgtaaaatatgagcaacaccaaacccctccagagcccaaa	23331	50	44	yes	4	4891	11309	4	11461	19305.3	4	6855	12357.4	4	13736	22409	4	3817.5	8302.69	4	9284	17333.3	4	10579	6209.72	4	17942.5	11311.2	4	16007.5	7848.13	4	17169	13132.8	4	9621.5	5632.53	4	17424.5	10862.6
rpoB-atpA_12180	-	aaacccctccagagcccaaacctccatttcgcctacccgctgccccccct	23361	50	64	yes	3	49757	115048	3	52860	89039	1	61060		1	54524		4	46914.5	102034	4	43527	81265.1	4	51749	30375.9	4	30931.5	19499.6	0	0		0	0		4	47016.5	27523.9	4	35763.5	22295.3
rpoB-atpA_12210	-	gcctacccgctgccccccctgcttggaacggcctctaaggggttgttgtg	23391	50	66	yes	4	346	800.023	4	505.5	851.48	4	346	623.727	4	628	1024.52	4	403.5	877.573	4	714	1333.04	4	2888	1695.22	4	3972	2503.99	4	2238	1097.24	4	2068	1581.84	4	1458.5	853.821	4	2498.5	1557.59
rpoB-atpA_12240	-	gcctctaaggggttgttgtgtaacaagtgcataatgtccactagaacgtc	23421	50	46	yes	4	175.5	405.792	4	252.5	425.319	4	237	427.235	4	260	424.165	4	105	228.365	4	104	194.169	4	844	495.416	4	1153.5	727.179	4	778	381.436	4	869.5	665.093	4	508	297.388	4	814	507.454
rpoB-atpA_12270	-	ataatgtccactagaacgtccgtgtattttatcatcaacctgatgaatta	23451	50	34	yes	4	163	376.889	4	218	367.206	4	228.5	411.912	4	188.5	307.52	4	0	0	4	0	0	4	1619	950.33	4	2222	1400.77	4	1642.5	805.282	4	1934.5	1479.73	4	1029.5	602.68	4	1519	946.957
rpoB-atpA_12300	-	atcatcaacctgatgaattaatttcaagatatagggctttcctattatca	23481	50	30	yes	4	0	0	4	115	193.71	4	184	331.693	4	190.5	310.783	4	0	0	4	0	0	4	609.5	357.768	4	723	455.787	4	859	421.149	4	614.5	470.04	4	410.5	240.311	4	534.5	333.212
rpoB-atpA_12330	-	atagggctttcctattatcacaggctgttcaaaaggatctcctgttcttc	23511	50	42	yes	4	573.5	1326.05	4	871.5	1467.98	4	636.5	1147.4	4	879.5	1434.82	4	561	1220.12	4	941	1756.85	4	1848	1084.75	4	2781	1753.17	4	2812.5	1378.91	4	2387	1825.85	4	1646	963.585	4	2408.5	1501.48
rpoB-atpA_12360	-	aaaaggatctcctgttcttccatcaaaaatgcggctttttcctggatact	23541	50	40	yes	4	642.5	1485.59	4	989	1665.9	4	748.5	1349.3	4	1091	1779.86	4	520.5	1132.04	4	846.5	1580.42	4	2529	1484.49	4	3540	2231.66	4	1679.5	823.422	4	1679	1284.29	4	1906	1115.79	4	3014	1878.95
rpoB-atpA_12390	-	gcggctttttcctggatactcgggttcaaatacccatggattcgctgttt	23571	50	48	yes	4	218.5	505.217	4	344.5	580.286	4	417.5	752.618	4	616	1004.95	4	337.5	734.03	4	530	989.513	4	1242	729.037	4	1913	1205.98	4	1632.5	800.379	4	1793	1371.49	4	1048	613.51	4	1683.5	1049.51
rpoB-atpA_12420	-	tacccatggattcgctgtttgcttactggcttcatataattctgaaaaca	23601	50	38	yes	4	646	1493.68	4	923	1554.73	4	696	1254.66	4	858.5	1400.56	4	727.5	1582.24	4	1031	1924.88	4	1522.5	893.686	4	1950	1229.3	4	1695	831.021	4	1469.5	1124.04	4	1053.5	616.73	4	1534.5	956.62
rpoB-atpA_12450	-	ttcatataattctgaaaacaccagttttctcgaagcctcttgttcatatc	23631	50	34	yes	4	397.5	919.102	4	645.5	1087.3	4	725.5	1307.84	4	1048	1709.71	4	406.5	884.098	4	604	1127.67	4	2674	1569.6	4	4507	2841.26	4	3586.5	1758.38	4	4051.5	3099.05	4	1871.5	1095.6	4	3324	2072.21
rpoB-atpA_12480	-	cgaagcctcttgttcatatctctcatcaaaaggggctattcgataatgtc	23661	50	42	yes	4	181	418.509	4	221	372.259	4	250	450.669	4	295.5	482.08	4	253	550.25	4	348.5	650.651	4	832.5	488.666	4	1289.5	812.915	4	1400	686.389	4	1368.5	1046.79	4	810	474.182	4	1104.5	688.554
rpoB-atpA_12510	-	aggggctattcgataatgtctatctagcagacttcccgctaacccaagcg	23691	50	50	yes	4	719	1662.48	4	1385	2332.94	4	1283.5	2313.74	4	2359	3848.48	4	1223.5	2660.99	4	2390.5	4463.08	4	3193.5	1874.54	4	5945	3747.79	4	4754	2330.78	4	4390	3357.98	4	4111	2406.62	4	5683	3542.83
rpoB-atpA_12540	-	acttcccgctaacccaagcgagcattcaaatatctgtcctacattcatgc	23721	50	46	yes	4	1806.5	4177	4	3086.5	5198.99	4	1983	3574.71	4	3292	5370.58	4	1335	2903.5	4	2506	4678.71	4	3028	1777.39	4	5277.5	3327	4	2020.5	990.607	4	1781	1362.31	4	2718.5	1591.44	4	3510	2188.16
rpoB-atpA_12570	-	tatctgtcctacattcatgcgtgagggtactcctaatgggttgaagacca	23751	50	46	yes	4	0	0	4	0	0	4	0	0	4	0	0	4	0	0	4	0	0	4	771	452.566	4	1305.5	823.002	4	1065	522.146	4	1054.5	806.603	4	652	381.688	4	1094.5	682.32
rpoB-atpA_12600	-	tcctaatgggttgaagaccatatccacgggtctcccgtcttgcaaataag	23781	50	48	yes	4	844	1951.5	4	1471	2477.8	4	1448.5	2611.18	4	2458.5	4010.81	4	756.5	1645.31	4	1489	2779.97	4	5161.5	3029.73	4	7263	4578.68	4	7276.5	3567.51	4	6077.5	4648.77	4	5317.5	3112.92	4	8038	5010.95
rpoB-atpA_12630	-	tctcccgtcttgcaaataaggcatatcctgtctaggcaaaatttttgaaa	23811	50	38	yes	4	0	0	4	0	0	4	197	355.128	4	187.5	305.888	4	211.5	459.992	4	272	507.825	4	1033	606.356	4	1761.5	1110.47	4	1574.5	771.943	4	1531	1171.08	4	964	564.336	4	1336.5	833.185
rpoB-atpA_12660	-	tctaggcaaaatttttgaaatgatacctttatttccatgtcttccagcta	23841	50	32	yes	4	554.5	1282.12	4	838.5	1412.39	4	972.5	1753.1	4	1335.5	2178.74	4	701	1524.61	4	1246	2326.29	4	1937	1136.99	4	3149	1985.17	4	2098.5	1028.85	4	2119	1620.85	4	1332.5	780.059	4	2155.5	1343.76
rpoB-atpA_12690	-	atttccatgtcttccagctactttatcacctacttttatttcacgtttct	23871	50	34	yes	4	1373	3174.66	4	2121	3572.68	4	1882	3392.64	4	2517	4106.25	4	602.5	1310.38	4	872	1628.03	4	3182.5	1868.08	4	4617.5	2910.92	4	3590	1760.1	4	3340	2554.82	4	2261.5	1323.91	4	3179	1981.81
rpoB-atpA_12720	-	tacttttatttcacgtttctgtaaaatatatacacgaattatttctgggt	23901	50	26	yes	4	0	0	4	0	0	4	0	0	4	0	0	4	0	0	4	0	0	4	0	0	4	0	0	4	101	49.5181	4	0	0	4	117.5	68.7857	4	0	0
rpoB-atpA_12750	-	tacacgaattatttctgggttataacttgaaccaccctttttctgaaccc	23931	50	38	yes	4	1009	2333.02	4	1806	3042.08	4	1247.5	2248.84	4	1880.5	3067.86	4	1126.5	2450.03	4	1857	3467.03	4	2405	1411.7	4	3494	2202.66	4	2940	1441.42	4	2561	1958.95	4	1550.5	907.679	4	2139	1333.47
rpoB-atpA_12780	-	accaccctttttctgaacccacctcacatcaataactcgacctctaccac	23961	50	48	yes	4	6593	15244.4	4	10404	17524.8	4	6182.5	11145.1	4	8982	14653.3	4	1858.5	4042.06	4	3123	5830.66	4	7841	4602.56	4	10790	6802.14	4	12022.5	5894.37	4	8632	6602.74	4	5928	3470.31	4	8117.5	5060.51
rpoB-atpA_12810	-	aataactcgacctctaccacctataggcaattttaaacaagtttcttttg	23991	50	34	yes	4	263	608.11	4	443.5	747.045	4	847	1526.87	4	1174.5	1916.08	4	838	1822.57	4	1339.5	2500.85	4	4013	2355.57	4	6540.5	4123.2	4	5340	2618.08	4	5472	4185.61	4	3531.5	2067.38	4	4746.5	2959.01
rpoB-atpA_12840	-	ttttaaacaagtttcttttgaagtcgatacctgaatgccaagtatagctc	24021	50	34	yes	4	101.5	234.689	4	122	205.501	4	229	412.813	4	258	420.902	4	0	0	4	0	0	4	1740	1021.36	4	2795	1762	4	2605	1277.17	4	2795.5	2138.32	4	1639	959.488	4	2554	1592.18
rpoB-atpA_12870	-	ctgaatgccaagtatagctcgtaataacctatcttccggagcataggagg	24051	50	46	yes	4	0	0	4	0	0	4	0	0	4	0	0	4	0	0	4	0	0	4	113	66.3294	4	0	0	4	208.5	102.223	4	118.5	90.6424	4	140	81.9574	4	132.5	82.6016
rpoB-atpA_12900	-	atcttccggagcataggaggattctttcgccacttgaggtgttaatttac	24081	50	44	yes	4	224.5	519.09	4	300.5	506.171	4	275	495.736	4	334.5	545.705	4	278.5	605.71	4	428	799.078	4	919.5	539.734	4	1277.5	805.35	4	920	451.056	4	964.5	737.76	4	607.5	355.637	4	902.5	562.626
rpoB-atpA_12930	-	cacttgaggtgttaatttacctactaaaatatcacctgtttcaacccacg	24111	50	38	yes	4	837	1935.32	4	1456.5	2453.37	4	1238.5	2232.62	4	1844.5	3009.13	4	808	1757.32	4	1339	2499.92	4	2808.5	1648.55	4	4432	2793.98	4	3147	1542.91	4	2732.5	2090.13	4	2631.5	1540.51	4	2952	1840.3
rpoB-atpA_12960	-	atcacctgtttcaacccacgatcctagcatcacaattccatttttgtcta	24141	50	40	yes	4	1525	3526.11	4	2527	4256.56	4	2060	3713.52	4	3027.5	4939.08	4	1296	2818.67	4	2046.5	3820.83	4	4591.5	2695.15	4	7082	4464.57	4	4619.5	2264.84	4	4529	3464.3	4	3310.5	1938	4	4542	2831.52
rpoB-atpA_12990	-	cacaattccatttttgtctaaatttcggagtaaacgaccttctagatgcg	24171	50	38	yes	4	150.5	347.987	4	177.5	298.986	4	261	470.499	4	321	523.681	4	0	0	4	0	0	4	1303.5	765.136	4	1670	1052.79	4	1560.5	765.079	4	1506	1151.96	4	1079	631.658	4	1519	946.957
rpoB-atpA_13020	-	taaacgaccttctagatgcggtatttctttagtgatcctttcaggacctt	24201	50	40	yes	4	617.5	1427.79	4	870.5	1466.3	4	602	1085.21	4	737	1202.35	4	354.5	771.003	4	490	914.832	4	2751	1614.8	4	4243	2674.83	4	3351.5	1643.17	4	3160	2417.13	4	2276	1332.39	4	3258.5	2031.38
rpoB-atpA_13050	-	agtgatcctttcaggaccttgggttgtcacatgcgtctgaatttcatatt	24231	50	42	yes	4	623	1440.5	4	856	1441.87	4	715.5	1289.82	4	813.5	1327.15	4	505.5	1099.41	4	745.5	1391.85	4	1873.5	1099.72	4	2609.5	1645.06	4	2208	1082.53	4	2266.5	1733.68	4	1368	800.841	4	2122.5	1323.18
rpoB-atpA_13080	-	atgcgtctgaatttcatatttccgtatgtggaaagaagtataaatatcac	24261	50	32	yes	4	122.5	283.245	4	0	0	4	156	281.218	4	0	0	4	124	269.688	4	104	194.169	4	419.5	246.241	4	368	231.991	4	435.5	213.516	4	281.5	215.324	4	279	163.329	4	283.5	176.736
rpoB-atpA_13110	-	gaaagaagtataaatatcaccatatactagacactcactaatgagtaccg	24291	50	34	yes	4	165	381.514	4	198	333.517	4	292	526.382	4	324	528.575	4	284.5	618.76	4	406	758.004	4	946	555.289	4	1622.5	1022.84	4	1511	740.81	4	2126.5	1626.59	4	943.5	552.335	4	1684.5	1050.13
rpoB-atpA_13140	-	acactcactaatgagtaccgcatcttcaaaattgtatccttcccatggca	24321	50	42	yes	4	399.5	923.726	4	722.5	1217	4	1588.5	2863.55	4	2424	3954.53	4	922	2005.26	4	1584	2957.34	4	3787.5	2223.21	4	6047	3812.1	4	5375.5	2635.49	4	5293	4048.69	4	3361.5	1967.86	4	5312	3311.54
rpoB-atpA_13170	-	attgtatccttcccatggcatataagccactaatatatttttccccaaag	24351	50	36	yes	4	731.5	1691.38	4	1287.5	2168.7	4	1159	2089.3	4	1835.5	2994.44	4	717	1559.41	4	1294.5	2416.84	4	2065.5	1212.42	4	3231	2036.86	4	2617	1283.06	4	2572.5	1967.74	4	1716	1004.56	4	2552	1590.94
rpoB-atpA_13200	-	taatatatttttccccaaagcgagttccccaccaactgtagcagcaccat	24381	50	44	yes	4	987.5	2283.3	4	1806	3042.08	4	1420	2559.8	4	2421	3949.63	4	619.5	1347.35	4	1196	2232.94	4	9731	5711.96	4	11873	7484.87	4	14641	7178.16	4	7797.5	5964.42	4	9516	5570.76	4	17255.5	10757.2
rpoB-atpA_13230	-	accaactgtagcagcaccatccgctaaaatttgtccctttttaatgcatt	24411	50	40	yes	4	387.5	895.98	4	637	1072.98	4	1211	2183.04	4	1820	2969.16	4	699	1520.26	4	1201.5	2243.21	4	3614.5	2121.66	4	4890.5	3083.03	4	5272.5	2584.99	4	4367	3340.38	4	3287.5	1924.54	4	4767	2971.79
rpoB-atpA_13260	-	ttgtccctttttaatgcatttaccccgacgaacctgaggtttttgatgca	24441	50	42	yes	4	0	0	4	0	0	4	264.5	476.808	4	344	561.203	4	208.5	453.467	4	299	558.235	4	1223	717.884	4	1611	1015.59	4	1676	821.706	4	1460	1116.78	4	1196.5	700.443	4	1632.5	1017.71
rpoB-atpA_13290	-	aacctgaggtttttgatgcatacaagtatttttgtttgagcgttgataca	24471	50	34	yes	4	0	0	4	0	0	4	127	228.94	4	0	0	4	0	0	4	0	0	4	255.5	149.975	4	278	175.254	4	0	0	4	0	0	4	155.5	91.0313	4	171.5	106.914
rpoB-atpA_13320	-	tttgtttgagcgttgatacataattaatggaatgcttagagtatcaccat	24501	50	32	yes	4	0	0	4	0	0	4	0	0	4	0	0	4	0	0	4	0	0	4	550	322.842	4	1015	639.867	4	683	334.86	4	777	594.339	4	383	224.212	4	697	434.515
rpoB-atpA_13350	-	aatgcttagagtatcaccattgcccgaaaaaacgatcttctcagtgtcag	24531	50	42	yes	4	4281	9898.55	4	5847.5	9849.71	4	5317	9584.84	4	6406	10450.8	4	1181	2568.56	4	1722.5	3215.92	4	4508	2646.13	4	6070.5	3826.91	4	5915.5	2900.24	4	5707.5	4365.75	4	4146.5	2427.4	4	5311.5	3311.23
rpoB-atpA_13380	-	aacgatcttctcagtgtcagtataaaggatttttccctcgtgttcggcta	24561	50	42	yes	4	394.5	912.165	4	566	953.388	4	3641.5	6564.45	4	5225	8524.09	4	4031	8767.03	4	5681.5	10607.4	4	3955.5	2321.82	4	4271.5	2692.8	4	5863.5	2874.75	4	4515	3453.59	4	4076	2386.13	4	5465	3406.92
rpoB-atpA_13410	-	ttttccctcgtgttcggctatagcgggaacccctgaatctaaagccactt	24591	50	50	yes	4	450	1040.49	4	693	1167.31	4	516	930.182	4	851.5	1389.14	4	0	0	4	0	0	4	1594	935.656	4	2173	1369.88	4	2010.5	985.704	4	1586.5	1213.54	4	1300.5	761.326	4	1862.5	1161.1
rpoB-atpA_13440	-	ccctgaatctaaagccacttggcgttccaacccagttccaacaatgcact	24621	50	50	yes	4	422	975.751	4	822.5	1385.44	4	1447.5	2609.38	4	2506	4088.3	4	1061	2307.57	4	2070.5	3865.63	4	8155.5	4787.16	4	11295	7120.5	4	10026.5	4915.77	4	7508	5742.98	4	5829.5	3412.65	4	10117.5	6307.33
rpoB-atpA_13470	-	cccagttccaacaatgcacttttcggaccgagaaagtggaactgcttgac	24651	50	50	yes	4	133	307.523	4	148	249.296	4	214	385.773	4	305.5	498.394	4	143	311.011	4	207	386.47	4	419	245.947	4	611	385.181	4	426.5	209.104	4	437.5	334.65	4	320	187.331	4	498.5	310.769
rpoB-atpA_13500	-	agaaagtggaactgcttgacgttgcatattagaactcattaaagctcgat	24681	50	38	yes	4	0	0	4	0	0	4	0	0	4	0	0	4	0	0	4	0	0	4	530.5	311.396	4	752.5	474.384	4	508.5	249.306	4	412	315.145	4	343.5	201.088	4	467.5	291.443
rpoB-atpA_13530	-	agaactcattaaagctcgattcgcatcattatgttcgataaaaggaatta	24711	50	32	yes	4	0	0	4	0	0	4	0	0	4	0	0	4	0	0	4	0	0	4	359.5	211.021	4	452.5	285.261	4	410.5	201.259	4	441	337.327	4	337.5	197.576	4	368.5	229.726
rpoB-atpA_13560	-	atgttcgataaaaggaattagagaagctccaatggaaaaatattggaaag	24741	50	32	yes	4	0	0	4	0	0	4	0	0	4	0	0	4	0	0	4	0	0	4	0	0	4	0	0	4	0	0	4	0	0	4	0	0	4	0	0
rpoB-atpA_13590	-	aatggaaaaatattggaaagggaaaatgcttcgaagatgaacctcttccc	24771	50	38	yes	4	2565	5930.81	4	4506	7590.04	4	2980.5	5372.88	4	4705	7675.76	4	551	1198.37	4	1031.5	1925.82	4	2587	1518.53	4	4156	2619.99	4	3986	1954.25	4	2682.5	2051.88	4	2406.5	1408.79	4	2700.5	1683.51
rpoB-atpA_13620	-	tcgaagatgaacctcttcccatgcgatagtcaaaaattcttggcggtatc	24801	50	44	yes	4	0	0	4	0	0	4	329	593.081	4	556	907.061	4	410.5	892.798	4	711.5	1328.37	4	1167	685.013	4	2049	1291.71	4	1631.5	799.889	4	1875	1434.22	4	1086	635.756	4	1823	1136.47
rpoB-atpA_13650	-	caaaaattcttggcggtatcgagctggaacagcctgttcttcttgaatgc	24831	50	46	yes	4	940	2173.47	4	1481.5	2495.48	4	1122.5	2023.51	4	1688	2753.81	4	669	1455.01	4	1116.5	2084.51	4	1012.5	594.323	4	1473.5	928.911	4	967	474.099	4	857.5	655.914	4	754	441.399	4	1062	662.059
rpoB-atpA_13680	-	agcctgttcttcttgaatgccccgattaagagccaaagaatttcctgccg	24861	50	48	yes	4	582	1345.7	4	997.5	1680.22	4	581.5	1048.26	4	1018.5	1661.59	4	199	432.806	4	340	634.782	4	2512	1474.51	4	4463	2813.53	4	3538	1734.6	4	4061.5	3106.7	4	2226	1303.12	4	4144.5	2583.71
rpoB-atpA_13710	-	agccaaagaatttcctgccgctatcatataatattcatcttgacttggtg	24891	50	38	yes	4	354	818.521	4	492.5	829.582	4	241	434.445	4	300.5	490.237	4	227	493.703	4	351.5	656.252	4	1582.5	928.905	4	2704.5	1704.95	4	1916.5	939.618	4	2340	1789.9	4	1258	736.446	4	2357.5	1469.68
rpoB-atpA_13740	-	atattcatcttgacttggtgataaaaaaagcatccgtatccgtgcttttt	24921	50	34	yes	4	0	0	4	0	0	4	272	490.328	4	357	582.411	4	150	326.235	4	192.5	359.398	4	704.5	413.532	4	1206	760.276	4	1055.5	517.488	4	1058.5	809.662	4	623.5	365.003	4	1154	719.413
rpoB-atpA_13770	-	catccgtatccgtgctttttttgatttctcaaagagttcataaaatggac	24951	50	36	yes	4	132	305.211	4	156	262.771	4	203.5	366.845	4	199.5	325.465	4	0	0	4	0	0	4	1205	707.318	4	2297	1448.05	4	1622	795.231	4	1707.5	1306.09	4	1001.5	586.288	4	2023.5	1261.47
rpoB-atpA_13800	-	aaagagttcataaaatggactttctaacgacccccaatcaccaatcctgg	24981	50	42	yes	4	3557	8224.51	4	5334	8984.75	4	12958.5	23360	4	16388.5	26736.3	4	7124.5	15495.1	4	10784	20133.8	4	6265.5	3677.76	4	9263.5	5839.81	4	10499	5147.43	4	8590	6570.62	4	6458	3780.58	4	8880.5	5536.18
rpoB-atpA_13830	-	cccccaatcaccaatcctggcatgaattgataaagatccaataagtccaa	25011	50	42	yes	4	116.5	269.372	4	150.5	253.507	4	263	474.104	4	328.5	535.916	4	238	517.627	4	389.5	727.198	4	3055	1793.24	4	4785	3016.52	4	3791	1858.64	4	3479	2661.14	4	2292	1341.76	4	3904.5	2434.1
rpoB-atpA_13860	-	taaagatccaataagtccaacattgattccttcagacgtgtcaatgggac	25041	50	40	yes	4	0	0	4	0	0	4	101	182.07	4	123	200.663	4	0	0	4	0	0	4	736	432.022	4	1310.5	826.154	4	897.5	440.025	4	1112.5	850.968	4	584	341.88	4	1036.5	646.162
rpoB-atpA_13890	-	ttcagacgtgtcaatgggacaaatacgcccatagtgactaggatggatat	25071	50	44	yes	4	0	0	4	0	0	4	0	0	4	0	0	4	0	0	4	0	0	4	401	235.381	4	731.5	461.146	4	555	272.104	4	609.5	466.216	4	402	235.335	4	723	450.724
rpoB-atpA_13920	-	atagtgactaggatggatatctcgtatccgaaaattagcagttcgccctg	25101	50	44	yes	4	776	1794.27	4	1366.5	2301.77	4	1081	1948.69	4	1839	3000.15	4	764	1661.63	4	1391	2597	4	2209.5	1296.95	4	3558	2243	4	2979.5	1460.78	4	2691.5	2058.77	4	1953	1143.31	4	3328	2074.7
rpoB-atpA_13950	-	aaaattagcagttcgccctgttaatccgccagggcccaaataactcaatt	25131	50	44	yes	4	568.5	1314.49	4	1142	1923.62	4	730.5	1316.86	4	1334	2176.29	4	517	1124.42	4	1030.5	1923.95	4	3221	1890.68	4	5034.5	3173.81	4	3861.5	1893.21	4	3047.5	2331.08	4	2818	1649.69	4	5778.5	3602.36
rpoB-atpA_13980	-	agggcccaaataactcaattttctcccatgaacgatttgtgtcaatggat	25161	50	40	yes	4	0	0	4	0	0	4	132	237.953	4	129.5	211.267	4	120.5	262.076	4	138.5	258.58	4	1143.5	671.218	4	1828.5	1152.71	4	585	286.813	4	462	353.391	4	821	480.622	4	1210	754.324
rpoB-atpA_14010	-	aacgatttgtgtcaatggatttgttcgatccaaaacttgagataatgggt	25191	50	36	yes	4	0	0	4	0	0	4	0	0	4	0	0	4	0	0	4	0	0	4	218	127.963	4	248	156.342	4	231.5	113.499	4	172.5	131.948	4	183	107.13	4	230.5	143.696
rpoB-atpA_14040	-	caaaacttgagataatgggtgtaatccgaaaaaggattcataagtagttg	25221	50	34	yes	4	0	0	4	0	0	4	0	0	4	0	0	4	0	0	4	0	0	4	0	0	4	0	0	4	0	0	4	0	0	4	0	0	4	0	0
rpoB-atpA_14070	-	aaaggattcataagtagttgttaacggagttgaagttaccaaattctgag	25251	50	34	yes	4	0	0	4	0	0	4	0	0	4	0	0	4	0	0	4	0	0	4	149	87.4609	4	115.5	72.8125	4	163.5	80.1605	4	0	0	4	117.5	68.7857	4	0	0
rpoB-atpA_14100	-	tgaagttaccaaattctgaggagtaggtatcaatttatgcctaattgctc	25281	50	36	yes	4	119	275.152	4	148	249.296	4	352.5	635.444	4	440	717.818	4	182.5	396.92	4	247.5	462.084	4	473.5	277.938	4	538	339.161	4	544.5	266.956	4	415.5	317.822	4	363	212.504	4	514.5	320.743
rpoB-atpA_14130	-	caatttatgcctaattgctccggagatagttcccttaactacattttcta	25311	50	36	yes	4	1075	2485.62	4	1693.5	2852.58	4	1332	2401.17	4	1909	3114.35	4	1139	2477.21	4	1855.5	3464.23	4	2352.5	1380.88	4	2977.5	1877.05	4	2818.5	1381.85	4	2417	1848.8	4	1899	1111.69	4	3028.5	1887.99
rpoB-atpA_14160	-	tcccttaactacattttctaaacgagccagagccaacccgagctggtctt	25341	50	48	yes	4	170.5	394.231	4	237	399.21	4	316	569.646	4	497.5	811.624	4	342	743.817	4	567	1058.59	4	1160.5	681.197	4	1789.5	1128.12	4	1599.5	784.2	4	1518	1161.14	4	1269.5	743.178	4	1992.5	1242.14
rpoB-atpA_14190	-	agccaacccgagctggtcttgtaaaagatccgctacagagcgaatacgtt	25371	50	50	yes	4	0	0	4	0	0	4	0	0	4	0	0	4	0	0	4	0	0	4	205.5	120.626	4	162	102.127	4	231	113.254	4	102	78.0213	4	152	88.9824	4	129.5	80.7313
rpoB-atpA_14220	-	cgctacagagcgaatacgtttatttttcaaatgattcatatcatcaagtg	25401	50	34	yes	4	0	0	4	0	0	4	126	227.137	4	0	0	4	0	0	4	0	0	4	517.5	303.765	4	735.5	463.667	4	603.5	295.883	4	477	364.864	4	328	192.015	4	475.5	296.431
rpoB-atpA_14250	-	atgattcatatcatcaagtgtacccattccaaatttcatcccaatcaaat	25431	50	32	yes	4	994.5	2299.49	4	1764.5	2972.18	4	1196	2156	4	1769.5	2886.77	4	790	1718.17	4	1406.5	2625.94	4	3511	2060.91	4	5460.5	3442.36	4	2686.5	1317.13	4	2567	1963.54	4	2279	1334.15	4	3531	2201.25
rpoB-atpA_14280	-	aaatttcatcccaatcaaatgatcggcagctgctaacacatctcgtggta	25461	50	42	yes	4	202	467.065	4	309	520.489	4	210	378.562	4	299	487.79	4	198.5	431.718	4	293	547.032	4	878	515.374	4	1520.5	958.54	4	770	377.514	4	837	640.234	4	621.5	363.833	4	949	591.614
rpoB-atpA_14310	-	tgctaacacatctcgtggtaacaaaaatatattgttctgaggtatattaa	25491	50	30	yes	4	0	0	4	0	0	4	0	0	4	0	0	4	0	0	4	0	0	4	161	94.5047	4	143.5	90.464	4	205.5	100.752	4	116	88.7301	4	146	85.4699	4	146.5	91.3293
rpoB-atpA_14340	-	attgttctgaggtatattaagattcagtctccaattaatatttcggcgac	25521	50	34	yes	4	269	621.983	4	374	629.977	4	255	459.683	4	296.5	483.711	4	113	245.764	4	140	261.381	4	526.5	309.048	4	708	446.331	4	654.5	320.887	4	648.5	496.047	4	388.5	227.432	4	623.5	388.695
rpoB-atpA_14370	-	ccaattaatatttcggcgaccaatccttcctaattcacacctttggtgaa	25551	50	40	yes	4	419.5	969.97	4	678	1142.04	4	826	1489.01	4	1211	1975.63	4	737	1602.9	4	1317	2458.85	4	2714.5	1593.37	4	4074	2568.3	4	3270	1603.21	4	3302	2525.75	4	2294	1342.93	4	3282	2046.03
rpoB-atpA_14400	-	taattcacacctttggtgaaagaattttttttgtaattccttacataagg	25581	50	28	yes	4	0	0	4	0	0	4	0	0	4	0	0	4	0	0	4	0	0	4	0	0	4	0	0	4	0	0	4	0	0	4	0	0	4	0	0
rpoB-atpA_14430	-	ttgtaattccttacataaggattcagaaaatataggatccccacctacac	25611	50	36	yes	4	1171.5	2708.75	4	1993.5	3357.91	4	1539.5	2775.22	4	2427.5	3960.23	4	724.5	1575.72	4	1160	2165.73	4	2783.5	1633.88	4	4416.5	2784.21	4	3914	1918.95	4	3264.5	2497.06	4	2782	1628.61	4	3895	2428.17
rpoB-atpA_14460	-	tataggatccccacctacacaagaaaattgttgataaaactccaaaatag	25641	50	34	yes	4	211.5	489.031	4	292	491.854	4	418	753.519	4	592.5	966.607	4	223	485.003	4	283.5	529.296	4	1284	753.69	4	1929.5	1216.38	4	1635.5	801.85	4	1622	1240.69	4	1231.5	720.933	4	1905.5	1187.9
rpoB-atpA_14490	-	ttgataaaactccaaaatagcattttcttttgatcctattttttttttct	25671	50	22	yes	4	125.5	290.182	4	124	208.869	4	286	515.566	4	220.5	359.725	4	243.5	529.589	4	311	580.639	4	1009.5	592.562	4	1401	883.206	4	1074	526.559	4	1286.5	984.063	4	630	368.809	4	948	590.991
rpoB-atpA_14520	-	tgatcctattttttttttctccttatcggtcaagaaagataagaaaattt	25701	50	26	yes	4	0	0	4	0	0	4	0	0	4	0	0	4	0	0	4	103	192.302	4	1149.5	674.74	4	1714.5	1080.84	4	1204	590.295	4	1288.5	985.593	4	722	422.666	4	1374.5	856.874
rpoB-atpA_14550	-	caagaaagataagaaaatttcagggtagcaaacattctctagaatttctc	25731	50	32	yes	4	103.5	239.313	4	0	0	4	172	310.061	4	145	236.554	3	178	387.133	3	193	360.332	4	781	458.436	4	1128	711.104	4	895	438.799	4	896	685.364	4	516.5	302.364	4	726	452.594
rpoB-atpA_14580	-	aacattctctagaatttctcgtagattcaaacccatagctgataatagaa	25761	50	32	yes	4	112.5	260.123	4	141.5	238.347	4	161.5	291.132	4	142	231.659	4	110	239.239	4	143	266.982	4	875	513.613	4	1328.5	837.501	4	438	214.742	4	434.5	332.355	4	570	333.684	4	829.5	517.117
rpoB-atpA_14610	-	acccatagctgataatagaactagaatagatattttttgtttcctactca	25791	50	30	yes	4	0	0	4	0	0	4	425	766.138	4	474	773.286	4	266	578.524	4	361	673.989	4	1165	683.839	4	1558.5	982.496	4	1673	820.235	4	1292	988.27	4	847.5	496.135	4	1200.5	748.401
rpoB-atpA_14640	-	tattttttgtttcctactcacccgagcccatattcttgcttttttatcaa	25821	50	34	yes	4	3317	7669.58	4	5375	9053.81	4	3732.5	6728.5	4	5363	8749.22	4	574.5	1249.48	4	1037.5	1937.02	4	5322.5	3124.23	4	7787.5	4909.33	4	8140.5	3991.11	4	7409.5	5667.64	4	5340.5	3126.38	4	7846.5	4891.57
rpoB-atpA_14670	-	tattcttgcttttttatcaatctctaattctaacctgcctccccaatctg	25851	50	36	yes	4	3134.5	7247.61	4	6536.5	11010.3	4	7243	13056.8	4	11317.5	18463.4	4	4062	8834.46	4	7303.5	13635.7	4	12173	7145.38	4	17913.5	11292.9	4	19929	9770.75	4	14456.5	11058	4	11903.5	6968.43	4	16483.5	10275.9
rpoB-atpA_14700	-	taacctgcctccccaatctgatattatggtgccggtatagaccgaaatcc	25881	50	48	yes	4	175	404.636	4	337.5	568.495	4	564	1016.71	4	889	1450.32	4	523	1137.47	4	1014.5	1894.08	4	1957.5	1149.02	4	3306	2084.14	4	3542	1736.56	4	3315	2535.69	4	2313	1354.05	4	3980.5	2481.48
rpoB-atpA_14730	-	gccggtatagaccgaaatcccattatgatccaattctgactggtaataga	25911	50	42	yes	4	0	0	4	0	0	4	138.5	249.671	4	124	202.294	4	118.5	257.726	4	137.5	256.713	4	1330.5	780.985	4	2088	1316.3	4	1115	546.66	4	1270	971.442	4	1027.5	601.509	4	1598.5	996.518
rpoB-atpA_14760	-	caattctgactggtaatagataccgggactttgcaatatttgattgatca	25941	50	36	yes	4	0	0	4	0	0	4	121	218.124	4	0	0	4	0	0	4	0	0	4	703.5	412.945	4	969.5	611.184	4	785.5	385.113	4	809	618.816	4	455	266.362	4	683.5	426.099
rpoB-atpA_14790	-	ttgcaatatttgattgatcacaattcggtaaattccgtttactataaaag	25971	50	28	yes	4	0	0	4	0	0	4	0	0	4	0	0	4	0	0	4	0	0	4	463.5	272.068	4	661	416.702	4	464.5	227.734	4	631.5	483.044	4	354.5	207.528	4	568	354.096
rpoB-atpA_14820	-	aattccgtttactataaaagttccaagggaattcattaaaggaatgtttc	26001	50	30	yes	4	0	0	4	0	0	4	0	0	4	0	0	4	0	0	4	0	0	4	0	0	4	0	0	4	0	0	4	0	0	4	0	0	4	0	0
rpoB-atpA_14850	-	attcattaaaggaatgtttccaataaaaattctttgttcttgcatattcc	26031	50	26	yes	4	139	321.397	4	151	254.349	4	335.5	604.798	4	345	562.835	4	257	558.95	4	347.5	648.784	4	653	383.302	4	834.5	526.078	4	811	397.616	4	766	585.925	4	455.5	266.654	4	742	462.569
rpoB-atpA_14880	-	tctttgttcttgcatattcctactggttttccaaattaatcccgcggata	26061	50	38	yes	4	154.5	357.236	4	202.5	341.097	4	358	645.359	4	433	706.398	4	238.5	518.714	4	319	595.575	4	1680	986.136	4	2342.5	1476.74	4	1946	954.081	4	1925	1472.46	4	1221	714.786	4	2000	1246.82
rpoB-atpA_14910	-	ccaaattaatcccgcggatacatataattcagaagaatatgtaagtgatt	26091	50	32	yes	4	0	0	4	0	0	4	0	0	4	0	0	4	0	0	4	0	0	4	0	0	4	0	0	4	0	0	4	0	0	4	0	0	4	0	0
rpoB-atpA_14940	-	agaagaatatgtaagtgattcatagacagcatctcgttcttttatcagag	26121	50	34	yes	4	0	0	4	108.5	182.761	4	262.5	473.203	4	298	486.159	4	204	443.68	4	296.5	553.567	4	985	578.181	4	1588	1001.09	4	1202.5	589.559	4	1269.5	971.059	4	744.5	435.838	4	1228	765.545
rpoB-atpA_14970	-	atctcgttcttttatcagaggttctaccaattgatatgtttccacaaata	26151	50	32	yes	4	278	642.793	4	378	636.715	4	350.5	631.839	4	433	706.398	4	283	615.498	4	410.5	766.406	4	1132	664.468	4	1864.5	1175.4	4	1287	630.988	4	1319	1008.92	4	716	419.154	4	1338.5	834.432
rpoB-atpA_15000	-	ttgatatgtttccacaaataattgaaattcaatttcgtgatctatatctt	26181	50	24	yes	4	0	0	4	0	0	4	0	0	4	0	0	4	0	0	4	0	0	4	106	62.2205	4	109.5	69.03	4	135	66.1875	4	133.5	102.116	4	0	0	4	0	0
rpoB-atpA_15030	-	aatttcgtgatctatatcttcaatttttggaaacttagcaagttcttcta	26211	50	28	yes	4	141.5	327.177	4	158	266.14	4	174.5	314.567	4	156	254.499	4	0	0	4	0	0	4	501.5	294.373	4	679	428.049	4	586	287.303	4	751	574.451	4	300.5	175.916	4	642.5	400.54
rpoB-atpA_15060	-	aaacttagcaagttcttctattaaaccctgatcaataaaccgataaaacc	26241	50	32	yes	4	719.5	1663.63	4	903	1521.04	4	703.5	1268.18	4	1329	2168.14	4	406	883.011	4	690	1288.23	4	1424	835.868	4	2180	1374.3	4	1661.5	814.597	4	1699	1299.59	4	987.5	578.093	4	1623.5	1012.1
rpoB-atpA_15090	-	atcaataaaccgataaaacccttcaaattgtatctgattaaatccgggta	26271	50	32	yes	4	0	0	4	0	0	4	0	0	4	0	0	4	115.5	251.201	4	154	287.519	4	359.5	211.021	4	482.5	304.173	4	416	203.956	4	585	447.475	4	316.5	185.282	4	517.5	322.614
rpoB-atpA_15120	-	tatctgattaaatccgggtattgcagatgttccctctttttcatccccaa	26301	50	40	yes	4	3134	7246.45	4	5391.5	9081.61	4	3313.5	5973.17	4	5232	8535.51	4	489.5	1064.61	4	828.5	1546.81	4	7583.5	4451.41	4	8821.5	5561.17	4	10215.5	5008.44	4	5312.5	4063.61	4	7990	4677.43	4	12586.5	7846.53
rpoB-atpA_15150	-	tccctctttttcatccccaagcatcttttttgaatttcccatttatccgt	26331	50	38	no	4	4162.5		4	6527.5		4	4768		4	6858		4	1472		4	2323.5		4	4828.5		4	6441.5		4	7046.5		4	5245		4	4373		4	6152.5
rpoB-atpA_15180	-	tgaatttcccatttatccgtttattgaaaaaatcccatcccatttctcat	26361	50	32	no	4	1033.5		4	1841		4	2026.5		4	2963		4	1661.5		4	2813.5		4	3408.5		4	4946.5		4	4469		4	3565		4	2890		4	3842.5
rpoB-atpA_15210	-	aatcccatcccatttctcattcttcaccgaatcatatccatagaattcga	26391	50	38	no	4	1824		4	3016		4	1705		4	2568		4	1331		4	2280.5		4	4020		4	6127.5		4	5135		4	3956.5		4	3599.5		4	5260
rpoB-atpA_15240	-	atcatatccatagaattcgatctagcaataatggaatttctattctgttt	26421	50	28	no	4	0		4	0		4	154.5		4	0		4	0		4	0		4	253.5		4	415		4	313		4	556		4	208.5		4	364
rpoB-atpA_15270	-	atggaatttctattctgtttactgaatcacatgaaattttatccaactcc	26451	50	30	no	4	356		4	525.5		4	504		4	607		4	166		4	206		4	805.5		4	1243		4	973		4	1008.5		4	623		4	798
rpoB-atpA_15300	-	atgaaattttatccaactccaagatatatggaatgtattaaatacgtatg	26481	50	26	no	4	0		4	0		4	0		4	0		4	0		4	0		4	0		4	0		4	0		4	0		4	0		4	0
rpoB-atpA_15330	-	gaatgtattaaatacgtatgaagggagactatattcaattggaatttttt	26511	50	26	no	4	0		4	0		4	0		4	0		4	0		4	0		4	0		4	0		4	0		4	0		4	0		4	0
rpoB-atpA_15360	-	atattcaattggaattttttataagaaatagatccaaatggaacagaatt	26541	50	22	no	4	0		4	0		4	0		4	0		4	0		4	0		4	0		4	0		4	0		4	0		4	0		4	0
rpoB-atpA_15390	-	gatccaaatggaacagaattgagaaataccgctggaacttacggagtttt	26571	50	40	no	4	0		4	0		4	0		4	0		4	0		4	0		4	394.5		4	632.5		4	488.5		4	578		4	395.5		4	552
trnC-GCA-2	+	tggggaaaaaggatttgcagtcccccgccttaccactcggccatgccgcc	27398	50	62	no	4	31881		4	43743		4	34327		4	44545.5		4	30373		4	42445.5		4	48392.5		4	38749		4	61409		4	48911.5		4	41393		4	39691.5
trnC-GCA-1	+	aggcggcacccggatttgaactggggaaaaaggatttgcagtcccccgcc	27419	50	60	no	4	12864		4	19856.5		4	19570		4	27964.5		4	12025		4	19824.5		4	31449		4	26247		4	54825		4	26144		4	37850.5		4	41182.5
petN_600	+	atctgactcacatgtagaaagaagaatactttttatttcttttatcgttt	27826	50	26	no	4	848		4	932		4	877		4	761.5		4	662.5		4	549.5		4	234		4	355		4	271		4	263.5		4	231		4	233.5
petN_570	+	gcaaaccgacatttttgaagtatccaaggaatctgactcacatgtagaaa	27856	50	38	no	4	225.5		4	285		4	243.5		4	256		4	262.5		4	232.5		3	441		3	487.5		4	301.5		4	207		4	373.5		4	324
petN_540	+	tctagtagaatcgacaagatgtaaacacaagcaaaccgacatttttgaag	27886	50	36	no	4	568		4	742		4	686.5		4	725		4	483		4	488.5		4	561		4	805.5		4	664.5		4	724		4	543.5		4	582
petN_510	+	taatgagtgattctttttttttatagaatttctagtagaatcgacaagat	27916	50	24	no	4	194.5		4	145		4	177.5		4	0		4	213		4	144.5		4	0		4	0		4	0		4	0		4	0		4	0
petN_480	+	atgaactactccaaaaatccacttatcttataatgagtgattcttttttt	27946	50	26	no	4	845.5		4	986.5		4	895.5		4	863.5		4	753.5		4	657.5		4	545.5		4	863.5		4	716		4	929.5		4	526		4	598
petN_450	+	aaaaaagggagaggtttttggtcaccattgatgaactactccaaaaatcc	27976	50	38	no	4	543.5		4	831		4	646.5		4	802.5		4	493.5		4	618		3	675		3	1124.5		4	951		4	842		4	601		4	692.5
petN_420	+	ataatagtgaaatcactggtgcagagtcaaaaaaaagggagaggtttttg	28006	50	36	no	4	0		4	0		4	0		4	0		4	0		4	0		4	0		4	0		4	0		4	0		4	0		4	0
petN_390	+	atgaagaaactattccattattgttcactaataatagtgaaatcactggt	28036	50	28	no	4	242.5		4	231.5		4	288		4	241.5		4	284		4	234.5		4	0		4	0		4	0		4	0		4	0		4	0
petN_360	+	atgtgaattctgccccctatttctatgaatatgaagaaactattccatta	28066	50	32	no	4	5745		4	6567		4	5734.5		4	6658		4	3585		4	5122.5		4	13593		4	10408		4	19768		4	10832		4	13247.5		4	14309
petN_330	+	aaagcagcccatgcgagacttactatatccatgtgaattctgccccctat	28096	50	46	yes	4	8901	20580.9	4	11940	20112.1	4	10155.5	18307.1	4	14063	22942.4	4	6349	13808.5	4	8881.5	16581.8	4	45410	26655	4	22089	13925.2	4	49998.5	24513.2	4	23067.5	17644.7	4	31206.5	18268.6	4	31956.5	19921.9
petN_300	+	agagagagggaaaatgtaaaaactaccattaaagcagcccatgcgagact	28126	50	42	yes	4	3855.5	8914.71	4	4625.5	7791.33	4	4253.5	7667.69	4	5644.5	9208.46	4	1885	4099.69	4	2819	5263.09	4	15765	9253.83	4	10653	6715.77	4	21232.5	10409.8	4	13135.5	10047.5	4	11842.5	6932.72	4	19810	12349.7
petN_270	+	ttctagagtccacttcttccccacactacgagagagagggaaaatgtaaa	28156	50	44	yes	4	136.5	315.616	4	127	213.923	4	217.5	392.082	4	319.5	521.234	4	604	1313.64	4	958	1788.59	4	2643.5	1551.7	4	2224.5	1402.35	4	4312.5	2114.32	4	2885	2206.78	4	2934.5	1717.89	4	5212	3249.2
petN_240	+	gagtttgattattaccgcaattagaagtatttctagagtccacttcttcc	28186	50	36	no	4	8049.5		4	9259		4	9669.5		4	12026		4	8086.5		4	10544.5		4	14213.5		4	12907.5		4	21018		4	12374.5		4	11857.5		4	16714
petN_210	+	gaaaacgaaaacaattgatacaggttgatagagtttgattattaccgcaa	28216	50	32	no	4	2649.5		4	3143.5		4	7391.5		4	8866.5		4	6472.5		4	8541.5		4	2674		4	3134.5		4	3000		4	4168.5		4	2240.5		4	3226
petN_180	+	aaatcttaaaaaaaattgccgaacggtctagaaaacgaaaacaattgata	28246	50	28	no	3	1602		3	2004		4	1444		4	1989		4	1713		4	2551.5		4	1728		4	2568.5		4	1680		4	3350		4	2574.5		4	4478.5
petN_150	+	aataaaacataaatccaatttctaaaaaaaaaatcttaaaaaaaattgcc	28276	50	16	no	4	1500		4	1748.5		4	1352.5		4	1786.5		4	1020		4	1483		4	135		4	124.5		4	0		4	0		4	110.5		4	140
petN_120	+	aaaccctgatagaaaaatagaaaatgagtcaataaaacataaatccaatt	28306	50	24	no	4	5994.5		4	5709.5		4	5414		4	6065		4	2474.5		4	3092.5		4	1487.5		4	2076		4	1547		4	3147.5		4	1573		4	3747.5
petN_90	+	aggggttaccccatgaatggttaaccgtgtaaaccctgatagaaaaatag	28336	50	42	no	4	1550.5		4	1867		4	1838		4	2493.5		4	1741		4	2606.5		4	2127		4	2906.5		4	2166		4	4107		4	1927.5		4	3983
petN_60	+	aattcgatggaagcttcttcagatttcgaaaggggttaccccatgaatgg	28366	50	44	no	4	411		4	513		4	369		4	571		4	566.5		4	927.5		4	927.5		4	1148		4	1032.5		4	1656		4	971.5		4	1970.5
petN_30	+	ttgtttgatccatttaatacagataatcccaattcgatggaagcttcttc	28396	50	34	no	4	4420.5		4	4864		4	5046		4	6676.5		4	4888		4	6742.5		4	7170.5		4	10870.5		4	7047		4	11284		4	6269.5		4	13231
psbM_0	-	tgtattaaatggatcaaacaaacaaatgaaattgacaaagtatgtacata	28425	50	24	no	4	0		4	0		4	0		4	0		4	0		4	0		4	0		4	0		4	0		4	0		4	0		4	0
petN_0	+	gtatgtacatactttgtcaatttcatttgtttgtttgatccatttaatac	28426	50	26	no	4	9451.5		4	10022.5		4	10140		4	12242		4	6986		4	8936.5		4	2550		4	3624		4	2467		4	5448		4	1530		4	3060.5
psbM_30	-	attgacaaagtatgtacatacttttcatattctatttcatttatattgac	28455	50	22	no	4	137.5		4	113.5		4	309.5		4	352.5		4	131		4	101		4	0		4	0		4	0		4	0		4	0		4	0
psbM_60	-	tctatttcatttatattgacgtttataaagaaaaagagagatataggtgg	28485	50	26	no	4	0		4	0		4	0		4	0		4	0		4	0		4	0		4	0		4	0		4	0		4	0		4	0
psbM_90	-	aaaaagagagatataggtggattcctatatattaagatatttcacttgta	28515	50	26	no	4	171		4	163.5		4	133		4	0		4	153.5		4	0		3	0		3	0		4	0		4	0		4	0		4	0
psbM_120	-	attaagatatttcacttgtatctttatacattacaataaccataatggct	28545	50	24	no	4	388.5		4	478.5		4	357.5		4	343.5		4	0		4	0		4	501.5		4	414		4	665		4	235.5		4	585.5		4	288.5
psbM_150	-	ttacaataaccataatggctagtatggtagaaagagatctctttctacca	28575	50	34	no	4	0		4	0		4	0		4	0		4	0		4	0		4	171		4	138		4	124.5		4	0		4	0		4	0
psbM_180	-	aaagagatctctttctaccatactagcggaccccttaggatactactact	28605	50	42	no	4	6430		4	9798.5		4	7783		4	9361		4	5857		4	7333		4	8743		4	13702		4	10840		4	8964		4	8276		4	9071
psbM_210	-	ccccttaggatactactactgagtctaatgcgttcctttcatttaagacg	28635	50	42	no	4	11202		4	15445		4	11307		4	12616.5		4	8856		4	10376.5		4	14757		4	22479.5		4	15979.5		4	17341.5		4	13135.5		4	15799.5
psbM_240	-	cgttcctttcatttaagacgagaaattgaaatctttttttttttttgata	28665	50	24	no	4	6577		4	8171		4	8682.5		4	8717		4	7367.5		4	7736		3	3464		3	5646		4	4073.5		4	6729		4	4059.5		4	5858.5
psbM_270	-	atctttttttttttttgatagtaaaattttattcaaattaatcattttga	28695	50	12	no	4	3491		4	3391		4	2789.5		4	3175.5		4	2973		4	3424		4	0		4	0		4	0		4	0		4	0		4	0
psbM_300	-	attcaaattaatcattttgactaacggtttttacgtaaattataagcaaa	28725	50	22	yes	4	2742	6340.07	4	3708.5	6246.71	4	3890	7012.42	4	4424.5	7218.15	4	4716.5	10257.9	4	5354	9995.95	4	3041	1785.02	4	3993	2517.23	4	5011	2456.78	4	3576.5	2735.72	4	4185.5	2450.24	4	7150	4457.37
psbM_330	-	ttacgtaaattataagcaaaaaagcagtaggaacgagaatgaagagtgca	28755	50	34	yes	4	0	0	4	0	0	4	138.5	249.671	4	177	288.759	4	0	0	4	0	0	4	509	298.776	4	463	291.88	4	896.5	439.534	4	513.5	392.784	4	630	368.809	4	1085	676.398
psbM_360	-	gaacgagaatgaagagtgcagtagcaataaatgcaagaatatttacttcc	28785	50	36	yes	4	2133	4931.93	4	3125.5	5264.69	4	3298.5	5946.13	4	3941	6429.37	4	2841	6178.9	4	3483.5	6503.71	4	8333.5	4891.65	4	6673	4206.73	4	12134.5	5949.28	4	6670	5101.98	4	6340.5	3711.79	4	9391	5854.42
psbM_390	-	atgcaagaatatttacttccataatttaatcgtttattattattattttt	28815	50	16	no	4	10220.5		4	11596		4	9012.5		4	8617.5		4	6535.5		4	6820.5		4	8596.5		4	7825.5		4	8562		4	6876.5		4	6873.5		4	9213.5
psbM_420	-	cgtttattattattattttttttttctttggaatatctcgggatttaatc	28845	50	22	no	4	4132.5		4	5200		4	5168.5		4	5754.5		4	5412		4	6381		4	699		4	1371		4	1107		4	1463		4	752		4	848
psbM_450	-	gaatatctcgggatttaatcccatagagatgagaaatctttcgcttgtaa	28875	50	36	no	4	3209		4	4542		4	3427		4	4372.5		4	1659.5		4	2224		4	2630.5		4	5139		4	3285.5		4	5092		4	2526		4	4228
psbM_480	-	gagaaatctttcgcttgtaaacttactcagatgaattagattgcgatgat	28905	50	34	no	4	3040		4	4396.5		4	2940.5		4	3486		4	1735		4	2126.5		4	2039		4	4118.5		4	2526.5		4	4267		4	2147.5		4	4149
psbM_510	-	atgaattagattgcgatgatatcgaatgaaagaaatatcatgaataacaa	28935	50	26	no	4	388.5		4	535		4	934		4	1106		4	1067.5		4	1409		4	552.5		4	1135		4	486.5		4	970		4	650		4	1726
psbM_540	-	agaaatatcatgaataacaatatcggagctataaaatcgattcatcgtca	28965	50	30	no	4	2870.5		4	4198.5		4	4593		4	5976		4	2081.5		4	2603		4	5147		4	11204		4	7000		4	13148.5		4	4343.5		4	12503.5
psbM_570	-	ataaaatcgattcatcgtcaagaatttaatagtataacataggaagatct	28995	50	26	no	4	1489.5		4	2139.5		4	1114		4	1168		4	795.5		4	821		4	170		4	311		4	176.5		4	319		4	200.5		4	269.5
psbM_600	-	agtataacataggaagatcttttatccacaccgaatacataatgagattc	29025	50	32	no	4	3005		4	4851		4	3292		4	3622.5		4	3134.5		4	3752		3	3674		3	6867.5		4	4427		4	5875		4	4041.5		4	5495
psbM_630	-	ccgaatacataatgagattcccgatccaataaaaaaaaaagttctttatg	29055	50	30	no	4	1460		4	2424.5		4	1227		4	1501.5		3	1423		3	1742		4	1948		4	3590		4	2308		4	2913.5		4	2028.5		4	3097.5
psbM_651	-	cgatccaataaaaaaaaaagttctttatgattctttttcccggctttcct	29076	50	32	no	4	10492		4	15148.5		4	11912.5		4	13463		4	9630		4	11677.5		4	7279		4	13237.5		4	8999.5		4	9831		4	6304		4	8887.5
trnD-GUC-1	-	cgggactgacggggctcgaacccgcagcttccgccttgacagggcggtgc	29826	50	72	no	4	1553.5		4	2469		4	1995.5		4	2906		4	3325.5		4	5749		4	8539.5		4	9069		4	13893.5		4	10450		4	7025		4	11627.5
trnD-GUC-2	-	cagcttccgccttgacagggcggtgctctgaccaattgaactacaatccc	29850	50	56	no	4	44800.5		4	41172.5		4	53866.5		4	41011		4	47473.5		4	39595.5		4	49367		4	39529		4	52741.5		4	49376		4	47783.5		4	42084
trnY-GUA-1	-	tgggccgagctggatttgaaccagcgtagacatattgccaacgaatttac	30348	50	48	no	4	18932.5		4	23359		4	21173.5		4	22484.5		4	14683		4	18203		4	15425.5		4	19149		4	14378.5		4	18095		4	14903.5		4	19896.5
trnY-GUA-2	-	ttgccaacgaatttacagtccgtccccattaaccgctcgggcatcgaccc	30382	50	56	no	4	21584		4	32109.5		4	28234.5		4	36391.5		4	19680.5		4	28242.5		4	51268		4	40018		4	64194.5		4	55112.5		4	49940.5		4	45773.5
trnE-UUC-1	-	tacccccaggggaagtcgaatccccgctgcctccttgaaagagagatgtc	30491	50	58	no	4	18739		4	20681		4	16023		4	17415		4	12127.5		4	16770.5		4	22101		4	20697		4	23803		4	31266		4	20620		4	25459.5
trnE-UUC-2	-	ccgctgcctccttgaaagagagatgtcctgaaccactagacgatgggggc	30514	50	58	no	4	1363		4	1635		4	1687		4	2053.5		4	2611.5		4	3338		4	5983		4	6532.5		4	2786.5		4	4550		4	4067		4	6277
trnT-GGU-2	+	gatgacttacgccttaccatggcgttactctaccactgagttaaaagggc	31394	50	48	no	4	3743		4	5604.5		4	3918		4	5923		4	4060		4	6921		4	10718.5		4	14318.5		4	4677.5		4	6910		4	7017		4	12429.5
trnT-GGU-1	+	agccccttatcggatttgaaccgatgacttacgccttaccatggcgttac	31416	50	50	no	4	15563		4	20921		4	15255.5		4	21544		4	17829		4	25211.5		4	11481		4	18167.5		4	12224		4	19390		4	10012.5		4	19969
psbD-C_2812	+	aggtaaacggatcaactcaatttgtttcttccttgctattagtttattaa	32475	50	30	no	4	4924.5		4	7507.5		4	7885		4	7615		4	6668.5		4	7987		4	35289.5		4	22941		4	20336.5		4	41859		4	22028		4	28828.5
psbD-C_2790	+	ttgattttattggtccttacttaggtaaacggatcaactcaatttgtttc	32497	50	32	no	4	1930.5		4	3070.5		4	2962.5		4	3137.5		4	2405.5		4	3118.5		4	10634.5		4	11846		4	9962.5		4	19921.5		4	7301		4	11120
psbD-C_2760	+	tcatttaattggtttcgaagatcaaaatttttgattttattggtccttac	32527	50	26	no	4	2914.5		4	3899		4	4032		4	3738		4	2468		4	2984.5		4	2254		4	2252.5		4	1800		4	2262.5		4	1520		4	1591
psbD-C_2730	+	actgccccataaaatggaacccttagaatttcatttaattggtttcgaag	32557	50	36	no	4	3808		4	5230		4	4132		4	5091.5		4	4428		4	6000.5		4	5038.5		4	5155		4	4365		4	7232.5		4	3515		4	4570
psbD-C_2700	+	atcatttgtttatgatttaatttctcgcgcactgccccataaaatggaac	32587	50	36	no	4	4803		4	7445.5		4	4917.5		4	6292.5		4	4833.5		4	7055		4	19189		4	21991		4	20655		4	28280		4	19348.5		4	23310
psbD-C_2670	+	attatggcattttcagggcgctcaaattctatcatttgtttatgatttaa	32617	50	30	no	4	3317.5		4	4901.5		4	3952		4	4551.5		4	4096		4	5344.5		4	10515		4	14040		4	10436.5		4	15412.5		4	8604.5		4	11666
psbD-C_2640	+	accttaatgttatagattttgatgttatatattatggcattttcagggcg	32647	50	30	no	4	1684		4	2409		4	2122.5		4	2651.5		4	2359.5		4	3344.5		4	2073		4	2531.5		4	1810.5		4	3723.5		4	1554.5		4	2396.5
psbD-C_2610	+	cctattcatctacttcaaccatttccgaacaccttaatgttatagatttt	32677	50	32	no	4	13781		4	17180.5		4	13770.5		4	14419		4	12659.5		4	14266		4	22346		4	26276.5		4	26225		4	31228.5		4	26352.5		4	23451.5
psbD-C_2580	+	tttaccaagggctatagtcatagcgatcctcctattcatctacttcaacc	32707	50	42	no	4	12852.5		4	16662		4	14992		4	16003		4	8853.5		4	10838.5		4	0		4	0		0	0		0	0		2	64785.5		2	28306.5
psbD-C_2550	+	atcaaataaatctttttcgtctttggtaaatttaccaagggctatagtca	32737	50	30	yes	4	3151.5	7286.92	4	3787	6378.94	3	3311	5968.67	3	3671	5988.89	4	3321	7222.85	4	4056	7572.57	4	8300.5	4872.28	4	4870	3070.1	4	7937.5	3891.58	4	5837	4464.81	4	5299.5	3102.38	4	11671.5	7276.11
psbD-C_2520	+	gcggtccctccgtaaccagtcatccataatatcaaataaatctttttcgt	32767	50	40	yes	4	13554	31339.6	4	16936	28527.5	4	17096	30818.6	4	17198	28056.9	4	14668	31901.5	4	15829	29552.8	4	45412	26656.2	4	33279.5	20979.8	4	65301.5	32015.9	4	27907	21346.5	4	45985.5	26920.4	4	30218	18838.1
psbD-C_2490	+	caatagaccagaccaacctacaaaaacgaagcggtccctccgtaaccagt	32797	50	50	yes	4	5335	12335.6	4	9061	15262.6	4	6686	12052.7	4	9578.5	15626.4	4	5059	11002.8	4	8118	15156.3	4	51032	29955.1	4	34925.5	22017.4	3	65272	32001.4	3	29946	22906.1	4	56623.5	33148	4	32446.5	20227.4
psbD-C_2460	+	ccctaaagcgaaataggcacaaggaaagagcaatagaccagaccaaccta	32827	50	46	yes	4	1547.5	3578.14	4	2266.5	3817.76	4	2242.5	4042.51	4	2920.5	4764.52	4	1987	4321.53	4	2707	5053.98	4	23541	13818.2	4	24892.5	15692.5	4	58842.5	28849.2	4	16674	12754.2	4	43179	25277.4	4	20482	12768.6
psbD-C_2430	+	agttacaaaggttgtacctgtgaaccaaccccctaaagcgaaataggcac	32857	50	46	yes	4	1731	4002.43	4	2624	4419.95	4	2360.5	4255.22	4	3103	5062.25	4	2377.5	5170.83	4	3409	6364.62	4	23521.5	13806.8	4	19099	12040.2	4	38635	18941.9	4	18676	14285.5	4	23808.5	13937.7	4	21977	13700.6
psbD-C_2400	+	ggaactggccaatccatgagtataccatgaagttacaaaggttgtacctg	32887	50	44	yes	4	1488	3440.56	4	2061.5	3472.45	4	2042	3681.07	4	2554	4166.61	4	1945.5	4231.27	4	2604	4861.68	4	15894.5	9329.85	4	13348	8414.73	4	20046	9828.11	4	8722.5	6671.97	4	14694	8602.02	4	12745	7945.34
psbD-C_2370	+	agcggttaaaaaattgcaaccttctaaataggaactggccaatccatgag	32917	50	40	yes	4	2157.5	4988.58	4	3029	5102.14	4	1857	3347.57	4	2514.5	4102.17	4	2213	4813.06	4	2919.5	5450.72	4	17118	10048	4	17499	11031.6	4	26367.5	12927.4	4	12180.5	9317.04	4	21678	12690.5	4	18746	11686.4
psbD-C_2340	+	cgctaaactattagcaggagtagaaactgcagcggttaaaaaattgcaac	32947	50	40	yes	4	1014	2344.58	4	1446	2435.69	4	1388.5	2503.02	4	1645.5	2684.48	4	1436	3123.16	4	2016.5	3764.82	4	8661.5	5084.18	4	8063.5	5083.32	4	14246	6984.5	4	8185.5	6261.21	4	10593	6201.25	4	12388	7722.78
psbD-C_2310	+	ttcaggaccccacagtaacaacaaagaatgcgctaaactattagcaggag	32977	50	44	yes	4	653	1509.87	4	886	1492.41	4	666	1200.58	4	827.5	1349.99	4	585.5	1273.41	4	830	1549.61	4	7464	4381.26	4	6514.5	4106.81	4	12341	6050.52	4	6806.5	5206.39	4	6752	3952.69	4	8417	5247.23
psbD-C_2280	+	ttgacaccaacgagtaaaatctccttgtgcttcaggaccccacagtaaca	33007	50	46	yes	4	3940.5	9111.24	4	6111	10293.6	4	4965	8950.3	4	6977.5	11383.1	4	4328	9412.98	4	5809	10845.4	4	45085	26464.3	4	33126.5	20883.3	2	65301.5	32015.9	2	27101.5	20730.3	4	46816.5	27406.9	4	33830	21089.9
psbD-C_2250	+	gagagcaacaaaagcccatagaccacctaattgacaccaacgagtaaaat	33037	50	42	yes	4	4323.5	9996.82	4	6413	10802.3	4	5567	10035.5	4	6751	11013.6	4	3536.5	7691.54	4	4857.5	9068.98	4	31291.5	18367.7	4	22481.5	14172.6	4	53354	26158.3	4	24626	18836.8	4	38058.5	22279.8	4	31163	19427.3
psbD-C_2220	+	cataaaacctattaatgcgaaagcgccgtggagagcaacaaaagcccata	33067	50	44	yes	4	289.5	669.383	4	400	673.772	4	375	676.004	4	563.5	919.297	4	357	776.44	4	554.5	1035.25	4	15595.5	9154.34	4	14636.5	9227.01	4	21543.5	10562.3	4	11833	9051.24	4	18765.5	10985.5	4	20004	12470.7
psbD-C_2190	+	aacagatcgagcaagttcaaattgacgtaacataaaacctattaatgcga	33097	50	34	yes	4	3356.5	7760.92	4	4217	7103.24	4	4048.5	7298.14	4	4497.5	7337.24	4	3728.5	8109.13	4	4596.5	8581.69	4	7621.5	4473.71	4	6656.5	4196.33	4	10174.5	4988.33	4	7007.5	5360.14	4	8480.5	4964.57	4	9652.5	6017.45
psbD-C_2160	+	gaatgcgattgcattataaggtcgcaattgaacagatcgagcaagttcaa	33127	50	40	yes	4	661.5	1529.52	4	930	1566.52	4	729.5	1315.05	4	920.5	1501.71	4	339.5	738.38	4	449.5	839.219	4	8045.5	4722.6	4	7288	4594.44	4	10460	5128.31	4	6161.5	4713.02	4	8754.5	5124.97	4	11475	7153.61
psbD-C_2130	+	gacagaaacaaaaacagcaatgggaccagagaatgcgattgcattataag	33157	50	40	yes	4	0	0	4	0	0	4	195.5	352.424	4	227.5	371.145	4	306.5	666.608	4	414	772.94	4	3901	2289.83	4	4083.5	2574.28	4	7681.5	3766.07	4	3973	3039.01	4	4341	2541.27	4	5931.5	3697.74
psbD-C_2100	+	accagattgacctagtggataaattaggaagacagaaacaaaaacagcaa	33187	50	36	yes	4	1174	2714.53	4	1649	2777.63	4	1728	3115.03	4	2095	3417.79	4	1624.5	3533.13	4	2211.5	4128.88	3	4327.5	2540.18	3	3833.5	2416.68	4	5920	2902.45	4	3517.5	2690.59	4	4753.5	2782.75	4	5503.5	3430.93
psbD-C_2070	+	cgctacaccaaaactaggcgcaaagaaccaaccagattgacctagtggat	33217	50	48	yes	4	434.5	1004.65	4	622	1047.72	4	658.5	1187.06	4	862	1406.27	4	971	2111.83	4	1465	2735.16	4	9463	5554.65	4	9650.5	6083.78	4	18310.5	8977.24	4	11406.5	8725	4	13619.5	7973	4	15569.5	9706.15
psbD-C_2040	+	ttggaaaaagaggatgaatcgaaatatagccgctacaccaaaactaggcg	33247	50	42	yes	4	727	1680.97	4	1057.5	1781.29	4	1048.5	1890.11	4	1425.5	2325.57	4	1746.5	3798.47	4	2576	4809.41	4	9807	5756.57	4	8493.5	5354.4	4	15133	7419.38	4	10451.5	7994.51	4	11534	6752.12	4	13541.5	8441.88
psbD-C_2010	+	aaatgggttcaatgtccaattatgaaacccttggaaaaagaggatgaatc	33277	50	36	yes	4	292.5	676.32	4	297.5	501.118	4	478.5	862.581	4	567	925.006	4	524	1139.65	4	697	1301.3	4	2873	1686.41	4	2413	1521.18	4	3557.5	1744.16	4	2608	1994.9	4	3310.5	1938	4	4440	2767.93
psbD-C_1980	+	gcccagtacaccggcgactcccatcatatgaaatgggttcaatgtccaat	33307	50	50	yes	4	3610	8347.06	4	4924.5	8294.98	4	3910	7048.47	4	4601	7506.09	4	3296.5	7169.57	4	4645.5	8673.17	4	26688	15665.5	4	17171.5	10825.1	4	38872	19058.1	4	21084	16127.5	4	27831	16292.6	4	28219	17592
psbD-C_1950	+	agcaccatgaatagcgcatagcagagccgcgcccagtacaccggcgactc	33337	50	62	yes	4	1067	2467.12	4	2037	3431.18	4	1346	2426.4	4	2579.5	4208.21	4	1251	2720.8	4	2382.5	4448.14	4	17699.5	10389.4	4	22089.5	13925.5	4	24712.5	12116	4	18164	13893.9	4	17505.5	10247.9	4	24602	15337.1
psbD-C_1920	+	accatcttcaaataaagtattttctacagtagcaccatgaatagcgcata	33367	50	34	yes	4	4690	10844.2	4	6271	10563.1	4	5737	10342	4	6645	10840.7	4	5377	11694.5	4	6832	12755.4	4	12603.5	7398.08	4	13889	8755.78	4	19583.5	9601.36	4	11214	8577.75	4	17993	10533.3	4	16657	10384.1
psbD-C_1890	+	gttaaaagcacggaatgtatttgcaccatcaccatcttcaaataaagtat	33397	50	34	yes	4	12660.5	29273.7	4	15432.5	25995	4	15043.5	27118.6	4	14806.5	24155.4	4	12013.5	26128.2	4	13595.5	25382.9	4	42151	24742	4	32015	20182.6	4	56534	27717.4	4	30931	23659.6	4	41893.5	24524.9	4	33386	20813.1
psbD-C_1860	+	cattgaataagtttcttcggcttgagttgggttaaaagcacggaatgtat	33427	50	38	yes	4	937.5	2167.69	4	1174	1977.52	4	1142.5	2059.56	4	1388	2264.39	4	532	1157.05	4	776.5	1449.73	4	4723	2772.33	4	4767.5	3005.49	4	7380	3618.25	4	4092.5	3130.41	4	5611	3284.74	4	7593	4733.54
psbD-C_1830	+	gatttgtgaccaaaagcggttagcggtgaccattgaataagtttcttcgg	33457	50	44	yes	4	967.5	2237.06	4	1377	2319.46	4	1253.5	2259.66	4	1676.5	2735.05	4	1675.5	3644.05	4	2385.5	4453.74	4	10699.5	6280.46	4	11517	7260.45	4	15121.5	7413.74	4	10855.5	8303.53	4	12515	7326.41	4	14786.5	9218.02
psbD-C_1800	+	ccaacgtttattggaaaaagcaaccccaaagatttgtgaccaaaagcggt	33487	50	42	yes	4	712.5	1647.45	4	1115	1878.14	4	1055	1901.83	4	1574	2567.83	4	1635.5	3557.05	4	2742.5	5120.26	4	7244.5	4252.42	4	7856.5	4952.83	4	18377	9009.84	4	9516.5	7279.31	4	11554	6763.83	4	12049	7511.44
psbD-C_1770	+	taccggtacaaataacataaagaaatgtaaccaacgtttattggaaaaag	33517	50	30	yes	4	849.5	1964.22	4	1055	1777.07	4	1084	1954.1	4	1293.5	2110.22	4	1221	2655.56	4	1683	3142.17	4	3236	1899.49	4	2786	1756.33	4	5304	2600.43	4	4004.5	3063.1	4	3741.5	2190.31	4	4918.5	3066.23
psbD-C_1740	+	tactccaagagcactcatccataaaccagttaccggtacaaataacataa	33547	50	38	yes	4	14157.5	32735	4	17592.5	29633.3	4	15478	27901.8	4	18159.5	29625.5	4	13417	29180.7	4	16219	30281	4	37885.5	22238.3	4	32952	20773.3	4	44375	21756.1	4	39390.5	30130.4	4	39252	22978.5	4	39107	24379.6
psbD-C_1710	+	ataggcacgtaggttcaaagctaaaccgactactccaagagcactcatcc	33577	50	48	yes	4	15393.5	35592.9	4	20107.5	33869.7	4	19193	34598.8	4	23968.5	39102.3	4	14133	30737.9	4	17856.5	33338.2	4	53084.5	31159.9	4	39699	25026.7	1	65272		1	37895		4	52240.5	30582.1	4	39139.5	24399.9
psbD-C_1680	+	cgctgcacggatttcctgggaaacgaagtcataggcacgtaggttcaaag	33607	50	52	yes	4	798	1845.14	4	1160	1953.94	4	1055.5	1902.73	4	1696.5	2767.68	4	1463.5	3182.97	4	2401.5	4483.61	4	5542	3253.08	4	7699.5	4853.85	4	10940	5363.64	4	8219.5	6287.22	4	8425	4932.08	4	11544	7196.62
psbD-C_1650	+	agtatagaaagtctcaaattctggatcttccgctgcacggatttcctggg	33637	50	46	yes	4	2777.5	6422.15	4	3953.5	6659.4	4	3261	5878.53	4	4821.5	7865.82	4	3921	8527.79	4	5850.5	10922.9	4	14689.5	8622.53	4	17717	11169	4	26500.5	12992.6	4	19994	15293.7	4	15660	9167.53	4	18241	11371.6
psbD-C_1620	+	acgaataccttcgtttaaaagaatatttttagtatagaaagtctcaaatt	33667	50	24	yes	4	5995	13861.7	4	6397	10775.3	4	8204	14789.2	4	8790.5	14340.9	4	7797.5	16958.8	4	8614	16082.4	4	5152	3024.15	4	3774.5	2379.49	4	4888	2396.48	4	3158	2415.6	4	4024	2355.69	4	5197.5	3240.16
psbD-C_1590	+	atgaggctgatcttgagccgccatccaagcacgaataccttcgtttaaaa	33697	50	46	yes	4	9564	22113.9	4	12747	21471.4	4	10725.5	19334.6	4	13762	22451.4	4	9440	20531.1	4	12258.5	22886.7	4	34237.5	20096.9	4	34756.5	21910.9	4	52156.5	25571.2	4	43736	33454.3	4	43552.5	25496.1	4	38040.5	23714.8
psbD-C_1560	+	tagaacctcctcagggaatataaggttttcatgaggctgatcttgagccg	33727	50	46	yes	4	2693	6226.77	4	3339	5624.31	4	2662	4798.73	4	3653.5	5960.34	4	2114	4597.74	4	2899.5	5413.38	4	14840.5	8711.16	4	14876.5	9378.31	4	22062	10816.5	4	10507.5	8037.34	4	13316.5	7795.62	4	12908	8046.95
psbD-C_1530	+	aaagttccattaaagagcgtttccacgtggtagaacctcctcagggaata	33757	50	44	yes	4	2050	4740.02	4	2700	4547.96	3	2012	3626.99	3	2735	4461.89	4	1980	4306.31	4	2901	5416.18	4	12885.5	7563.61	4	12156	7663.28	4	19968	9789.87	4	12797	9788.61	4	16894.5	9890.22	4	18405.5	11474.1
psbD-C_1500	+	gtggtttcttggtcacgaccagctaaagctaaagttccattaaagagcgt	33787	50	44	yes	4	6253	14458.2	4	7704.5	12977.7	4	7044	12698.1	4	9045	14756.1	4	8228.5	17896.2	4	10588	19767.8	4	10103.5	5930.61	4	6904	4352.36	4	9186.5	4503.94	4	11017	8427.07	4	6366.5	3727.01	4	16165.5	10077.7
psbD-C_1470	+	cgggcattcccggcccaccaagcgaaaccggtggtttcttggtcacgacc	33817	50	64	yes	4	2492.5	5763.17	4	3665	6173.44	4	4231	7627.13	4	6013.5	9810.45	4	4009	8719.19	4	6030.5	11259	4	14576.5	8556.2	4	19518	12304.4	4	19624.5	9621.46	4	20355	15569.8	4	13142.5	7693.76	4	21570	13446.9
psbD-C_1440	+	cccaaaagtttaccagataaattgataagtcgggcattcccggcccacca	33847	50	48	yes	4	6918.5	15997	4	10576	17814.5	4	8352.5	15056.9	4	14167.5	23112.9	4	7796	16955.5	4	11960.5	22330.3	4	15564	9135.85	4	25640.5	16164.1	4	29519.5	14472.8	4	18747.5	14340.2	4	19186.5	11232	4	23492	14645.1
psbD-C_1410	+	acgattaatccggcatgggctacatgagctcccaaaagtttaccagataa	33877	50	44	yes	4	5387.5	12457	4	7413.5	12487.5	4	7068.5	12742.2	4	9857.5	16081.6	4	7499	16309.6	4	10119.5	18893.2	4	16251.5	9539.4	4	19944	12572.9	4	29005	14220.5	4	16645	12732	4	23004.5	13467.1	4	24950	15554
psbD-C_1380	+	tcaaataagttcattgctccggcccagaatacgattaatccggcatgggc	33907	50	48	yes	4	995	2300.64	4	1532	2580.55	4	1478	2664.36	4	2598.5	4239.21	4	2280.5	4959.87	4	3916	7311.19	4	7678.5	4507.17	4	11077.5	6983.38	4	14158	6941.36	4	8391.5	6418.78	4	10272	6013.34	4	12884	8031.99
psbD-C_1350	+	atgggcttttcaggtacaaaatgggccacttcaaataagttcattgctcc	33937	50	42	yes	4	13493.5	31199.7	4	16169.5	27236.4	4	14860.5	26788.7	4	16940.5	27636.8	4	15330.5	33342.3	4	18344.5	34249.3	4	28979.5	17010.6	4	27460.5	17311.4	4	51604	25300.3	4	16022.5	12255.8	4	34082.5	19952.2	4	22783.5	14203.4
psbD-C_1320	+	tggggaagtaaaattaatccttgttcatacatgggcttttcaggtacaaa	33967	50	36	yes	4	13610.5	31470.3	4	15823.5	26653.6	4	16264.5	29319.7	4	18723.5	30545.6	4	14468	31466.5	4	16957.5	31659.7	4	26027	15277.5	4	17498	11030.9	4	30437	14922.6	4	19099.5	14609.5	4	24744.5	14485.7	4	24711	15405
psbD-C_1290	+	ggacctaccccccatcctaaagtggctaggtggggaagtaaaattaatcc	33997	50	50	yes	4	311	719.096	4	424	714.199	4	342	616.516	4	450.5	734.948	4	579.5	1260.36	4	832.5	1554.28	4	7560	4437.61	4	5536	3489.96	4	9969	4887.58	4	5013	3834.52	4	5775	3380.74	4	6380	3977.34
psbD-C_1260	+	tacggaaaggtgtctataacttctcccccaggacctaccccccatcctaa	34027	50	52	yes	4	43296	100109	4	44358.5	74718.8	4	51428	92708.1	4	46269.5	75484.3	4	37654.5	81894.9	4	34823	65014.7	4	61262	35959.9	4	22294.5	14054.7	0	0		0	0		4	59111.5	34604.5	4	24128	15041.6
psbD-C_1230	+	gaaattaagtgaagtactccagatacaaagtacggaaaggtgtctataac	34057	50	36	yes	4	1810	4185.09	4	2353	3963.46	4	2350	4236.29	4	3021	4928.47	4	3439.5	7480.58	4	4613	8612.49	4	4906	2879.75	4	5029	3170.34	4	13646.5	6690.58	4	7465.5	5710.47	4	11320.5	6627.14	4	9487	5914.27
psbD-C_1200	+	taaataccgccaaagcccaaaactgcagaagaaattaagtgaagtactcc	34087	50	40	yes	4	3293	7614.09	4	4368	7357.59	4	3496	6302.16	4	4785.5	7807.09	4	3795.5	8254.84	4	5183.5	9677.62	4	10354.5	6077.95	4	13453.5	8481.24	4	17570.5	8614.43	4	11503	8798.81	4	15783	9239.53	4	15579.5	9712.39
psbD-C_1170	+	tcaagagtttcgggtcccagaagtgcatgataaataccgccaaagcccaa	34117	50	48	yes	4	7600	17572.8	4	10232.5	17235.9	4	10160	18315.2	4	13037.5	21269.4	4	7710.5	16769.6	4	10156	18961.3	4	36513	21432.6	4	25526.5	16092.2	4	34856.5	17089.4	4	13254.5	10138.6	4	43126.5	25246.7	4	24065.5	15002.6
psbD-C_1140	+	catacataaccgaaaaagggaaaagattcttcaagagtttcgggtcccag	34147	50	42	yes	4	1926.5	4454.46	4	3311.5	5577.99	4	3332.5	6007.42	4	5155.5	8410.71	4	3076	6690	4	5054	9435.84	4	11738	6890.04	4	12051.5	7597.4	4	15297	7499.78	4	12695.5	9710.98	4	14490.5	8482.89	4	17734.5	11055.8
psbD-C_1110	+	aaaatggtggtcattttatttctatctttccatacataaccgaaaaaggg	34177	50	32	yes	4	4082	9438.42	4	4718	7947.14	4	3877.5	6989.88	4	4657	7597.45	4	4152.5	9031.28	4	5735.5	10708.2	4	8664.5	5085.94	4	6819	4298.77	4	9559.5	4686.81	4	6978	5337.58	4	6042	3537.05	4	8434	5257.82
psbD-C_1080	+	cctacacctaacaaaattaagtgaatacccaaaatggtggtcattttatt	34207	50	32	yes	4	4276.5	9888.15	4	5439.5	9162.46	4	4670.5	8419.41	4	5836	9520.88	4	6802.5	14794.8	4	8725.5	16290.6	4	9716	5703.16	4	9206	5803.57	4	14309	7015.39	4	9594.5	7338.97	4	15116.5	8849.36	4	14341.5	8940.61
psbD-C_1050	+	tagagagccttgaatactagaagaaaggcacctacacctaacaaaattaa	34237	50	36	yes	4	6712.5	15520.7	4	8741.5	14724.4	4	7949	14329.5	4	10298	16800.2	4	7417	16131.3	4	9649.5	18015.7	4	27752	16290	4	24925	15713	4	42603	20887.3	4	22106.5	16909.6	4	30737	17993.8	4	24338	15172.5
psbD-C_1020	+	ggagcccaggtatcatatacgcccccaaaatagagagccttgaatactag	34267	50	48	yes	4	4725.5	10926.3	4	6469.5	10897.4	4	5097	9188.25	4	6568	10715.1	4	6020	13092.9	4	7638.5	14261.1	4	21414.5	12570	4	11849.5	7470.06	4	31291.5	15341.5	4	15670.5	11986.6	4	22236.5	13017.5	4	19128.5	11924.9
psbD-C_990	+	tttgtaatttttcttacatccccccctcccggagcccaggtatcatatac	34297	50	46	yes	4	16506.5	38166.4	4	22553	37989	4	17870.5	32214.8	4	23400	38174.9	4	19052.5	41437.3	4	23867	44559.8	4	51258	30087.7	4	33451.5	21088.2	0	0		0	0		4	56765.5	33231.1	4	31225.5	19466.2
psbD-C_960	+	ccaaatataacacttgggctaagagtcaagtttgtaatttttcttacatc	34327	50	32	yes	4	8047	18606.3	4	9267	15609.6	4	7927	14289.8	4	9444	15407	4	6156	13388.7	4	7531	14060.4	4	19627	11520.8	4	20977.5	13224.5	4	13352.5	6546.44	4	6627.5	5069.47	4	21514	12594.5	4	16831	10492.6
psbD-C_930	+	tctcccccaaagggagattttagtaaataaccaaatataacacttgggct	34357	50	38	yes	4	4222	9762.13	4	5397.5	9091.71	4	3774.5	6804.21	4	5122.5	8356.87	4	2056	4471.6	4	2779.5	5189.34	4	15402	9040.76	4	13229	8339.71	4	22582.5	11071.7	4	7499	5736.1	4	16870	9875.87	4	12277.5	7653.89
psbD-C_900	+	tccaaatcgtccacactaacaatccatccttctcccccaaagggagattt	34387	50	46	yes	4	11274	26067.8	4	14427	24301.3	4	12124	21855.7	4	15409	25138.3	4	13030.5	28340.1	4	16476.5	30761.7	4	29098.5	17080.4	4	24293	15314.6	4	40461	19837.1	4	32665	24985.9	4	25562	14964.3	4	26410.5	16464.5
psbD-C_870	+	cctaaccatacatgtcctccaattatatcttccaaatcgtccacactaac	34417	50	40	yes	4	51888.5	119977	4	45104	75974.6	4	53352.5	96177.4	4	45971.5	74998.1	4	44226	96187.3	4	36696.5	68512.6	4	0	0	4	0	0	1	54537		1	35636		0	0		0	0
psbD-C_840	+	tgccagattccaccaaatatacaaatggaacctaaccatacatgtcctcc	34447	50	42	yes	4	31108.5	71929.2	4	33645	56672.7	4	34534	62253.7	4	36261	59156.4	4	23787.5	51735.5	4	26516.5	49506.4	4	61428	36057.4	4	40119	25291.5	1	56976		1	35512		1	64656		1	31533
psbD-C_810	+	cgagcccatgcaaaaggcttggttaagatatgccagattccaccaaatat	34477	50	44	yes	4	8593	19868.8	4	10686	17999.8	4	9698.5	17483.3	4	11784.5	19225.3	4	8109.5	17637.4	4	10226	19092	4	35813	21021.7	4	24436.5	15405	4	61493.5	30148.9	4	22561	17257.2	4	49655.5	29068.8	4	24908.5	15528.2
psbD-C_780	+	taagcctccccagaccatacaagtgcgcggcgagcccatgcaaaaggctt	34507	50	58	yes	4	520	1202.35	4	743	1251.53	4	553.5	997.782	4	1003.5	1637.11	4	915	1990.04	4	1649.5	3079.62	4	9756	5726.63	4	9932	6261.24	4	13361.5	6550.85	4	10934.5	8363.96	4	9495	5558.47	4	14304.5	8917.54
psbD-C_750	+	acagataaagcagctaaactataagacaagtaagcctccccagaccatac	34537	50	42	yes	4	11743	27152.2	4	15976	26910.5	4	15551.5	28034.3	4	19220	31355.6	4	11310.5	24599.2	4	14993	27992	4	49221.5	28892.3	4	33243	20956.8	1	65272		1	35739		4	57211	33491.9	4	29089	18134.3
psbD-C_720	+	cagacaaaacaacaagcaatgaaaccacaaacagataaagcagctaaact	34567	50	36	yes	4	4468.5	10332.1	4	5950	10022.4	4	7021.5	12657.5	4	9125.5	14887.4	4	7165	15583.2	4	9071	16935.6	4	11837	6948.15	4	13977.5	8811.57	4	6392	3133.86	4	6017.5	4602.87	4	14195	8309.9	4	16191	10093.6
psbD-C_690	+	aactcactagggtaagcggtattattaaaccagacaaaacaacaagcaat	34597	50	36	yes	4	5565.5	12868.6	4	6856	11548.5	4	10981.5	19796.1	4	13146	21446.4	4	9126	19848.2	4	11369.5	21226.9	4	12462.5	7315.31	4	11112.5	7005.44	4	14344	7032.55	4	9801.5	7497.31	4	16844.5	9860.94	4	13265	8269.51
psbD-C_660	+	tgagaagcttctggccccgtaggtccgtaaaactcactagggtaagcggt	34627	50	54	yes	4	672	1553.8	4	901.5	1518.51	4	507.5	914.859	4	803.5	1310.83	4	1255	2729.5	4	1952.5	3645.33	4	6467	3796.04	4	6203.5	3910.76	4	8889.5	4358.33	4	5725	4379.14	4	8319	4870.03	4	8686.5	5415.23
psbD-C_630	+	tctctaactagaaaagtaaatgcttgagcttgagaagcttctggccccgt	34657	50	44	yes	4	4423.5	10228	4	7080.5	11926.6	4	5049	9101.72	4	8174.5	13335.9	4	4239.5	9220.5	4	7332	13688.9	4	21216	12453.5	4	26375	16627.1	4	32991.5	16175	4	23553	18016	4	22031	12897.2	4	23533	14670.7
psbD-C_600	+	gcagaccccacgttagctccaagacgttggtctctaactagaaaagtaaa	34687	50	46	yes	4	4598.5	10632.7	4	5887	9916.24	4	5644	10174.3	4	7288.5	11890.5	4	4790	10417.8	4	6493.5	12123.4	4	16588	9736.92	4	16920	10666.6	4	22402	10983.2	4	17195.5	13153.1	4	17995.5	10534.8	4	20262	12631.5
psbD-C_570	+	aagtatttacctaaacctgtaggtccttgagcagaccccacgttagctcc	34717	50	48	yes	4	14296	33055.3	4	19430	32728.5	4	16669	30048.8	4	21777.5	35527.9	4	13170.5	28644.6	4	18040.5	33681.7	4	46977	27574.8	4	38478.5	24257.3	2	65301.5	32015.9	2	40755	31174.1	4	54800	32080.5	4	35201	21944.6
psbD-C_540	+	aaaataacttctccagtcggagaacgcattaagtatttacctaaacctgt	34747	50	36	yes	4	9493.5	21950.9	4	12430	20937.5	4	10304	18574.8	4	13250.5	21616.9	4	11684	25411.6	4	14533.5	27134.1	4	25373.5	14893.9	4	20613	12994.7	4	37714.5	18490.6	4	18551	14189.9	4	31539.5	18463.5	4	20405.5	12721
psbD-C_510	+	agatcccaaaaacgcattgtttctcctccaaaaataacttctccagtcgg	34777	50	42	yes	4	20656.5	47762.1	4	22427.5	37777.6	4	23001.5	41464.3	4	24970	40736.2	4	13465.5	29286.2	4	15365.5	28687.5	4	37016.5	21728.2	4	22088.5	13924.8	4	48396.5	23727.7	4	26041	19919.1	4	34534	20216.6	4	25087	15639.4
psbD-C_480	+	ccccttaaaggttctaaccagggagcacgcagatcccaaaaacgcattgt	34807	50	50	yes	4	4788	11070.8	4	7587.5	12780.6	4	6529	11769.7	4	9514	15521.2	4	5709	12416.5	4	8384.5	15653.9	4	24226.5	14220.6	4	18329.5	11555.1	4	30243.5	14827.7	4	21813	16685.1	4	28238	16530.8	4	28573.5	17812.9
psbD-C_450	+	ttcaacctactcaagtccaaaccgttaggaccccttaaaggttctaacca	34837	50	44	yes	4	4745	10971.4	4	6894.5	11613.3	4	5997	10810.7	4	7824.5	12764.9	4	6026.5	13107.1	4	8037.5	15006.1	4	28362	16648.1	4	25732	16221.7	4	42402.5	20789	4	29407	22493.8	4	35267.5	20646	4	28856	17989.1
psbD-C_420	+	cgtcgttcttgccaaggttgtatgtcttttttcaacctactcaagtccaa	34867	50	42	yes	4	24038.5	55581.9	4	25154	42370.2	4	23257.5	41925.8	4	24670	40246.8	4	20526.5	44643.1	4	21721.5	40554.2	4	58191	34157.3	4	27917	17599.2	0	0		0	0		4	53356.5	31235.4	4	38223.5	23828.8
psbD-C_390	+	aaaggagcatgagtcatatattctgccgaacgtcgttcttgccaaggttg	34897	50	46	yes	4	5815.5	13446.6	4	7565.5	12743.6	4	6875	12393.4	4	9715.5	15849.9	4	5265	11450.9	4	7880	14712	4	31340	18396.1	4	28276	17825.5	4	20110.5	9859.74	4	16083.5	12302.5	4	26901.5	15748.4	4	27028	16849.5
psbD-C_360	+	gctacgccccctacagaatttaacgaacctaaaggagcatgagtcatata	34927	50	44	yes	4	3809.5	8808.35	4	5174	8715.24	4	3171	5716.29	4	4383	7150.45	4	4672.5	10162.2	4	6293	11749.1	4	12160	7137.75	4	13313.5	8392.98	4	17360.5	8511.47	4	11281.5	8629.39	4	13269.5	7768.1	4	13777	8588.69
psbD-C_330	+	gagacataattgactgcattgatctcagtagctacgccccctacagaatt	34957	50	44	yes	4	14990.5	34661.1	4	18341	30894.1	4	18826	33937.2	4	23474	38295.6	4	14773.5	32130.9	4	18371.5	34299.7	4	49442	29021.8	4	35818	22580.1	2	53205.5	26085.5	2	33887.5	25921	4	51527.5	30164.7	4	35097	21879.8
psbD-C_300	+	aaatgagaggtagataaccaacttctcggagagacataattgactgcatt	34987	50	38	yes	4	2128	4920.37	4	2713	4569.86	4	2797.5	5042.99	4	3784.5	6174.05	4	2676.5	5821.13	4	3690.5	6890.18	4	10634	6242.01	4	13256.5	8357.05	4	23665	11602.4	4	14467	11066	4	17024.5	9966.32	4	18343.5	11435.5
psbD-C_270	+	tgacccacgaataggaaaaatcctagaacaaaatgagaggtagataacca	35017	50	38	yes	4	1140.5	2637.07	4	1201.5	2023.84	4	1450.5	2614.78	4	1703	2778.28	4	2083.5	4531.41	4	2318	4327.72	4	4139	2429.53	4	4356.5	2746.39	4	5437	2665.64	4	3020	2310.04	4	5990	3506.61	4	5257.5	3277.57
psbD-C_240	+	gctgcccgagcccttcccgcgtgccataaatgacccacgaataggaaaaa	35047	50	56	yes	4	4027	9311.25	4	5977.5	10068.7	4	4398.5	7929.08	4	6557	10697.1	4	4698.5	10218.8	4	6818	12729.2	4	22944.5	13468.1	4	16105.5	10153.1	4	35151	17233.8	4	15910.5	12170.2	4	22376	13099.1	4	23153.5	14434.1
psbD-C_210	+	cgatcaattcctttttcaaatcccgctgccgctgcccgagcccttcccgc	35077	50	60	yes	4	45737	105753	4	51366.5	86523.3	4	47504.5	85635.3	4	51588.5	84161.7	4	25885	56297.4	4	31724	59228.9	4	55585.5	32627.9	4	31894	20106.3	1	65272		1	35017		4	47832	28001.3	4	39547	24653.9
psbD-C_180	+	ggagtcatggaaagaacaggttcaaaatcacgatcaattcctttttcaaa	35107	50	36	yes	4	20396.5	47160.9	4	19916.5	33548	4	22735.5	40984.8	4	21847.5	35642.1	4	10556	22958.3	4	10623	19833.2	4	32985.5	19362	4	24562.5	15484.5	4	41363.5	20279.6	4	27057.5	20696.7	4	33063	19355.4	4	28527	17784
psbD-C_150	+	tatttgttttacctactactttagttaagaggagtcatggaaagaacagg	35137	50	34	yes	4	502.5	1161.88	4	647.5	1090.67	4	628	1132.08	4	905	1476.42	4	257	558.95	4	347	647.851	4	1847.5	1084.46	4	2187	1378.71	4	2265.5	1110.72	4	2893.5	2213.28	4	1654.5	968.561	4	2367.5	1475.92
psbD-C_120	+	agaaacaaagaagactttttaatatgaacctatttgttttacctactact	35167	50	26	no	4	20503.5		4	21754.5		4	21299		4	23423		4	16885.5		4	19170.5		4	23686		4	26690.5		3	17508		3	36983		4	15631.5		4	20533
psbD-C_90	+	ccgagccagaaaaatttagattgaattgaaagaaacaaagaagacttttt	35197	50	30	no	4	839		4	1022		4	1268		4	1721.5		4	1041		4	1571.5		4	272.5		4	308		4	105		4	162.5		4	363		4	616
psbD-C_60	+	aaatttttctggctcggctggatagtatagccgagccagaaaaatttaga	35227	50	40	no	4	0		4	0		4	124.5		4	143		4	0		4	0		4	0		4	0		4	0		4	0		4	0		4	0
psbD-C_30	+	tggctttttttacttcttagcatgataaataaatttttctggctcggctg	35257	50	34	no	4	1287		4	2084		4	1847		4	2041		4	1753.5		4	2057		4	2640.5		4	4110		4	2442.5		4	4354		4	2290		4	3448.5
psbD-C_0	+	tttgttggatgaatctatttttctctttattggctttttttacttcttag	35287	50	26	no	4	4733		4	6437.5		4	8901		4	6297.5		4	7661		4	6145.5		4	10322		4	15169.5		4	11206.5		4	15177.5		4	7329		4	9444
trnS-UGA-2	+	ggtatagttcataaaaataactatcgagggttcgaatccctctctctcct	35337	50	40	no	4	5237.5		4	8652		4	4621		4	7367		4	2916		4	5156		4	4570.5		4	6713.5		4	4331.5		4	3454.5		4	4012.5		4	5000
trnS-UGA-1	+	ggagagatggccgagtggttgatggctccggtcttgaaaaccggtatagt	35379	50	54	no	4	0		4	0		4	0		4	0		4	0		4	0		4	126		4	107		4	203.5		4	0		4	203.5		4	184.5
psbZ_840	+	aactcatagggctatgttctatttggcgaaaaaaaaataaaatagaaatt	35436	50	26	no	4	1179.5		4	1764.5		4	1985.5		4	1479		4	1822		4	1644		4	2109.5		4	3418.5		4	1939.5		4	3280		4	1510.5		4	2835.5
psbZ_810	+	ctatatctttctctacatagtgatcgtattaactcatagggctatgttct	35466	50	34	no	4	1520		4	2816		4	2920		4	2592		4	2415		4	2431		4	6941		4	10877		4	5894.5		4	11153		4	4816		4	8926.5
psbZ_780	+	atttatagacctattaaagaaagtcacaccctatatctttctctacatag	35496	50	30	no	4	2829		4	5694		4	4996.5		4	4835		4	4048.5		4	4197		4	23789.5		4	31867.5		4	23978		4	36357.5		4	17764		4	26288
psbZ_750	+	atcgcgtatctcatttatttatatagccagatttatagacctattaaaga	35526	50	28	no	4	1322.5		4	2807		4	2622		4	2299		4	2825		4	2762.5		4	3659		4	6275.5		4	3753.5		4	5811		4	2942.5		4	4375.5
psbZ_720	+	tcttttttacttcacaaacgggtatactggatcgcgtatctcatttattt	35556	50	34	no	4	2120.5		4	4288.5		4	3637.5		4	3306		4	2955		4	2922		4	12618		4	19558		4	11208		4	16993.5		4	8571.5		4	13010
psbZ_690	+	tttagtctattcggacatgaagttaaaggttcttttttacttcacaaacg	35586	50	32	no	4	1259		4	2574.5		4	2105		4	1911		4	1824.5		4	1850.5		4	5591.5		4	8139		4	4551		4	7301		4	4274.5		4	6055
psbZ_660	+	atgacttagttccaatttctttttaccacttttagtctattcggacatga	35616	50	32	no	4	2834		4	5216.5		4	4459.5		4	4050		4	4168		4	4124.5		4	7259.5		4	9325		4	6227.5		4	11902		4	5418.5		4	7711
psbZ_630	+	gggattttatcatgaatccgttgattcgagatgacttagttccaatttct	35646	50	36	no	4	2276		4	4352.5		4	3854		4	3297.5		4	2887.5		4	2952		4	11823		4	16081.5		4	10856		4	16818		4	7472.5		4	10589
psbZ_600	+	cttacccactaaaaatttttaataaataaagggattttatcatgaatccg	35676	50	26	no	4	252		4	446.5		4	562		4	489.5		4	527		4	560		4	230		4	255.5		4	138		4	140.5		4	227.5		4	210.5
psbZ_570	+	ttaacaaaagaatatacaccatttaatcctcttacccactaaaaattttt	35706	50	24	no	4	4242		4	8277.5		4	7591		4	7007		4	6008.5		4	5832.5		4	21453		4	25719.5		4	23952.5		4	26313.5		4	13152		4	12913
psbZ_540	+	caatagtcatgtttttaatcctccaagctattaacaaaagaatatacacc	35736	50	30	no	4	3705		4	6669.5		4	6299.5		4	5629.5		4	4828.5		4	4883.5		4	23662		4	17730.5		4	25710.5		4	19030.5		4	21688.5		4	20150
psbZ_510	+	taattaatgcaaaaactgccaattggaaagcaatagtcatgtttttaatc	35766	50	28	yes	4	1284.5	2970.03	4	2215	3731.01	4	2353	4241.7	4	2156	3517.31	4	2052	4462.9	4	2124.5	3966.45	4	22080	12960.6	4	13307.5	8389.2	4	26515.5	13000	4	19014	14544.1	4	16356.5	9575.26	4	23189.5	14456.5
psbZ_480	+	gtacactaatcagtaagattaatgaagtaataattaatgcaaaaactgcc	35796	50	28	yes	4	511	1181.54	4	775.5	1306.28	4	1134	2044.24	4	1030	1680.35	4	1120	2435.89	4	1092	2038.77	4	2827	1659.41	4	3187.5	2009.44	4	6053	2967.65	4	3028.5	2316.54	4	5253.5	3075.45	4	5117.5	3190.29
psbZ_450	+	accaaccatcaggagacgcaaatacaacgggtacactaatcagtaagatt	35826	50	42	yes	4	880	2034.74	4	1658.5	2793.63	4	1583	2853.64	4	1605	2618.4	4	1525.5	3317.81	4	1722	3214.98	4	8462	4967.08	4	8499	5357.87	4	12644	6199.08	4	10220.5	7817.81	4	8870.5	5192.88	4	17180	10710.2
psbZ_420	+	taccagaaaatacaacatttttgttactcgaccaaccatcaggagacgca	35856	50	40	yes	4	1208.5	2794.3	4	2212.5	3726.8	4	2455	4425.57	4	2571.5	4195.16	4	1853.5	4031.18	4	2250	4200.76	4	16558	9719.31	4	16188.5	10205.4	4	31795.5	15588.6	4	18842	14412.5	4	19730	11550.1	4	24158	15060.3
psbZ_390	+	ccaagaagactaatccaatccataaagatgtaccagaaaatacaacattt	35886	50	32	yes	4	708.5	1638.2	4	1545	2602.45	4	2476	4463.43	4	2287.5	3731.84	4	2864.5	6230.01	4	2861	5341.5	4	16611	9750.42	4	12183.5	7680.62	4	20976.5	10284.3	4	19604	14995.4	4	16677	9762.89	4	27975.5	17440.2
psbZ_360	+	ttcaagagataagagaattaaggatacccaccaagaagactaatccaatc	35916	50	36	yes	4	799.5	1848.61	4	1617	2723.72	4	2067.5	3727.04	4	2099	3424.32	4	1554.5	3380.89	4	1776.5	3316.73	4	25914	15211.2	4	27099.5	17083.8	4	35544.5	17426.7	4	24376.5	18645.9	4	27974	16376.3	4	28654.5	17863.4
psbZ_330	+	catctcatttttggatctgcaacgaatgaattcaagagataagagaatta	35946	50	32	no	4	201		4	248.5		4	336.5		4	270.5		4	646.5		4	609.5		4	1283.5		4	1564.5		4	974		4	1438		4	1263		4	1590
psbZ_300	+	gaatgtgtaattcaaggaatgggagggggtcatctcatttttggatctgc	35976	50	44	no	4	1001.5		4	1797.5		4	4803.5		4	6341		4	3921		4	5673		4	1954		4	2861		4	1937		4	2348		4	1202		4	1529.5
psbZ_270	+	atttgcattttatggacttatattgaatttgaatgtgtaattcaaggaat	36006	50	24	no	4	979.5		4	1219		4	1415		4	1213		4	1547		4	1481		4	356		4	358		4	287		4	481		4	258.5		4	212
psbZ_240	+	aagttcgaccccccctctaattttttctttatttgcattttatggactta	36036	50	34	no	4	8928.5		4	12378		4	11288		4	11100		4	6006		4	6525.5		4	15149		4	15260		4	16790.5		4	14148		4	14085.5		4	14100
psbZ_210	+	tcttttattcatatttcattcaagttccataagttcgaccccccctctaa	36066	50	36	no	4	10875		4	16734.5		4	12205		4	15842.5		4	6213		4	8340.5		4	46810.5		4	25204		2	65301.5		2	22724		4	41743		4	38059.5
psbZ_180	+	actatttcatatttagtaactatttattaatcttttattcatatttcatt	36096	50	14	no	4	430		4	542.5		4	513.5		4	396		4	437.5		4	419		4	0		4	0		4	0		4	0		4	0		4	0
psbZ_150	+	tttttttttattactatttcatatttaggaactatttcatatttagtaac	36126	50	16	no	4	360.5		4	438.5		4	417.5		4	332		4	355		4	352.5		4	420		4	516.5		4	374.5		4	591		4	336.5		4	382.5
psbZ_120	+	tctcaattttttattcgttttttttatttatttttttttattactatttc	36156	50	12	no	4	616.5		4	720.5		4	706		4	623.5		4	278		4	250.5		4	101		4	0		4	0		4	0		4	0		4	0
psbZ_90	+	tattatattctatattgacttgatatcagatctcaattttttattcgttt	36186	50	20	no	4	307		4	401		4	405		4	338		4	282		4	290.5		4	545.5		4	840		4	308		4	551		4	362		4	466.5
psbZ_60	+	agaatatattattcttatatttccataaaatattatattctatattgact	36216	50	14	no	4	0		4	0		4	150		4	109.5		4	155.5		4	124.5		4	0		4	0		4	0		4	0		4	0		4	0
psbZ_30	+	aatttaatttaatattgaattccagattcaagaatatattattcttatat	36246	50	14	no	4	0		4	0		4	0		4	0		4	0		4	0		4	102		4	181.5		4	162.5		4	227		4	110.5		4	220
psbZ_0	+	ttaatatattaatattaattcttgaatattaatttaatttaatattgaat	36276	50	6	no	4	0		4	0		4	0		4	0		4	0		4	0		4	0		4	0		4	0		4	0		4	0		4	0
trnG-GCC-2	+	ccgcgtcttctccttggcaaggagaaattttaccattcgactatatccgc	36515	50	48	no	4	23951.5		4	25477		4	23802		4	27220		4	16068.5		4	21744.5		4	24214.5		4	21328		4	25289		4	27560		4	26898.5		4	27716.5
trnG-GCC-1	+	ggcggatagcgggaatcgaacccgcgtcttctccttggcaaggagaaatt	36536	50	56	no	4	4129.5		4	6365.5		4	3981		4	6283.5		4	5134.5		4	9057.5		4	11558		4	12308.5		4	12107		4	14184		4	8466.5		4	12130
trnfM-CAU-1	-	ttgcggagacaggatttgaacccgtgacctcaaggttatgagccttgcga	36729	50	52	no	4	7530.5		4	10989.5		4	7836		4	11392		4	8200.5		4	13195.5		4	7927.5		4	8927		4	7549.5		4	8304.5		4	7091		4	9669
trnfM-CAU-2	-	tgacctcaaggttatgagccttgcgagctaccaaactgctctaccccgcg	36753	50	56	no	4	25681		4	33632		4	25142.5		4	31742		4	27138.5		4	34764		4	37493		4	37070.5		4	35365		4	50961		4	39019		4	41997
rps4-rps14_0	-	ctgaaacaaaaaaacttggattaaactctaataaacaaagaataattgaa	36803	50	22	no	4	0		4	0		4	0		4	0		4	0		4	0		4	0		4	0		4	0		4	0		4	0		4	0
rps4-rps14_30	-	ataaacaaagaataattgaaggagcccctcttccatatctgtacaaatag	36833	50	34	no	4	9748		4	16126		4	14112.5		4	14419		4	11621.5		4	12763		4	20028.5		4	20077		4	20078		4	19613		4	14009.5		4	13399.5
rps4-rps14_60	-	ttccatatctgtacaaatagaatagcctatttagacagaatggtaaaggg	36863	50	34	no	4	0		4	0		4	0		4	0		4	121		4	133		4	242		4	0		4	301		4	262.5		4	192		4	103
rps4-rps14_90	-	ttagacagaatggtaaaggggcctcatcgatcatagaaaaaaatagaaaa	36893	50	34	no	4	613		4	1182		4	743		4	739		4	717.5		4	857		4	1221		4	967.5		4	748		4	1024.5		4	783.5		4	764
rps4-rps14_120	-	tcatagaaaaaaatagaaaaattaagggatacttaaatccttaccagctt	36923	50	26	no	4	2556.5		4	4137		4	3802.5		4	3480		4	1600		4	1732.5		4	9949.5		4	13588		4	7180.5		4	13571		4	10490		4	13462
rps4-rps14_150	-	acttaaatccttaccagcttgatcttgttgcccctggcaacaaacatgcc	36953	50	46	yes	4	3822	8837.25	4	6882.5	11593.1	4	5470.5	9861.55	4	5920	9657.92	4	5666	12323	4	6611.5	12343.7	4	20121	11810.7	4	21873	13789	4	23637	11588.7	4	21769	16651.4	4	15768	9230.75	4	18161.5	11322
rps4-rps14_180	-	cccctggcaacaaacatgcctgaaccatttcccgaaggatgtgtccagat	36983	50	52	yes	4	865.5	2001.21	4	1686	2839.95	4	1847	3329.55	4	2093	3414.53	4	2217.5	4822.85	4	2846.5	5314.43	4	10782	6328.88	4	12729	8024.5	4	14588	7152.18	4	9702	7421.2	4	11965.5	7004.73	4	11975	7465.31
rps4-rps14_210	-	cccgaaggatgtgtccagatagtccaaagtctcgatagttagctctcggt	37013	50	50	yes	4	2900.5	6706.55	4	4852.5	8173.7	4	5411.5	9755.19	4	5556	9064.08	4	5214.5	11341	4	5883	10983.6	4	16762	9839.06	4	18364.5	11577.2	4	10786.5	5288.38	4	8130	6218.76	4	15508	9078.54	4	14934.5	9310.29
rps4-rps14_240	-	ctcgatagttagctctcggtcttccggtcgaaaagcaacgtcgatgaaga	37043	50	50	yes	4	789.5	1825.49	4	1367	2302.62	4	667.5	1203.29	4	802.5	1309.2	4	1045	2272.77	4	1381	2578.33	4	6216.5	3649	4	8552	5391.28	4	7123	3492.25	4	7474	5716.97	4	6263.5	3666.72	4	8311.5	5181.46
rps4-rps14_270	-	aaaagcaacgtcgatgaagacgtgtaggtgcactattacgcggtagggat	37073	50	48	yes	4	211.5	489.031	4	312	525.542	4	510	919.366	4	553	902.167	4	638	1387.59	4	729.5	1361.98	4	3500.5	2054.74	4	5075	3199.34	4	4059.5	1990.28	4	4603.5	3521.29	4	3373.5	1974.88	4	5269	3284.74
rps4-rps14_300	-	cactattacgcggtagggattgtaattttccatgaattttccatttctca	37103	50	36	yes	4	12883	29788.1	4	18112	30508.4	4	19392	34957.5	4	15142.5	24703.5	4	14040.5	30536.7	4	12281.5	22929.6	4	30474.5	17888.1	4	27944	17616.2	4	32771.5	16067.1	4	26484	20258	4	23730	13891.8	4	25842.5	16110.4
rps4-rps14_330	-	catgaattttccatttctcacttagcgacggaatcttacttatttccttt	37133	50	34	yes	4	10984	25397.3	4	18349	30907.6	4	17472.5	31497.3	4	14935.5	24365.8	4	16304.5	35460.7	4	14673	27394.6	4	38258.5	22457.2	4	33509	21124.5	4	48137.5	23600.8	4	36799	28148.1	4	38907	22776.6	4	32848.5	20478
rps4-rps14_360	-	gaatcttacttatttccttttttaaggatcgacgaatcaaatgatatttt	37163	50	26	yes	4	3814	8818.75	4	5922	9975.2	4	5927	10684.5	4	5310	8662.76	4	5829.5	12678.6	4	6104.5	11397.1	4	5081.5	2982.77	4	6021.5	3796.02	4	8968	4396.81	4	10416	7967.35	4	9248	5413.87	4	10168.5	6339.12
rps4-rps14_390	-	gacgaatcaaatgatattttttttccaatttttgcctcttcttctcccta	37193	50	32	yes	4	21979.5	50821.1	4	30796	51873.7	4	30283.5	54591.4	4	25478	41564.9	4	23627	51386.4	4	21713	40538.3	4	60819	35699.9	4	31353.5	19765.6	1	58213		1	41732		4	52479	30721.7	4	32078.5	19998
rps4-rps14_420	-	tttgcctcttcttctccctataaatcaaacttttctttgccataatgctt	37223	50	34	yes	4	21957	50769.1	4	31272.5	52676.4	4	29885	53873	4	23163	37788.2	3	24760	53850.6	3	21068	39334.1	4	56733	33301.5	4	33525.5	21134.9	4	63999.5	31377.6	4	50020	38261	4	54776	32066.4	4	35014	21828
rps4-rps14_450	-	ttttctttgccataatgcttcagttcctgttattatcaatgataatgata	37253	50	28	no	4	6581		4	11089		4	10831.5		4	9430.5		4	10650.5		4	10585		4	11517.5		4	13956		4	11608.5		4	16196		4	13987.5		4	15777
rps4-rps14_480	-	tattatcaatgataatgatacaaatcggatcctagatgtagaaataaata	37283	50	24	no	4	1731.5		4	3284.5		4	3400		4	3212		4	3422		4	3818.5		4	2051.5		4	2975		4	2528		4	4988		4	3808.5		4	4568.5
rps4-rps14_510	-	cctagatgtagaaataaatataagagtgcatacctatattttttttatta	37313	50	22	no	4	3212.5		4	5641.5		4	5355.5		4	4289.5		4	4027		4	4101.5		4	4121		4	5948.5		4	3598.5		4	6461		4	3457		4	4322
rps4-rps14_540	-	tacctatattttttttattaaaaaaaatatatgattgcggatagaataca	37343	50	18	no	4	0		4	0		4	545.5		4	465		4	473		4	482		4	241.5		4	395.5		4	246.5		4	591.5		4	307.5		4	391.5
rps4-rps14_570	-	atgattgcggatagaatacataaataattaaccgaatttgcccgatgtgg	37373	50	36	no	4	501.5		4	1093.5		4	1392.5		4	1407.5		4	2354.5		4	2911.5		4	1804.5		4	2036.5		4	2511.5		4	2727		4	2996.5		4	3422
rps4-rps14_600	-	accgaatttgcccgatgtggaggcaatcaagaaagccgcataagtgaata	37403	50	46	yes	4	215.5	498.28	4	481.5	811.053	4	882.5	1590.86	4	864.5	1410.35	4	1213	2638.16	4	1436.5	2681.95	4	4939.5	2899.42	4	5310.5	3347.8	4	6738	3303.49	4	5716.5	4372.64	4	6988	4090.85	4	7561.5	4713.9
rps4-rps14_630	-	gaaagccgcataagtgaatatataacctacagaaaagtgagctaatccaa	37433	50	36	yes	4	2130	4925	4	4174	7030.81	4	5050	9103.52	4	4629.5	7552.59	4	4226.5	9192.23	4	4577.5	8546.22	4	15653	9188.09	4	17004.5	10719.8	4	22614	11087.1	4	17230	13179.5	4	19665	11512.1	4	18114.5	11292.7
rps4-rps14_660	-	agaaaagtgagctaatccaaccaatcttgcttgcacgattgaaagagcta	37463	50	40	yes	4	1755.5	4059.08	4	3274.5	5515.67	4	3293.5	5937.12	4	3228	5266.17	4	2915	6339.84	4	3291	6144.31	4	14818.5	8698.25	4	14789	9323.15	4	20896	10244.9	4	13655.5	10445.3	4	14630	8564.55	4	15365.5	9578.98
rps4-rps14_690	-	ttgcacgattgaaagagctactggtttatctttccagcgaatcaaatttg	37493	50	38	yes	4	2421.5	5599.01	4	4273	7197.57	4	3938	7098.95	4	3551	5793.12	4	3819	8305.95	4	4076	7609.91	4	24287	14256.1	4	24031.5	15149.7	4	39567	19398.8	4	14259	10906.9	4	29091	17030.2	4	21039	13115.9
rps4-rps14_720	-	tttccagcgaatcaaatttgccaaaggtgtgcgttcatgagcccacgcta	37523	50	48	yes	4	2220.5	5134.25	4	4440.5	7479.71	4	3631.5	6546.43	4	4719.5	7699.41	4	2495	5426.38	4	3453.5	6447.7	4	26381	15485.3	4	25311	15956.3	4	40429	19821.5	4	16925	12946.2	4	28268	16548.4	4	21243	13243.1
rps4-rps14_750	-	gcgttcatgagcccacgctaaagtttcaatcaattcctgccaataaccac	37553	50	46	yes	4	8320.5	19238.7	4	14576	24552.3	4	13173.5	23747.6	4	11473.5	18717.9	4	10362	22536.3	4	10119.5	18893.2	4	51564	30267.3	4	35775.5	22553.3	1	65272		1	23764		4	55637	32570.5	4	27568	17186.1
rps4-rps14_780	-	caattcctgccaataaccacgccaggaaattaagaacataaatcctgtag	37583	50	40	yes	4	983.5	2274.05	4	2090	3520.46	4	1622.5	2924.84	4	1773.5	2893.3	4	1873	4073.59	4	2273	4243.7	4	9090.5	5336	4	10249.5	6461.4	4	17082	8374.93	4	10093	7720.28	4	11076.5	6484.3	4	12924	8056.93
rps4-rps14_810	-	taagaacataaatcctgtagcccaaacaagatgcccaaataagaacatcc	37613	50	38	yes	4	4092	9461.54	4	8303	13985.8	4	8435.5	15206.5	4	7936	12946.8	4	7794.5	16952.3	4	8484	15839.7	4	24983	14664.7	4	25101.5	15824.3	4	43781.5	21465.1	4	23296.5	17819.8	4	35543.5	20807.5	4	25981	16196.8
rps4-rps14_840	-	atgcccaaataagaacatccatgcccagactgataaactattcataccaa	37643	50	38	yes	4	6018.5	13916	4	12836	21621.3	4	11751.5	21184.2	4	10625	17333.7	4	10564.5	22976.8	4	10484.5	19574.6	4	46058.5	27035.7	4	37343	23541.4	1	15175		1	12201		4	55215	32323.4	4	28691.5	17886.5
rps4-rps14_870	-	tgataaactattcataccaaacgggttatatccattgataagttgtgaag	37673	50	32	yes	4	1861.5	4304.17	4	3440.5	5795.28	4	1961	3535.05	4	1860.5	3035.23	4	1238	2692.53	4	1464	2733.3	3	6182.5	3629.04	3	6987.5	4405	4	7695.5	3772.93	4	5358.5	4098.8	4	7592	4444.44	4	6785.5	4230.14
rps4-rps14_900	-	tccattgataagttgtgaagagtttaaccatagataatctcttaaccatc	37703	50	32	yes	4	5424	12541.4	4	9736.5	16400.5	4	9433.5	17005.6	4	7960.5	12986.8	4	7618	16568.4	4	7653.5	14289.1	4	40340.5	23679.3	4	30759.5	19391.1	4	51807.5	25400.1	4	32899.5	25165.3	4	42301.5	24763.7	4	28611.5	17836.6
rps4-rps14_930	-	tagataatctcttaaccatcccatcaaataagtggaagattcattaaact	37733	50	30	yes	4	2039.5	4715.74	4	3851.5	6487.58	4	3810.5	6869.1	4	3380	5514.15	4	3972.5	8639.8	4	4130.5	7711.66	4	18602.5	10919.4	4	13160.5	8296.53	4	20711.5	10154.4	4	18206.5	13926.4	4	18917.5	11074.5	4	18629.5	11613.8
rps4-rps14_960	-	agtggaagattcattaaactgtgaaacgttaccctgccataatgtgatgt	37763	50	38	yes	4	2879	6656.84	4	5882	9907.82	4	4760.5	8581.65	4	4157	6781.75	4	3754.5	8165.67	4	4183	7809.68	4	21940	12878.5	4	20094.5	12667.8	4	25488.5	12496.5	4	20248.5	15488.4	4	29399	17210.5	4	22886.5	14267.6
rps4-rps14_990	-	accctgccataatgtgatgtgtttccaatgccaataaaaagtaacccatc	37793	50	40	yes	4	6843.5	15823.6	4	12730.5	21443.6	4	12071.5	21761	4	9504.5	15505.7	4	9974.5	21693.6	4	9380.5	17513.4	4	44328	26019.9	4	28749.5	18124	4	61336.5	30071.9	4	29023.5	22200.5	4	45796.5	26809.7	4	28890	18010.3
rps4-rps14_1020	-	ccaataaaaagtaacccatccaatagtatttaacatccagaaaactgcca	37823	50	34	yes	4	6215	14370.4	4	10110.5	17030.4	4	12401.5	22355.9	4	9677.5	15787.9	4	10026	21805.6	4	9189.5	17156.8	4	36004.5	21134.1	4	31118	19617.1	3	11464	5620.55	3	8380	6409.99	4	42100.5	24646.1	4	23844	14864.5
rps4-rps14_1050	-	taacatccagaaaactgccaaataaaatgcgtcccaagccgaaatatcac	37853	50	40	yes	4	2815.5	6510.01	4	5333.5	8983.91	4	4603	8297.73	4	4736	7726.33	4	3760.5	8178.72	4	4321	8067.33	4	22376	13134.4	4	23171.5	14607.6	4	47636	23354.9	4	18777.5	14363.2	4	35068.5	20529.5	4	23352	14557.8
rps4-rps14_1080	-	gtcccaagccgaaatatcacaagtaccacctcgtcccggaccatcgcaag	37883	50	56	yes	4	3274.5	7571.32	4	6781.5	11423	4	4843.5	8731.27	4	6678.5	10895.3	4	3586	7799.2	4	5446.5	10168.6	4	33142	19453.9	4	28813.5	18164.4	4	55514	27217.3	4	24183	18497.9	4	36905	21604.6	4	28816	17964.1
rps4-rps14_1110	-	tcgtcccggaccatcgcaaggaaaactatacccgaaatcctttttatctg	37913	50	46	yes	4	1452.5	3358.48	4	3262.5	5495.45	4	3523.5	6351.74	4	3523.5	5748.25	4	4731	10289.5	4	5089	9501.19	4	30684.5	18011.4	4	23022.5	14513.6	4	48620.5	23837.6	4	28888	22096.9	4	34478	20183.8	4	27243.5	16983.8
rps4-rps14_1140	-	cccgaaatcctttttatctggcattaacttggaaccacgtgcatctaaag	37943	50	42	yes	4	4384	10136.7	4	8168	13758.4	4	7171	12927	4	6279.5	10244.4	4	6114	13297.4	4	6621	12361.4	4	23845	13996.7	4	24878.5	15683.7	4	33722.5	16533.4	4	24334	18613.4	4	26058.5	15254.9	4	27982.5	17444.5
rps4-rps14_1170	-	ggaaccacgtgcatctaaagcaccttttactaagatcaatgtagttgtat	37973	50	38	yes	4	3460.5	8001.39	4	6228.5	10491.5	4	5819	10489.8	4	4863	7933.52	4	5271.5	11465	4	5365	10016.5	4	16897.5	9918.59	4	16416.5	10349.1	4	22721.5	11139.9	4	17358	13277.4	4	16928.5	9910.12	4	20272.5	12638
rps4-rps14_1200	-	taagatcaatgtagttgtatgtaaacctaaagcaatagcatgatgaacca	38003	50	32	yes	4	440	1017.37	4	978	1647.37	4	5322	9593.85	4	4383	7150.45	4	4653	10119.8	4	5063	9452.65	4	8765	5144.93	4	10191.5	6424.84	4	16130.5	7908.43	4	12148.5	9292.57	4	13483.5	7893.38	4	14182.5	8841.48
rps4-rps14_1230	-	agcaatagcatgatgaaccaagaaatctccaggacctattgttaagaata	38033	50	36	yes	4	2456.5	5679.93	4	5332	8981.38	4	4262	7683.01	4	3902	6365.74	4	4122.5	8966.04	4	4671	8720.78	4	15444.5	9065.7	4	15061.5	9494.94	4	22181	10874.9	4	16703	12776.4	4	20179.5	11813.3	4	20508.5	12785.2
rps4-rps14_1260	-	aggacctattgttaagaataatgaattactattctcattaatagcattta	38063	50	24	yes	4	2112.5	4884.53	4	3644.5	6138.91	3	3151	5680.24	3	2522	4114.4	4	3587.5	7802.46	4	3514	6560.66	4	11887	6977.5	4	8276	5217.28	4	16562.5	8120.23	4	8380.5	6410.37	4	13571	7944.6	4	10936.5	6817.9
rps4-rps14_1290	-	attctcattaatagcatttaaccagccaggcaaccatatgctgcgacccg	38093	50	46	yes	4	2297.5	5312.29	4	5132.5	8645.34	4	4305.5	7761.43	4	5212.5	8503.7	4	3634.5	7904.68	4	4348	8117.74	4	39366	23107.3	4	29029.5	18300.5	4	56821.5	27858.3	4	28922	22122.9	4	36935.5	21622.4	4	29190	18197.3
rps4-rps14_1320	-	caaccatatgctgcgacccgcattaaatgctgggccacttgtcgaagata	38123	50	50	yes	4	558	1290.21	4	1250.5	2106.38	4	1151	2074.88	4	1318	2150.19	4	1598.5	3476.58	4	2008	3748.95	4	13842.5	8125.35	4	9781	6166.05	4	21994.5	10783.4	4	12034	9204.98	4	17182	10058.5	4	14357	8950.27
rps4-rps14_1350	-	tgggccacttgtcgaagataaaagtacatcaaatccatatgaagttttcc	38153	50	38	yes	4	4557	10536.7	4	8507.5	14330.3	4	8450.5	15233.5	4	7116	11609.1	4	6784.5	14755.6	4	6992.5	13055	4	25797.5	15142.8	4	23597	14875.8	4	43697	21423.7	4	14929	11419.4	4	40592.5	23763.3	4	17205.5	10726
rps4-rps14_1380	-	aaatccatatgaagttttcccatgagcagattgtatccattgggcaaata	38183	50	36	yes	4	3292	7611.78	4	5905	9946.56	4	3628	6540.12	4	3372.5	5501.91	4	2539.5	5523.17	4	2953	5513.27	4	15479.5	9086.25	4	20654.5	13020.8	4	29499	14462.7	4	9933.5	7598.28	4	23934.5	14011.5	4	15274	9521.93
rps4-rps14_1410	-	ttgtatccattgggcaaatataggttcgatcaagatttgtttttcgggag	38213	50	38	yes	4	1413	3267.15	4	2653	4468.79	4	2182	3933.44	4	2197	3584.2	4	2529.5	5501.42	4	2973.5	5551.54	4	6118.5	3591.47	4	9041.5	5699.86	4	15322	7512.04	4	6353.5	4859.89	4	9272	5427.92	4	9283.5	5787.41
rps4-rps14_1440	-	caagatttgtttttcgggagtaccaaaagcaagcatgacgtcgttatgaa	38243	50	40	yes	4	552	1276.34	4	1166	1964.05	4	1500.5	2704.92	4	1493	2435.69	4	1427.5	3104.67	4	1659.5	3098.29	4	7436	4364.83	4	10025	6319.87	4	12305.5	6033.12	4	7661.5	5860.39	4	8940	5233.57	4	11299	7043.89
rps4-rps14_1470	-	aagcatgacgtcgttatgaacataaagtcccaaagtatggaaccctagaa	38273	50	40	yes	4	767.5	1774.62	4	1363.5	2296.72	4	1489	2684.19	4	1389.5	2266.84	4	829	1802.99	4	907	1693.37	4	8273.5	4856.43	4	9353.5	5896.55	4	12379.5	6069.4	4	10148	7762.36	4	8284	4849.54	4	12390	7724.03
rps4-rps14_1500	-	caaagtatggaaccctagaaagaggctggcccaacttaaatgggatatga	38303	50	44	yes	4	328.5	759.559	4	578	973.601	4	477	859.877	4	422.5	689.268	4	334	726.418	4	389	726.265	4	6153	3611.72	4	7132.5	4496.41	4	10778	5284.22	4	6223	4760.06	4	7730	4525.22	4	8553.5	5332.32
rps4-rps14_1530	-	ccaacttaaatgggatatgatagcttctttatggtctaacattcttgcta	38333	50	34	yes	4	6831.5	15795.8	4	10945	18436.1	4	10689.5	19269.7	4	8232.5	13430.5	4	8716	18956.5	4	8035	15001.4	4	29499.5	17315.8	4	30675	19337.9	4	41022	20112.2	4	29197	22333.2	4	31713.5	18565.4	4	32207	20078.1
rps4-rps14_1560	-	atggtctaacattcttgctaatacgttatcctcattctgttctggattgt	38363	50	36	yes	4	8004	18506.9	4	14581.5	24561.5	4	12381.5	22319.9	4	10593	17281.5	4	10928	23767.3	4	10495	19594.2	4	26235.5	15399.9	4	26782	16883.7	4	40779.5	19993.3	4	30297.5	23175	4	29894.5	17500.5	4	28924.5	18031.8
rps4-rps14_1590	-	ctcattctgttctggattgtaatctctaataaaaaagatagctccatgag	38393	50	34	yes	4	3348.5	7742.42	4	5872	9890.98	4	4042.5	7287.33	4	3693	6024.78	4	4025	8753.98	4	4508	8416.46	4	7512.5	4409.73	4	7374.5	4648.97	4	6964	3414.3	4	6259	4787.6	4	6412	3753.65	4	8494.5	5295.54
rps4-rps14_1620	-	aaaaaagatagctccatgagcaaaagctcctgtcatgatgaatcctgcaa	38423	50	40	yes	4	4725.5	10926.3	4	8809	14838.1	4	8572	15452.6	4	7852	12809.8	4	6228.5	13546.4	4	6777.5	12653.6	4	37759	22164	4	33246.5	20959	4	47624.5	23349.2	4	29198	22334	4	35858	20991.6	4	29134.5	18162.7
rps4-rps14_1650	-	tgtcatgatgaatcctgcaatatattggtgatgggtatataacgcagctt	38453	50	38	yes	4	1625.5	3758.49	4	3059	5152.67	4	2577.5	4646.4	4	2376	3876.22	4	2358.5	5129.51	4	2908.5	5430.18	4	11666.5	6848.07	4	12722.5	8020.41	4	18903	9267.73	4	14501.5	11092.4	4	12750	7463.98	4	15651	9756.96
rps4-rps14_1680	-	atgggtatataacgcagcttgagtcgtaaaatcttgcgctatgaacgcat	38483	50	42	yes	4	1590	3676.41	4	2773	4670.93	4	2636.5	4752.76	4	2529	4125.82	4	2073.5	4509.66	4	2430.5	4537.76	4	16761.5	9838.76	4	17520	11044.8	4	694.5	340.498	4	334	255.482	4	15635	9152.89	4	15711	9794.36
rps4-rps14_1710	-	atcttgcgctatgaacgcataagcaggtaaagagtacatgtgttgagcta	38513	50	42	yes	4	1240	2867.13	4	2237	3768.07	4	1588	2862.65	4	1577	2572.73	4	1883	4095.34	4	2303.5	4300.65	4	8813	5173.11	4	10069.5	6347.93	4	10259	5029.76	4	8330.5	6372.12	4	9264.5	5423.53	4	11915	7427.91
rps4-rps14_1740	-	agagtacatgtgttgagctaccaaggaagtaataactcctaaggaggcta	38543	50	42	yes	4	279.5	646.261	4	481	810.211	4	394	710.255	4	431.5	703.951	4	578	1257.09	4	670.5	1251.83	4	2999	1760.37	4	3791	2389.89	4	4297	2106.72	4	3198	2446.2	4	3331	1950	4	4354	2714.32
rps4-rps14_1770	-	aataactcctaaggaggctagagcaaggcctaattgaaaatgaatcgaat	38573	50	38	yes	4	433.5	1002.34	4	739	1244.79	4	719	1296.13	4	597	973.949	4	787	1711.65	4	820	1530.94	4	4021	2360.27	4	4368	2753.64	4	5493	2693.1	4	5699.5	4359.63	4	4016.5	2351.3	4	6510.5	4058.7
rps4-rps14_1800	-	taattgaaaatgaatcgaattattgattgtgtcataaagacccttatgcc	38603	50	30	yes	4	4000	9248.82	4	5844.5	9844.65	4	5979	10778.2	4	5567	9082.03	4	5788	12588.3	4	5828	10880.9	4	25681.5	15074.7	4	13589.5	8566.97	4	30551	14978.5	4	21552.5	16485.8	4	18750	10976.4	4	22888.5	14268.9
rps4-rps14_1830	-	gtcataaagacccttatgcccacgccccaatcgtcctcccggaggaatat	38633	50	54	yes	4	1976	4568.92	4	4285.5	7218.63	4	2672	4816.76	4	4605	7512.62	4	2854	6207.17	4	5002.5	9339.69	4	32293.5	18955.8	4	26976	17006	4	42768.5	20968.5	4	21817.5	16688.5	4	31276.5	18309.6	4	29293.5	18261.8
rps4-rps14_1860	-	tcgtcctcccggaggaatatgtgcttctaaaagatcttttatactgtgtc	38663	50	42	yes	4	3892	8999.1	4	6550.5	11033.9	4	7330	13213.6	4	5830.5	9511.91	4	5875	12777.6	4	5958.5	11124.5	4	23014.5	13509.2	4	18744.5	11816.7	4	30283.5	14847.3	4	22617	17300.1	4	20818	12187.1	4	26343	16422.4
rps4-rps14_1890	-	aagatcttttatactgtgtccgattccaaagttcgttctatacatatgac	38693	50	34	yes	4	8750.5	20233	4	14349.5	24170.7	4	13666	24635.4	4	10758.5	17551.5	4	13037.5	28355.3	4	11156.5	20829.2	4	38616	22667	4	28455.5	17938.7	4	54407	26674.6	4	37309	28538.2	4	35259.5	20641.3	4	38334.5	23898
rps4-rps14_1920	-	gttcgttctatacatatgacccgcaatgaggaaaagaattgcgatagcta	38723	50	40	yes	4	410	948.004	4	618	1040.98	4	486	876.101	4	424.5	692.531	4	830.5	1806.26	4	958	1788.59	4	3478	2041.54	4	3876.5	2443.79	4	4701	2304.8	4	3881	2968.63	4	4023	2355.11	4	5098.5	3178.45
rps4-rps14_1950	-	gaaaagaattgcgatagctaaatgatgatgtgccatatcggttagccata	38753	50	38	yes	4	5092	11773.7	4	8213.5	13835.1	4	7318.5	13192.9	4	6244	10186.5	4	2756	5994.03	4	3127.5	5839.06	4	17636.5	10352.4	4	18510	11668.9	4	20077	9843.31	4	18276.5	13980	4	21431.5	12546.2	4	26597	16580.8
rps4-rps14_1980	-	tgccatatcggttagccataaactttgcgtttgtggatggaatcccccaa	38783	50	46	yes	4	3119.5	7212.92	4	4968	8368.25	4	4977	8971.93	4	4665.5	7611.32	4	4828.5	10501.5	4	5075.5	9475.98	4	31809.5	18671.7	4	28712	18100.4	4	46599	22846.5	4	27615	21123.1	4	31142	18230.8	4	32107	20015.8
rps4-rps14_2010	-	ttgtggatggaatcccccaagaagggttagaatggcagttccggatcctt	38813	50	50	yes	4	991.5	2292.55	4	1956	3294.75	4	2019	3639.61	4	2012.5	3283.2	4	2202	4789.14	4	2465	4602.17	4	14780.5	8675.95	4	11434.5	7208.44	4	16729.5	8202.11	4	12566	9611.92	4	11396.5	6671.63	4	15998.5	9973.59
rps4-rps14_2040	-	aatggcagttccggatccttgggaggtaccaaataaatgactactcgagt	38843	50	46	yes	4	537.5	1242.81	4	858	1445.24	4	1077.5	1942.39	4	1004.5	1638.75	4	1360.5	2958.96	4	1452	2710.89	4	9223.5	5414.06	4	6792.5	4282.07	4	10293.5	5046.68	4	8118	6209.58	4	7592	4444.44	4	11703	7295.74
rps4-rps14_2070	-	aaataaatgactactcgagtcggggttttgagcataaagattccactgac	38873	50	40	yes	4	1879.5	4345.79	4	3503.5	5901.4	4	3693.5	6658.19	4	3327.5	5428.5	4	3329	7240.25	4	3616.5	6752.02	4	22335.5	13110.6	4	16786.5	10582.4	4	29597.5	14511	4	17773	13594.8	4	22843	13372.5	4	22303.5	13904.2
rps4-rps14_2100	-	agcataaagattccactgacccgtaaaaagtgggcctaacccttggggat	38903	50	48	yes	4	255.5	590.768	4	367	618.186	4	366	659.78	4	393	641.142	4	702	1526.78	4	804.5	1502.01	4	5386	3161.51	4	4950.5	3120.85	4	7088	3475.09	4	5215	3989.03	4	5502	3220.93	4	7259	4525.32
rps4-rps14_2130	-	tgggcctaacccttggggatgcggtaatacatttaagaaattattccatc	38933	50	42	yes	4	1511	3493.74	4	2835	4775.36	4	2368	4268.74	4	2179	3554.83	4	2381	5178.44	4	2495.5	4659.11	4	17093.5	10033.6	4	15490	9765.07	4	23130	11340.1	4	14314.5	10949.4	4	17533	10264	4	21001.5	13092.5
rps4-rps14_2160	-	atttaagaaattattccatcgaacatattcccccctggatgcaggaatag	38963	50	38	yes	4	960	2219.72	4	1838	3095.98	4	1704.5	3072.66	4	1690	2757.07	4	1465	3186.23	4	1780	3323.27	4	18492.5	10854.8	4	19482.5	12282	4	23951.5	11742.9	4	17496	13382.9	4	17117.5	10020.8	4	19809	12349.1
rps4-rps14_2190	-	ccccctggatgcaggaatagcgacatggactaaatgacctgtccaagcca	38993	50	54	yes	4	1118.5	2586.2	4	2156	3631.63	4	1769	3188.94	4	1956	3191.03	4	1392	3027.46	4	1573.5	2937.73	4	19015	11161.5	4	16803.5	10593.1	4	21988.5	10780.5	4	12452	9524.72	4	17386.5	10178.2	4	19812	12351
rps4-rps14_2220	-	taaatgacctgtccaagccaatgagcttaccccgaatagtcctgacaaat	39023	50	44	yes	4	2501.5	5783.98	4	5333.5	8983.91	4	3828	6900.65	4	4053.5	6612.9	4	3284	7142.38	4	4182	7807.82	4	35688.5	20948.6	4	31196	19666.3	4	52568.5	25773.2	4	26944	20609.9	4	39326.5	23022.1	4	32832.5	20468
rps4-rps14_2250	-	cccgaatagtcctgacaaatgatgattcagacgagattcagcatttttga	39053	50	40	yes	4	1035.5	2394.29	4	2086.5	3514.56	4	2120.5	3822.58	4	1840.5	3002.6	4	1973	4291.08	4	2186	4081.27	4	11077.5	6502.34	4	11137.5	7021.21	4	6880	3373.11	4	4452.5	3405.78	4	9271.5	5427.63	4	12252.5	7638.31
rps4-rps14_2280	-	acgagattcagcatttttgaaccacgaaactcttggtttccattttggtt	39083	50	38	yes	4	2234	5165.47	4	4355	7335.69	4	3653	6585.18	4	3596.5	5867.35	4	4056.5	8822.49	4	4400	8214.82	4	19236	11291.3	4	21022	13252.5	4	29649.5	14536.5	4	15371	11757.5	4	22063	12915.9	4	22392	13959.4
rps4-rps14_2310	-	tcttggtttccattttggttgtaggtgtaaccaaccccctattaaggata	39113	50	40	yes	4	2158	4989.74	4	4059	6837.1	4	3210	5786.6	4	3115.5	5082.64	4	1998.5	4346.54	4	2323	4337.05	4	21113	12393	4	22428.5	14139.2	4	30179.5	14796.3	4	15774	12065.8	4	22612	13237.3	4	27822	17344.5
rps4-rps14_2340	-	ccaaccccctattaaggatagggcagaaagaaataatagaaaaagagctc	39143	50	40	yes	4	108.5	250.874	4	149.5	251.822	4	256	461.486	4	237	386.643	4	347.5	755.779	4	372	694.526	4	1673.5	982.321	4	1517	956.334	4	1596.5	782.729	4	998.5	763.767	4	1601.5	937.535	4	2321.5	1447.24
rps4-rps14_2370	-	aaataatagaaaaagagctccagtataaagatcttcattagtacgtaaac	39173	50	28	yes	4	3724	8610.65	4	6465	10889.8	4	5929	10688.1	4	4936	8052.61	4	3410	7416.42	4	3707.5	6921.92	4	19895	11678.1	4	15287	9637.1	4	23424	11484.3	4	15312.5	11712.8	4	21382.5	12517.5	4	22605.5	14092.5
rps4-rps14_2400	-	atcttcattagtacgtaaaccgattgtataccaccactgataaacaccag	39203	50	38	yes	4	7941	18361.2	4	14283.5	24059.6	4	13816	24905.8	4	11692.5	19075.2	4	11755.5	25567.1	4	11724	21888.8	4	33056	19403.4	4	29913.5	18857.8	4	52777.5	25875.7	4	36727.5	28093.4	4	39790.5	23293.8	4	35834.5	22339.5
rps4-rps14_2430	-	ccaccactgataaacaccagaataagctatattcaccgggccaagagcac	39233	50	48	yes	4	958.5	2216.25	4	2125	3579.41	4	2348	4232.69	4	2687	4383.58	4	2339	5087.1	4	2937.5	5484.33	4	11416.5	6701.32	4	12844	8097	4	18255	8950.03	4	12535	9588.21	4	10989	6433.07	4	14465	9017.6
rps4-rps14_2460	-	attcaccgggccaagagcacctcctcgagtaaacgcttccacagccggtt	39263	50	58	yes	4	1766	4083.35	4	3782	6370.52	4	2943.5	5306.18	4	3745	6109.61	4	2124	4619.49	4	2840.5	5303.23	4	26434.5	15516.7	4	26487.5	16698	4	51127.5	25066.7	4	24331	18611.1	4	35871.5	20999.5	4	27854.5	17364.7
rps4-rps14_2490	-	aaacgcttccacagccggttgaccaaaatgaggatcccaaatagcatgag	39293	50	48	yes	4	827.5	1913.35	4	1537.5	2589.81	4	1290.5	2326.36	4	1276.5	2082.49	4	1606	3492.89	4	1973.5	3684.53	4	11048.5	6485.31	4	12905.5	8135.77	4	15909.5	7800.08	4	10211.5	7810.93	4	14463	8466.79	4	17707	11038.7
rps4-rps14_2520	-	aggatcccaaatagcatgagcaatcggtcttacatgtaaagggtcttgta	39323	50	42	yes	4	1525	3526.11	4	2736	4608.6	4	2047	3690.08	4	1868	3047.46	4	2744	5967.93	4	3196.5	5967.88	4	11563.5	6787.61	4	13564	8550.9	4	15744	7718.94	4	11780.5	9011.08	4	12487.5	7310.31	4	16221	10112.3
rps4-rps14_2550	-	tacatgtaaagggtcttgtacccatgtctcaaaatttccttgccaagcta	39353	50	40	yes	4	7349.5	16993.6	4	13131	22118.3	4	12291	22156.7	4	10938	17844.3	4	9548.5	20767.1	4	9803	18302.3	4	55256	32434.5	4	35447.5	22346.5	1	33088		1	26012		4	50383.5	29495	4	38385	23929.5
rps4-rps14_2580	-	aaaatttccttgccaagctacatgaaacaaatttccggaagtccacagaa	39383	50	38	yes	4	2125.5	4914.59	4	4740	7984.2	4	4616	8321.16	4	4378.5	7143.11	4	5339	11611.8	4	6392.5	11934.8	4	11517	6760.32	4	12132	7648.15	4	17003.5	8336.44	4	13338.5	10202.8	4	13425	7859.13	4	19824.5	12358.8
rps4-rps14_2610	-	atttccggaagtccacagaaaaattattgctaattgcccgaaatgagaag	39413	50	38	yes	4	848.5	1961.91	4	1782	3001.66	4	1141	2056.86	4	1129.5	1842.67	4	1203.5	2617.5	4	1476.5	2756.63	4	5409.5	3175.3	4	6725	4239.52	4	6583.5	3227.75	4	5939	4542.83	4	5416	3170.58	4	8254.5	5145.92
rps4-rps14_2640	-	taattgcccgaaatgagaagcaaaaatattctgataaagacgttcttcag	39443	50	34	yes	4	1528.5	3534.21	4	2959.5	4985.07	4	2910.5	5246.69	4	2697	4399.9	4	3252.5	7073.87	4	3660	6833.24	4	5058.5	2969.27	4	7587.5	4783.25	4	6313.5	3095.37	4	7871	6020.64	4	6630.5	3881.56	4	10359.5	6458.2
rps4-rps14_2670	-	ctgataaagacgttcttcagtaatatcatcatgactctcgaagtcatgtg	39473	50	38	yes	4	1758.5	4066.01	4	3057.5	5150.15	4	2478	4467.04	4	2347.5	3829.72	4	2875.5	6253.93	4	3250.5	6068.7	4	7837.5	4600.5	4	8552	5391.28	4	11924	5846.08	4	8325.5	6368.3	4	7711	4514.1	4	10654.5	6642.1
rps4-rps14_2700	-	atgactctcgaagtcatgtgcggtagcaataccaaaccaaatacgacgag	39503	50	46	yes	4	398.5	921.414	4	765	1288.59	4	971	1750.4	4	1041	1698.29	4	891	1937.84	4	1128.5	2106.92	4	11125	6530.22	4	8860	5585.44	4	13187.5	6465.54	4	13183.5	10084.3	4	9169	5367.63	4	16286.5	10153.1
rps4-rps14_2730	-	accaaaccaaatacgacgagtagtggggtcctgagctaagccttggctaa	39533	50	50	yes	4	920	2127.23	4	1784	3005.02	4	1122.5	2023.51	4	1196.5	1951.98	4	1074	2335.85	4	1352	2524.19	4	16444.5	9652.69	4	14836	9352.78	4	18182.5	8914.48	4	13800.5	10556.2	4	11949	6995.07	4	20073.5	12514
rps4-rps14_2760	-	ctgagctaagccttggctaaaccttggaaatcttaatgccataatgcctt	39563	50	42	yes	4	4603.5	10644.2	4	9261.5	15600.4	4	8623.5	15545.4	4	7600.5	12399.5	4	8506.5	18500.8	4	8505	15878.9	4	38370.5	22522.9	4	23142.5	14589.3	4	46261.5	22681	4	30313	23186.9	4	35280.5	20653.6	4	31962.5	19925.7
rps4-rps14_2790	-	tcttaatgccataatgcctttcaaatcctcctagccattatcctactgca	39593	50	40	no	4	11010.5		4	19017		4	17439		4	14893		4	15415.5		4	14943.5		4	63379		4	32830		0	0		0	0		3	60006		3	29598
rps4-rps14_2820	-	ctagccattatcctactgcaataattcttgctaagaagaacgcccatgtt	39623	50	40	yes	4	2890.5	6683.43	4	5733	9656.84	4	5222.5	9414.49	4	5128.5	8366.66	4	4892.5	10640.7	4	5460	10193.8	4	15661.5	9193.08	4	14707.5	9271.77	4	22118.5	10844.2	4	11748.5	8986.6	4	19594.5	11470.8	4	13626.5	8494.87
rps4-rps14_2850	-	ctaagaagaacgcccatgttgtggcaattccacccagaaggtaatgggtt	39653	50	48	yes	4	219	506.373	4	384	646.821	4	436	785.968	4	516	841.805	4	769	1672.5	4	1013	1891.28	4	7337	4306.72	4	6700.5	4224.07	4	13073	6409.41	4	6486.5	4961.62	4	10214.5	5979.67	4	8472.5	5281.82
rps4-rps14_2880	-	cacccagaaggtaatgggttactcctacagcacgtccttgtataatgctc	39683	50	48	yes	4	5071	11725.2	4	9781	16475.4	4	8938.5	16113.2	4	8869	14468.9	4	7262	15794.1	4	7953	14848.3	4	45281.5	26579.6	4	32766.5	20656.4	3	54808	26871.2	3	34118	26097.4	4	47452	27778.9	4	30024.5	18717.5
rps4-rps14_2910	-	cacgtccttgtataatgctcaaggctctaggctgagtagcaggagcaact	39713	50	50	yes	4	0	0	4	155.5	261.929	4	156.5	282.119	4	138.5	225.95	4	226	491.528	4	232.5	434.079	4	4284.5	2514.94	4	4405.5	2777.28	4	7152.5	3506.71	4	2713.5	2075.6	4	5015	2935.83	4	3685	2297.26
rps4-rps14_2940	-	gctgagtagcaggagcaacttttaatttattatgagcccaaacaatggat	39743	50	38	yes	4	884	2043.99	4	1725.5	2906.48	4	1657.5	2987.94	4	1632.5	2663.27	4	1825.5	3970.29	4	2099.5	3919.78	4	7691	4514.51	4	11816	7448.94	4	19487.5	9554.29	4	5467.5	4182.17	4	14163.5	8291.46	4	8234	5133.14
rps4-rps14_2970	-	tatgagcccaaacaatggattcaataagttcttgccaataaccacgcccg	39773	50	44	yes	4	6678.5	15442.1	4	12566	21166.6	4	12152.5	21907	4	12269.5	20016.5	4	9106.5	19805.8	4	10352	19327.2	4	37633.5	22090.3	4	33994	21430.2	2	39257	19246.8	2	19677	15051.2	4	51266.5	30011.9	4	28376	17689.8
rps4-rps14_3000	-	cttgccaataaccacgcccgctgaatagaaacattaaactgaaagcccat	39803	50	44	yes	4	2850.5	6590.94	4	6148.5	10356.7	4	6715	12105	4	6635	10824.4	4	6009	13069	4	7203.5	13449	4	30628.5	17978.5	4	28102	17715.8	4	53401	26181.3	4	19549	14953.3	4	39315.5	23015.7	4	20742	12930.7
rps4-rps14_3030	-	acattaaactgaaagcccatacaaaatgagcacctaggaaaaaaagacca	39833	50	36	yes	4	895	2069.42	4	1619.5	2727.94	4	1873	3376.42	4	1820.5	2969.97	4	1561.5	3396.11	4	1783.5	3329.8	4	9002	5284.05	4	9820.5	6190.95	4	5323	2609.75	4	5179	3961.49	4	11550	6761.49	4	12392.5	7725.58
rps4-rps14_3060	-	cacctaggaaaaaaagaccatatgcagataacgaagaaccataagactga	39863	50	38	yes	4	872	2016.24	4	1573	2649.61	4	1496	2696.81	4	1511	2465.05	4	1623	3529.87	4	1927.5	3598.65	4	5764.5	3383.68	4	6813	4294.99	4	6420.5	3147.83	4	5670	4337.07	4	7451	4361.89	4	7399.5	4612.91
rps4-rps14_3090	-	acgaagaaccataagactgaattacctgagatgcttgtgcccataagaaa	39893	50	40	yes	4	2945	6809.44	4	5677	9562.51	4	5117	9224.3	4	4822	7866.63	4	3194.5	6947.73	4	3847	7182.37	4	26910	15795.8	4	26909.5	16964.1	4	41932.5	20558.6	4	26889	20567.8	4	31604	18501.3	4	27483	17133.1
rps4-rps14_3120	-	atgcttgtgcccataagaaatcgcggagccacccattaatagtaatggaa	39923	50	44	yes	4	789	1824.33	4	1525.5	2569.6	4	1371	2471.47	4	1619.5	2642.06	4	1796	3906.13	4	2292	4279.18	4	12634	7415.98	4	11365.5	7164.94	4	16679.5	8177.59	4	14193	10856.4	4	14490	8482.6	4	17113.5	10668.7
rps4-rps14_3150	-	acccattaatagtaatggaactctgtgcaaagtttcctccagtaatatga	39953	50	36	yes	4	1326	3065.98	4	2446	4120.12	4	2259	4072.25	4	2295.5	3744.89	4	1584.5	3446.13	4	1922	3588.38	4	23473.5	13778.6	4	19991.5	12602.9	4	29978	14697.6	4	16656.5	12740.8	4	27300	15981.7	4	19453.5	12127.5
rps4-rps14_3180	-	agtttcctccagtaatatgagttaccaccccttgatcacttatactaccc	39983	50	42	yes	4	11848.5	27396.2	4	19992.5	33676	4	18162	32740.2	4	16878	27534.8	4	9435.5	20521.3	4	10742.5	20056.3	4	0	0	4	0	0	1	62326		1	40382		1	64281		1	23196
rps4-rps14_3210	-	cttgatcacttatactaccccaaacatctgactgcattttccaactgaaa	40013	50	38	yes	4	6531.5	15102.2	4	11827	19921.8	4	10935.5	19713.2	4	9855.5	16078.3	4	9943	21625.1	4	9944	18565.5	4	50398	29582.9	4	35794.5	22565.3	1	36763		1	26960		4	56137.5	32863.5	4	31359.5	19549.8
rps4-rps14_3240	-	actgcattttccaactgaaatggaatattactacggaaatagcattgtac	40043	50	34	yes	4	1441	3331.89	4	2506	4221.18	4	2719	4901.48	4	2607	4253.07	4	2846	6189.77	4	3009.5	5618.75	4	5717.5	3356.09	4	6544.5	4125.73	4	15204.5	7454.43	4	7444.5	5694.41	4	10190	5965.33	4	7857	4898.12
rps4-rps14_3270	-	ctacggaaatagcattgtacatccagaatagtcctaagaagacatgatcc	40073	50	40	yes	4	2404.5	5559.7	4	4546	7657.42	3	4305	7760.53	3	3865	6305.38	4	3871.5	8420.14	4	4365.5	8150.41	4	17042.5	10003.7	4	21997	13867.2	4	20350	9977.16	4	11294	8638.95	4	25044	14661	4	16989	10591.1
rps4-rps14_3300	-	gtcctaagaagacatgatcccaagcagatacttgacatgttcctcctctt	40103	50	44	yes	4	7620.5	17620.2	4	12912	21749.4	4	12240.5	22065.7	4	12571.5	20509.2	4	8048	17503.6	4	9362.5	17479.8	4	55243.5	32427.2	4	29635.5	18682.6	1	65331		1	29786		4	55101	32256.7	4	23659.5	14749.5
rps4-rps14_3330	-	cttgacatgttcctcctcttcccggcccatcacaagggaaacgaaaacca	40133	50	52	yes	4	3956.5	9148.24	4	7131	12011.7	4	6079.5	10959.4	4	7404	12078.9	4	6393	13904.2	4	8648	16145.9	4	28225	16567.7	4	28491	17961	4	52367	25674.4	4	28802	22031.1	4	33632	19688.5	4	28223	17594.4
rps4-rps14_3360	-	cacaagggaaacgaaaaccaagatttgctttatctggtattaaacgcgag	40163	50	40	yes	4	994	2298.33	4	1959	3299.8	4	1384	2494.91	4	1351	2204.03	4	1642.5	3572.28	4	1952	3644.39	3	9669	5675.57	3	6818.5	4298.46	4	11537.5	5656.58	4	7985	6107.84	4	8238	4822.61	4	11291	7038.9
rps4-rps14_3390	-	tatctggtattaaacgcgagctacgagcaaatagaacacctttcaacagt	40193	50	40	yes	4	2818.5	6516.95	4	5841.5	9839.6	4	5582	10062.5	4	5593	9124.45	4	4520	9830.56	4	5236	9775.64	4	23868.5	14010.5	4	19585.5	12346.9	4	15250.5	7476.99	4	8677.5	6637.55	4	29328.5	17169.2	4	21898	13651.4
rps4-rps14_3420	-	atagaacacctttcaacagtatcaataccgtcacatgaattgtaaatgca	40223	50	34	yes	4	4420	10219.9	4	7984	13448.5	4	7653	13795.9	4	6830	11142.5	4	6677	14521.8	4	6888	12859.9	4	24921.5	14628.6	4	18905.5	11918.2	4	14550	7133.55	4	11698.5	8948.36	4	21082.5	12341.9	4	21582	13454.4
rps4-rps14_3450	-	tcacatgaattgtaaatgcatgaatatgatgtaccaaaaaatctgccgtt	40253	50	32	yes	4	1355.5	3134.19	4	2633	4435.11	4	6548.5	11804.8	4	5886	9602.45	3	6057	13173.4	3	6837	12764.7	4	13675.5	8027.33	4	9982.5	6293.08	4	15625.5	7660.84	4	9952.5	7612.81	4	17469	10226.5	4	14894	9285.04
rps4-rps14_3480	-	gtaccaaaaaatctgccgttcctaatggaataggtaacaaagctactttg	40283	50	38	yes	4	1047	2420.88	4	2124	3577.73	4	1506	2714.83	4	1483	2419.37	4	2313	5030.55	4	2558.5	4776.73	4	11373	6675.79	4	11389	7179.75	4	18771	9203.01	4	8774	6711.36	4	12818	7503.79	4	10169	6339.44
rps4-rps14_3510	-	taggtaacaaagctactttgccacccactgctactaactcaccgcccccc	40313	50	54	yes	4	34963.5	80842.8	4	46956.5	79095	4	39030.5	70359.4	4	42709	69675.7	4	18967.5	41252.5	4	23657.5	44168.7	4	58081.5	34093	4	31372.5	19777.6	0	0		0	0		4	60887.5	35644.2	4	26335.5	16417.8
rps4-rps14_3540	-	ctactaactcaccgcccccccaagtcaaactggtgctcgctgtttcacca	40343	50	56	yes	4	5917	13681.3	4	11017	18557.4	4	8470	15268.7	4	10524	17168.9	4	8560	18617.2	4	10689	19956.4	4	39351	23098.5	4	33277.5	20978.5	4	65143	31938.2	4	28894	22101.4	4	43174.5	25274.8	4	27482.5	17132.8
rps4-rps14_3570	-	tggtgctcgctgtttcaccaggggctgttacaccaggtgctaaagcatgg	40373	50	56	yes	4	278	642.793	4	474.5	799.262	4	485.5	875.2	4	528	861.382	4	757	1646.4	4	959.5	1791.39	4	7307.5	4289.4	4	11300.5	7123.96	4	17085.5	8376.65	4	9244	7070.87	4	8387.5	4910.13	4	9040	5635.61
rps4-rps14_3600	-	caccaggtgctaaagcatgggtattttgtatccattgagcaaagactggt	40403	50	44	yes	4	1227.5	2838.23	4	2307	3885.98	4	2472	4456.22	4	2337.5	3813.41	4	2589.5	5631.91	4	2816.5	5258.42	4	12020	7055.57	4	13970	8806.85	4	14827	7269.35	4	8705.5	6658.97	4	10344	6055.48	4	13489.5	8409.46
rps4-rps14_3630	-	tccattgagcaaagactggttgtaattgtatagcagtatctgaaaacata	40433	50	34	yes	4	3040.5	7030.26	4	4802	8088.63	4	4775.5	8608.69	4	4088	6669.18	4	4126	8973.65	4	4209.5	7859.16	4	8988.5	5276.12	4	10396.5	6554.07	4	16633.5	8155.04	4	9482	7252.92	4	11942	6990.97	4	12938	8065.65
rps4-rps14_3660	-	tagcagtatctgaaaacatatcttgtggacgccctaaagcactcatggta	40463	50	42	yes	4	3537.5	8179.43	4	6693	11273.9	4	5533	9974.22	4	5678.5	9263.93	4	4674	10165.5	4	5308	9910.06	4	22990.5	13495.1	4	29869.5	18830.1	4	33343.5	16347.6	4	25223	19293.4	4	26463	15491.7	4	25123.5	15662.2
rps4-rps14_3690	-	gccctaaagcactcatggtatcattatgaatatacaaaccaaaactgtgg	40493	50	38	yes	4	3002.5	6942.4	4	5656	9527.14	4	4623.5	8334.68	4	4358.5	7110.48	4	2468.5	5368.75	4	3056	5705.57	4	10901	6398.73	4	11506.5	7253.83	4	15121	7413.49	4	11438	8749.1	4	9546.5	5588.62	4	12545	7820.65
rps4-rps14_3720	-	tatacaaaccaaaactgtggaagcctagaaatatacatacccagttgaga	40523	50	36	yes	4	2251	5204.77	4	4098	6902.8	4	3586.5	6465.3	4	3416.5	5573.69	4	3815	8297.25	4	4330	8084.13	4	12658.5	7430.36	4	10383.5	6545.88	4	16847.5	8259.96	4	10843.5	8294.35	4	14104	8256.63	4	15778	9836.13
rps4-rps14_3750	-	atatacatacccagttgagatgtgatatgattgcatcgcgatgcctcagg	40553	50	44	yes	4	1372.5	3173.5	4	2607	4391.31	4	1889.5	3406.16	4	2244	3660.87	4	2223	4834.81	4	2838.5	5299.49	4	14098.5	8275.62	4	11889.5	7495.27	4	15810.5	7751.54	4	9643.5	7376.46	4	12421.5	7271.67	4	14515.5	9049.08
rps4-rps14_3780	-	ttgcatcgcgatgcctcaggacacgatctaataaatcgttatatcgatta	40583	50	40	yes	4	731.5	1691.38	4	1523.5	2566.23	4	1566	2822.99	4	1656	2701.61	4	1831.5	3983.33	4	2156.5	4026.2	4	13655.5	8015.59	4	12591.5	7937.82	4	19479	9550.13	4	12369.5	9461.61	4	16801	9835.48	4	17568.5	10952.3
rps4-rps14_3810	-	ataaatcgttatatcgattagttggatcatagtctcttaccataaaaatg	40613	50	28	yes	4	2683.5	6204.8	4	5187.5	8737.98	4	4737	8539.29	4	4195.5	6844.56	4	4538	9869.71	4	4715.5	8803.86	4	16037	9413.49	4	13889.5	8756.1	4	24231.5	11880.2	4	14748.5	11281.3	4	19242.5	11264.8	4	17598	10970.7
rps4-rps14_3840	-	agtctcttaccataaaaatggctgcatgcgcagcagcaccaactatgaga	40643	50	46	yes	4	331.5	766.496	4	625.5	1053.61	4	615.5	1109.55	4	671.5	1095.49	4	386	839.513	4	497	927.902	4	8347.5	4899.87	4	10070.5	6348.56	4	11905.5	5837.01	4	11815	9037.47	4	10959	6415.51	4	14780	9213.97
rps4-rps14_3870	-	cagcagcaccaactatgagaaatccaccaatccacatgtgatgtgtgaac	40673	50	46	yes	4	1177	2721.47	4	2428	4089.8	4	1773	3196.15	4	1873.5	3056.44	4	1685.5	3665.8	4	2023	3776.95	4	19622	11517.8	4	19163	12080.6	4	30980.5	15189.1	4	14336.5	10966.2	4	21530	12603.9	4	16801.5	10474.2
rps4-rps14_3900	-	tccacatgtgatgtgtgaacaatgacagttgtgtagcatagtcagtagct	40703	50	42	yes	4	2481	5736.58	4	3797.5	6396.62	4	3303	5954.25	4	3104.5	5064.7	4	3067.5	6671.51	4	3308	6176.05	4	13289	7800.46	4	12428.5	7835.07	4	14805	7258.57	4	8155.5	6238.26	4	14843.5	8689.54	4	11947	7447.86
rps4-rps14_3930	-	gtgtagcatagtcagtagctagatatggataagggggcatggaatacata	40733	50	42	yes	4	0	0	4	0	0	4	0	0	4	0	0	4	128.5	279.475	4	122	227.775	4	1509.5	886.055	4	1448	912.835	4	1708	837.395	4	1019.5	779.831	4	884.5	517.795	4	1063	662.683
rps4-rps14_3960	-	aagggggcatggaatacatatggtgagctacaataatggttaaagagcct	40763	50	42	yes	4	1161	2684.47	4	1960.5	3302.33	4	2054	3702.7	4	1934	3155.14	4	841.5	1830.18	4	990.5	1849.27	4	6490	3809.54	4	6409.5	4040.62	4	8871.5	4349.5	4	4743	3627.99	4	7084.5	4147.34	4	6868.5	4281.88
rps4-rps14_3990	-	caataatggttaaagagcctaacatagctaggttaagagataattgagca	40793	50	34	yes	4	714	1650.91	4	1150	1937.1	4	1039.5	1873.88	4	1042.5	1700.74	4	1028.5	2236.89	4	1097.5	2049.04	4	4599.5	2699.84	4	4906	3092.8	4	5272.5	2584.99	4	3261	2494.39	4	4924	2882.56	4	5085.5	3170.34
rps4-rps14_4020	-	ggttaagagataattgagcatgccatgatgttgttagaatttcatatagg	40823	50	34	yes	4	1460	3375.82	4	2794.5	4707.14	4	2097	3780.22	4	2085.5	3402.29	4	1599.5	3478.76	4	1860	3472.63	4	11171.5	6557.51	4	10713.5	6753.91	4	17511.5	8585.5	4	9082.5	6947.34	4	11737	6870.96	4	10113	6304.53
rps4-rps14_4050	-	ttgttagaatttcatataggcctttatggccttggcctgtaaatggacct	40853	50	40	yes	4	1094	2529.55	4	1794	3021.87	4	1411	2543.58	4	1431	2334.54	4	2090.5	4546.63	4	2315	4322.12	4	12975.5	7616.44	4	11107	7001.98	4	20212.5	9909.75	4	11624.5	8891.75	4	15965	9346.08	4	13195	8225.87
rps4-rps14_4080	-	cttggcctgtaaatggacctttatgagcctctaaaatatcttttatacca	40883	50	36	yes	4	7814	18067.6	4	13753.5	23166.8	4	13972.5	25187.9	4	11221.5	18306.8	4	11085.5	24109.9	4	10731.5	20035.8	4	45003	26416.1	4	29980	18899.7	4	64940	31838.7	4	24863.5	19018.5	4	48035	28120.2	4	25455	15868.9
rps4-rps14_4110	-	ctaaaatatcttttataccatgaccaataccccagttggtcctatacata	40913	50	34	yes	4	3573.5	8262.67	4	6896.5	11616.7	4	6032	10873.8	4	6374	10398.6	4	4551.5	9899.07	4	5594.5	10445	4	54855	32199.1	4	33875	21355.2	2	38213.5	18735.2	2	30775	23540.3	4	50273.5	29430.6	4	35366.5	22047.8
rps4-rps14_4140	-	cccagttggtcctatacatatgacccgcgattagaaaaagaattgcgata	40943	50	42	yes	4	630	1456.69	4	1290.5	2173.76	4	1297	2338.07	4	1353	2207.29	4	1421.5	3091.62	4	1717	3205.65	4	9380.5	5506.22	4	10807	6812.85	4	8259.5	4049.45	4	6686.5	5114.6	4	9287	5436.71	4	9199	5734.73
rps4-rps14_4170	-	ttagaaaaagaattgcgatagctaaatgatgatgtgctatatcggttaac	40973	50	32	yes	4	3631	8395.62	4	5928	9985.3	4	5797.5	10451	4	4965	8099.92	4	5108	11109.4	4	5224.5	9754.17	4	13158.5	7723.85	4	10969.5	6915.3	4	14602.5	7159.29	4	11607.5	8878.75	4	14200	8312.83	4	16521	10299.3
rps4-rps14_4200	-	gatgtgctatatcggttaaccatagacccccagtcactggatctaatccg	41003	50	48	yes	4	4493.5	10389.9	4	8787	14801.1	4	7815	14087.9	4	8241	13444.4	4	6887.5	14979.6	4	7984	14906.2	4	45209.5	26537.3	4	35189	22183.5	4	63893.5	31325.6	4	42901.5	32816	4	42674	24981.8	4	38051.5	23721.6
rps4-rps14_4230	-	cagtcactggatctaatccgccacgaaaagtaagaaattccgagtatttt	41033	50	40	yes	4	1888	4365.44	4	3923	6608.02	4	5272	9503.72	4	4944	8065.66	4	4785.5	10408	4	5190	9689.76	4	10263	6024.24	4	8656.5	5457.15	4	13630	6682.49	4	16407	12550	4	11538	6754.46	4	17104.5	10663.1
rps4-rps14_4260	-	taagaaattccgagtattttgaccaatttaaggtaaaaaagggagttgct	41063	50	32	yes	4	442	1021.99	4	758	1276.8	4	777.5	1401.58	4	882	1438.9	4	1090.5	2371.73	4	1323	2470.05	4	2285.5	1341.56	4	1579.5	995.735	4	3046.5	1493.63	4	1936	1480.88	4	2080	1217.65	4	2381	1484.33
rps4-rps14_4290	-	aggtaaaaaagggagttgctccttcagcaaaacttggataaagttgagcc	41093	50	42	yes	4	520	1202.35	4	1017	1713.07	4	1051.5	1895.52	4	1177.5	1920.98	4	1238	2692.53	4	1479.5	2762.23	4	9489.5	5570.2	4	8325.5	5248.49	4	10680	5236.17	4	6378	4878.63	4	9303.5	5446.37	4	8607.5	5365.98
rps4-rps14_4320	-	aacttggataaagttgagccaaaagatcccgattcaagataaattcatga	41123	50	34	yes	4	1819	4205.9	4	3605.5	6073.21	4	3000.5	5408.94	4	3116	5083.46	4	2187	4756.51	4	2705.5	5051.18	4	11900.5	6985.43	4	10800	6808.44	4	16849	8260.7	4	12888.5	9858.6	4	14277	8357.9	4	14383.5	8966.79
rps4-rps14_4350	-	gattcaagataaattcatgaggaagcggtatttctttaggatctactcca	41153	50	36	yes	4	2628.5	6077.63	4	4590	7731.54	4	4199.5	7570.35	4	3978	6489.73	4	1972	4288.91	4	2208	4122.35	4	33863.5	19877.4	4	29014.5	18291.1	4	48101.5	23583.1	4	25621	19597.9	4	35639.5	20863.7	4	29699	18514.6
rps4-rps14_4380	-	tttctttaggatctactccagcgtttagaaattggttaatcggtaaagat	41183	50	34	yes	4	1831.5	4234.8	4	3115	5247	4	2673.5	4819.46	4	2560	4176.4	4	1793	3899.6	4	1965.5	3669.6	4	3978.5	2335.32	4	4290	2704.46	4	5613	2751.93	4	4591.5	3512.11	4	5873.5	3438.41	4	6867	4280.94
rps4-rps14_4410	-	attggttaatcggtaaagatacatgtacttgatgtcctgcccaagaaagg	41213	50	40	yes	4	1179	2726.09	4	2176	3665.32	4	1857.5	3348.47	4	2140.5	3492.02	4	2010.5	4372.64	4	2442	4559.23	4	9308.5	5463.96	4	12175.5	7675.57	4	12459	6108.37	4	11600	8873.01	4	10514.5	6155.3	4	13554	8449.67
rps4-rps14_4440	-	gatgtcctgcccaagaaagggacccaagtcctagtagccctgctaaatgg	41243	50	54	yes	4	1397.5	3231.31	4	2723.5	4587.55	4	2186	3940.65	4	2594.5	4232.68	4	1755.5	3818.04	4	2276	4249.3	4	19978	11726.8	4	23885	15057.4	4	32614	15989.9	4	25248.5	19313	4	20986	12285.4	4	22627.5	14106.2
rps4-rps14_4470	-	ctagtagccctgctaaatggtgattcaacatagattctacatcttggaac	41273	50	40	yes	4	3221.5	7448.77	4	5522.5	9302.27	4	5270.5	9501.01	4	4953	8080.35	4	3906.5	8496.26	4	4393.5	8202.69	4	19759	11598.3	4	19624.5	12371.5	4	30441	14924.6	4	17921	13708	4	24642	14425.7	4	21661	13503.6
rps4-rps14_4500	-	tagattctacatcttggaaccaagccaattttggagctgctttgtgataa	41303	50	38	yes	4	2119.5	4900.72	4	3979	6702.35	4	3443	6206.62	4	3442.5	5616.11	4	3107	6757.42	4	3579.5	6682.94	4	14502	8512.47	4	16246.5	10242	4	15537.5	7617.7	4	12469.5	9538.1	4	13470.5	7885.77	4	18737	11680.8
rps4-rps14_4530	-	ttggagctgctttgtgataatggaaccaaccagcaaaaagcattaaggct	41333	50	42	yes	4	762.5	1763.06	4	1332	2243.66	4	1385	2496.71	4	1540.5	2513.18	4	1427.5	3104.67	4	1741.5	3251.39	4	6946.5	4077.5	4	6893	4345.42	4	10647.5	5220.24	4	6433.5	4921.08	4	7549.5	4419.56	4	9953.5	6205.09
rps4-rps14_4560	-	cagcaaaaagcattaaggctgcgaagaccaatgcgccaattgcggtacaa	41363	50	48	yes	4	785.5	1816.24	4	1572	2647.92	4	1946.5	3508.91	4	2055	3352.54	4	1298	2823.02	4	1633.5	3049.75	4	15310	8986.75	4	14914.5	9402.27	4	20357	9980.59	4	17426	13329.4	4	16090	9419.25	4	19513	12164.6
rps4-rps14_4590	-	atgcgccaattgcggtacaataaagttgtaattcactagttattccggat	41393	50	38	yes	4	3229	7466.11	4	5390	9079.08	4	4643	8369.83	4	4262	6953.05	4	4639.5	10090.5	4	5273	9844.72	4	13115.5	7698.61	4	9272	5845.17	4	16409	8044.97	4	10870	8314.62	4	13853	8109.69	4	14852.5	9259.17
rps4-rps14_4620	-	attcactagttattccggatgctcgccaaatctgaaaaaagcctgaggtt	41423	50	42	yes	4	1548	3579.29	4	2970	5002.76	4	2247.5	4051.52	4	2489.5	4061.38	4	2578	5606.9	4	3107	5800.78	4	9687	5686.13	4	11259.5	7098.12	4	11586.5	5680.61	4	9766.5	7470.54	4	9841	5761.02	4	12275.5	7652.65
rps4-rps14_4650	-	tctgaaaaaagcctgaggttatttgtattcctcggaagcctccgcccaca	41453	50	48	yes	4	8557.5	19786.7	4	17819	30014.9	3	16444	29643.2	3	22587	36848.5	4	12610	27425.5	4	18788	35077.3	4	54792.5	32162.4	4	39568	24944.1	0	0		0	0		4	60098	35182	4	32409.5	20204.3
rps4-rps14_4680	-	ctcggaagcctccgcccacatctccattcaggatttcttggcccactatt	41483	50	54	yes	4	7846.5	18142.7	4	14594	24582.6	4	11296.5	20364	4	12921.5	21080.2	4	11804.5	25673.6	4	14067.5	26264.1	4	50103	29409.8	4	38848.5	24490.5	0	0		0	0		4	55735.5	32628.1	4	32152	20043.8
rps4-rps14_4710	-	ggatttcttggcccactattggccaaaccacctgagcactaggtccaatg	41513	50	52	yes	4	2744	6344.69	4	5172	8711.87	4	4622.5	8332.88	4	5371	8762.27	4	3428	7455.57	4	4449	8306.31	4	30690.5	18014.9	4	33374	21039.3	4	26085.5	12789.1	4	13708.5	10485.8	4	29126.5	17051	4	27847	17360
rps4-rps14_4740	-	cctgagcactaggtccaatgtgagtaggatcactcagccatgcttcataa	41543	50	48	yes	4	3170	7329.69	4	5871.5	9890.13	4	5493.5	9903.01	4	5656	9227.23	4	4616	10039.4	4	5455.5	10185.4	4	35573.5	20881.1	4	31666.5	19962.9	4	47355	23217.1	4	28440	21754.2	4	38947.5	22800.3	4	35180	21931.5
rps4-rps14_4770	-	cactcagccatgcttcataattggaaaaacgagcaccatggaaatacatg	41573	50	42	yes	4	1299	3003.55	4	2189.5	3688.06	4	1761.5	3175.42	4	1776	2897.37	4	1778.5	3868.06	4	2044	3816.16	4	12337	7241.65	4	14807	9334.5	4	14986.5	7347.55	4	10804	8264.14	4	13436	7865.57	4	15679.5	9774.73
rps4-rps14_4800	-	gagcaccatggaaatacatgccactcagccaaagaaagatgatagagagt	41603	50	44	yes	4	306	707.535	4	571.5	962.652	4	407	733.69	4	417.5	681.111	4	158.5	344.722	4	180.5	336.994	4	4821	2829.86	4	5033	3172.86	4	9040.5	4432.36	4	5612.5	4293.08	4	4948	2896.61	4	6542.5	4078.65
rps4-rps14_4830	-	aaagaaagatgatagagagttggccgaaatgggcactaaatacttttcga	41633	50	38	yes	4	213.5	493.656	4	377	635.03	4	750	1352.01	4	775	1264.34	4	933.5	2030.27	4	1103.5	2060.24	4	4145	2433.06	4	4885	3079.56	4	8507.5	4171.04	4	4968.5	3800.48	4	7241.5	4239.25	4	7392	4608.23
rps4-rps14_4860	-	gggcactaaatacttttcgagagatttcctccaaatcactggtatgacta	41663	50	40	yes	4	5837	13496.3	4	8975	15117.8	4	7504.5	13528.2	4	7115.5	11608.3	4	6057.5	13174.5	4	6398.5	11946	4	23588	13845.8	4	23499	14814	4	36113	17705.4	4	22620.5	17302.8	4	33673.5	19712.8	4	27141	16919.9
rps4-rps14_4890	-	ccaaatcactggtatgactatcaaaatcgtgagcatcagcatgtaggttc	41693	50	42	yes	4	1206.5	2789.68	4	2047	3448.03	4	2696	4860.02	4	2770.5	4519.81	4	2867	6235.45	4	3331	6218.99	4	14839.5	8710.58	4	18976.5	11963	4	26704.5	13092.6	4	16624.5	12716.3	4	17952.5	10509.6	4	19590.5	12212.9
rps4-rps14_4920	-	gagcatcagcatgtaggttccagatccaagtggtagtatcaggtccctta	41723	50	48	yes	4	1099	2541.11	4	2111.5	3556.67	4	1658	2988.84	4	1935	3156.77	4	1659	3608.16	4	2149	4012.19	4	31500	18490.1	4	20948	13205.9	4	35796	17550	4	18543	14183.8	4	22584	13220.9	4	26669.5	16626
rps4-rps14_4950	-	tggtagtatcaggtcccttagctattgttcttgagaaatgaccgggttta	41753	50	42	yes	4	1235	2855.57	4	1968	3314.96	4	1425	2568.82	4	1510.5	2464.24	4	2707.5	5888.55	4	3057	5707.43	4	9709.5	5699.34	4	9528.5	6006.87	4	13379.5	6559.68	4	6777.5	5184.21	4	8511.5	4982.72	4	11166.5	6961.29
rps4-rps14_4980	-	ttgagaaatgaccgggtttagcccattcctcgaaagaagtttttatggga	41783	50	42	yes	4	487.5	1127.2	4	865	1457.03	4	724.5	1306.04	4	760	1239.87	4	613.5	1334.3	4	777.5	1451.6	4	7881.5	4626.33	4	8510	5364.8	4	6405.5	3140.48	4	3920	2998.47	4	7245.5	4241.59	4	10805.5	6736.24
rps4-rps14_5010	-	cgaaagaagtttttatgggatccctatctaccaaaattttgacttctggt	41813	50	36	yes	4	2525	5838.32	4	4363.5	7350.01	4	3995	7201.7	4	4082.5	6660.21	4	3554	7729.6	4	4188	7819.02	4	18935	11114.6	4	17029.5	10735.6	4	27306.5	13387.8	4	15527.5	11877.2	4	16655.5	9750.3	4	22772.5	14196.6
rps4-rps14_5040	-	ccaaaattttgacttctggttccggcgaacgaataatcattgagtcctcc	41843	50	44	yes	4	3491.5	8073.06	4	6337.5	10675.1	4	5663.5	10209.5	4	6220	10147.3	4	4954	10774.5	4	5964	11134.8	4	57112	33523.9	4	19075.5	12025.4	4	64036	31395.4	4	35876	27442.1	4	50097.5	29327.6	4	32579.5	20310.3
rps4-rps14_5070	-	gaataatcattgagtcctcctctttccggacaacacatacaaagaaaccc	41873	50	42	no	4	11074.5		4	17931.5		4	15662.5		4	15415		4	11476.5		4	13297.5		4	41630		4	24356.5		4	52427		4	32991.5		4	42462		4	27243.5
rps4-rps14_5100	-	caacacatacaaagaaacccgccaacagtcactcaagtaattagtgaacc	41903	50	42	no	4	3715		4	7519.5		4	6537.5		4	7790.5		4	7662.5		4	9417.5		4	13211		4	20140.5		4	22155		4	18180.5		4	20557		4	16576.5
rps4-rps14_5130	-	actcaagtaattagtgaaccgatgatagatacttagaatttttttttctt	41933	50	26	no	4	6799		4	9314		4	9807.5		4	8916.5		4	7986.5		4	8627.5		4	5594		4	8102.5		4	6584		4	8119.5		4	6616.5		4	6486
rps4-rps14_5160	-	acttagaatttttttttctttctcttctatcttccatctattcatctatt	41963	50	24	no	4	22082.5		4	25942.5		4	30196		4	23080.5		4	14063.5		4	13528		4	48374		4	46604		4	52813		4	52006.5		4	41183.5		4	28527.5
rps4-rps14_5190	-	cttccatctattcatctattttctttagttattcactagagcaattatga	41993	50	28	no	4	10919		4	13952		4	13583		4	12433		4	10226.5		4	10855.5		4	9539.5		4	12335		4	10779		4	9988.5		4	11878.5		4	9360
rps4-rps14_5220	-	attcactagagcaattatgatctggaagtcgatctggggcaagtgttcgg	42023	50	46	no	4	181		4	283.5		4	395.5		4	519		4	466.5		4	801		4	1836.5		4	3393		4	4272		4	4366		4	2120.5		4	3921.5
rps4-rps14_5250	-	gatctggggcaagtgttcggatctattatgacatatccatagggtgctca	42053	50	46	no	4	257		4	402		4	435		4	476		4	516.5		4	655.5		4	1541		4	2646.5		4	1588		4	2166.5		4	1447.5		4	2161
rps4-rps14_5280	-	acatatccatagggtgctcaacggacccttttttataattaaaaaaagtt	42083	50	32	no	4	0		4	0		4	172		4	141		4	178		4	180		4	911.5		4	1489.5		4	874		4	1228		4	799.5		4	914.5
rps4-rps14_5310	-	ttttataattaaaaaaagttttagcgcctttacattggtacacaaagagc	42113	50	28	no	4	389		4	610		4	570		4	538		4	460.5		4	484.5		4	1501		4	2070.5		4	1341		4	1796.5		4	1068		4	1041.5
rps4-rps14_5340	-	tacattggtacacaaagagctttttttataacctaatcgagtgtattcat	42143	50	30	no	4	550.5		4	1014.5		4	1017.5		4	712.5		4	782		4	700.5		4	2048		4	3100.5		4	1401.5		4	2633		4	1338.5		4	1549
rps4-rps14_5370	-	acctaatcgagtgtattcatatttcaattattaagttccgaaatgtagcc	42173	50	32	no	4	339.5		4	589		4	933.5		4	758		4	747.5		4	769		4	2553		4	2811.5		4	2768.5		4	2966.5		4	1847		4	1922
rps4-rps14_5400	-	ttaagttccgaaatgtagcctattttttttatagataatattatcctatt	42203	50	22	no	4	503		4	939.5		4	898		4	580.5		4	439		4	373		4	1995.5		4	2610.5		4	1731		4	2603		4	1250.5		4	1137.5
rps4-rps14_5430	-	atagataatattatcctatttcaataaatgcttattagtcattactaaga	42233	50	20	no	4	163.5		4	282		4	325		4	143.5		4	119.5		4	0		4	1228		4	1976		4	1064.5		4	1774.5		4	753		4	923
rps4-rps14_5460	-	cttattagtcattactaagaaaaagtctagtattgatatttagtcatttt	42263	50	22	no	4	142.5		4	214.5		4	264		4	116		4	242.5		4	192		4	538.5		4	876		4	150.5		4	238		4	347.5		4	440
rps4-rps14_5490	-	tattgatatttagtcattttgaaatatcttttattggttttagttttaat	42293	50	16	no	4	165.5		4	276.5		4	313		4	131.5		4	199.5		4	118.5		4	258		4	304.5		4	146.5		4	222		4	156.5		4	114.5
rps4-rps14_5520	-	ttattggttttagttttaatagtagaaaataacaaatagaaaaaactaaa	42323	50	16	no	4	0		4	0		4	0		4	0		4	0		4	0		4	0		4	0		4	0		4	0		4	0		4	0
rps4-rps14_5550	-	aacaaatagaaaaaactaaatatatagatattctcatattcatgtactac	42353	50	20	no	4	207.5		4	347		4	425		4	284		4	361.5		4	300		4	549.5		4	764.5		4	611		4	886		4	374.5		4	417
rps4-rps14_5580	-	ttctcatattcatgtactacttacccctagagactaccagataaaataga	42383	50	34	no	4	354.5		4	667		4	697.5		4	710.5		4	690.5		4	831.5		4	4888		4	7691		4	5578.5		4	5496.5		4	3992		4	4464
rps4-rps14_5610	-	agactaccagataaaatagaacgatttgagaaaaggatataatgaaattt	42413	50	26	no	4	0		4	0		4	0		4	0		4	0		4	0		4	0		4	0		4	0		4	0		4	105		4	0
rps4-rps14_5640	-	aaaaggatataatgaaatttttgtcttttattggttcttctaatagaaac	42443	50	22	no	4	1160.5		4	1448.5		4	1374		4	1132.5		4	1122.5		4	1162		4	908		4	1143		4	713		4	1087.5		4	515		4	507
rps4-rps14_5670	-	ttggttcttctaatagaaacaaggatctgttttatttgaccgagaggacc	42473	50	38	no	4	229		4	289.5		4	297.5		4	353		4	286		4	359		4	713		4	837.5		4	465.5		4	447.5		4	563		4	543.5
rps4-rps14_5700	-	tttatttgaccgagaggaccaagaaaccaaaaaacaattaattataaaaa	42503	50	26	no	4	0		4	0		4	0		4	0		4	0		4	0		4	763.5		4	839.5		4	831		4	798		4	727		4	768.5
rps4-rps14_5730	-	aaaacaattaattataaaaacaaatagcaaatattatagaatagaataaa	42533	50	12	no	4	0		4	0		4	0		4	0		4	107		4	0		4	0		4	0		4	0		4	0		4	0		4	0
rps4-rps14_5760	-	atattatagaatagaataaaaaaaaaaagaaacaaagggaaagttcttat	42563	50	18	no	4	0		4	0		4	0		4	0		4	0		4	0		4	0		4	0		4	0		4	0		4	0		4	0
rps4-rps14_5790	-	aacaaagggaaagttcttattcgaagcgcctcgtgatcgtcaaccaattc	42593	50	44	yes	4	1883	4353.88	4	2896	4878.11	4	2791	5031.27	4	3414	5569.62	4	2006.5	4363.94	4	2634	4917.69	4	19104	11213.8	4	22216	14005.2	4	23442.5	11493.3	4	16276	12449.8	4	15746	9217.87	4	15132	9433.41
rps4-rps14_5820	-	tcgtgatcgtcaaccaattctgtgcttcaatataattaccaggagtaagc	42623	50	40	yes	4	859	1986.18	4	1195	2012.89	4	1257.5	2266.87	4	1332	2173.03	4	924	2009.61	4	1103.5	2060.24	4	6868.5	4031.71	4	8159.5	5143.84	4	8838	4333.08	4	7537	5765.16	4	7122.5	4169.59	4	7857	4898.12
rps4-rps14_5850	-	tataattaccaggagtaagcgttatagcctgtttccaatactcagcggct	42653	50	42	yes	4	662	1530.68	4	986	1660.85	4	1006.5	1814.4	4	1336.5	2180.37	4	799	1737.75	4	1042	1945.42	4	5732.5	3364.9	4	6258	3945.11	4	6860.5	3363.55	4	4529.5	3464.68	4	5062.5	2963.64	4	5326	3320.27
rps4-rps14_5880	-	gtttccaatactcagcggcttgagcgaaccaagcctccgccatttcagaa	42683	50	52	yes	4	1347	3114.54	4	2608.5	4393.84	4	2985.5	5381.9	4	4874.5	7952.28	4	2399.5	5218.68	4	4150.5	7749	4	10853	6370.56	4	15403	9710.22	4	17561.5	8610.02	4	14253	10902.3	4	11184	6547.23	4	14108.5	8795.35
rps4-rps14_5910	-	aagcctccgccatttcagaatctccttgttgaatggcctgttctccacgg	42713	50	52	yes	4	4880.5	11284.7	4	8006.5	13486.4	4	5725.5	10321.2	4	8614.5	14053.7	4	1678	3649.49	4	2273	4243.7	4	12258.5	7195.57	4	15885.5	10014.4	4	18499	9069.65	4	14203.5	10864.5	4	11927.5	6982.48	4	16080	10024.4
ycf3-ex2-ex3	-	ggcctgttctccacggtaatgacagatcac	42736	30	53	yes	4	573	1324.89	4	865	1457.03	4	891.5	1607.09	4	1018	1660.77	4	750	1631.18	4	982	1833.4	4	6481.5	3804.55	4	7949.5	5011.45	4	10002	4903.76	4	6324.5	4837.7	4	6703.5	3924.3	4	8715	5433
ycf3-in2-ex3	-	ggcctgttctccacggtcggaataggcgga	42737	30	63	no	4	0		4	0		4	0		4	0		4	0		4	0		4	816		4	1027		4	1977.5		4	1633.5		4	1085		4	1690.5
ycf3-intron2_0	-	gtcggaataggcggatcaattccctccctgagaaccgtacttgagagttt	42762	50	50	no	4	685.5		4	1175.5		4	941		4	1235.5		4	646		4	928.5		4	5194.5		4	7366		4	7085		4	6456		4	4519		4	5922
ycf3-intron2_70	-	aaccaactcttttgttttggtgtaccagttttttaactttaacctacttt	42832	50	30	no	4	1373		4	2166.5		4	1718		4	1707		4	1250.5		4	1393.5		4	4503		4	6743.5		4	4641		4	4720		4	2926		4	3128.5
ycf3-intron2_140	-	tgtctaattgaatgagatttcttatagattttttgtttttcttggattaa	42902	50	22	no	4	1033		4	1386		4	1120.5		4	980.5		4	918.5		4	974.5		4	705		4	543.5		4	537		4	584.5		4	432.5		4	417
ycf3-intron2_210	-	gagtttcaaactttcattttgatttaattaatatattaattaatataata	42972	50	12	no	4	390		4	523.5		4	371		4	279		4	244.5		4	203		4	0		4	0		4	0		4	0		4	0		4	0
ycf3-intron2_280	-	cttcagaaaaaaaagcatgtccactgttattagatattagaattttctga	43042	50	28	no	4	506.5		4	763.5		4	1094		4	1091		4	980.5		4	1099		4	1079		4	1601.5		4	1432		4	1912.5		4	1298		4	1303.5
ycf3-intron2_350	-	atataaaaatttatatagaatctttgaaaaagactttttcatacttcata	43112	50	16	no	4	168		4	191.5		4	256.5		4	158		4	213.5		4	168.5		4	606.5		4	548.5		4	570.5		4	838		4	422		4	477
ycf3-intron2_420	-	tctttaggatctgatgctacaccgctgctcaataccttcggggattactc	43182	50	48	no	4	928		4	1634.5		4	1235.5		4	1578.5		4	1285		4	1851		4	9861		4	13535		4	13537.5		4	9776.5		4	8648.5		4	10777.5
ycf3-intron2_490	-	aagatttatctcatattatgatataaataaacagctcttgttgtgtcggt	43252	50	28	no	4	608		4	1043.5		4	1000.5		4	1039		4	763		4	881		4	3114.5		4	4839.5		4	4320.5		4	4175.5		4	2613		4	3614
ycf3-intron2_560	-	ctttacggtgcttcctctatcaattaaatctttttttatccatagaaaag	43322	50	30	no	4	2418		4	3548		4	2541		4	2612		4	1808		4	2113.5		4	7380.5		4	10261.5		4	8337		4	7867		4	5099		4	6452.5
ycf3-intron2_630	-	gtcttcacttcatatttcgatggatgaagtttagttatttgctacagctg	43392	50	36	no	4	596		4	890		4	570		4	606.5		4	455.5		4	523.5		4	612		4	837		4	242		4	178		4	409.5		4	364
ycf3-intron2_737	-	ttttattgactagcgttcgttctttttttctatagtggagatagtcgcac	43499	50	36	no	4	918		4	1400.5		4	804		4	909.5		4	975		4	1070.5		4	3247		4	3975.5		4	3302.5		4	3692		4	2169		4	3343
ycf3-ex2-in2	-	tggagatagtcgcacgtaatgacagatcac	43523	30	47	no	4	0		4	0		4	0		4	0		4	0		4	0		4	776		4	1416		4	1058		4	1045.5		4	749		4	1133.5
rps4-rps14_5940	-	gaatggcctgttctccacggtaatgacagatcacagccatattattaaaa	43530	50	40	yes	4	610.5	1411.6	4	822	1384.6	4	935.5	1686.41	4	961	1567.78	4	828	1800.82	4	968	1807.26	4	5773	3388.67	4	8420	5308.06	4	8623	4227.67	4	5812.5	4446.07	4	5400	3161.22	4	6150	3833.96
rps4-rps14_5970	-	tcacagccatattattaaaagcttgtggtaaaaaggggtttcgttctaat	43560	50	34	yes	4	156.5	361.86	4	155	261.087	4	297.5	536.297	4	331.5	540.811	4	228	495.878	4	305	569.437	4	832.5	488.666	4	1130.5	712.68	4	1190.5	583.676	4	821	627.995	4	894	523.357	4	942	587.25
rps4-rps14_6000	-	aaaaggggtttcgttctaatgcccgaaaataatattctaaagctttggta	43590	50	34	yes	4	489	1130.67	4	627.5	1056.98	4	573.5	1033.84	4	564.5	920.928	4	420.5	914.547	4	459	856.955	4	2719.5	1596.31	4	3372.5	2126.06	4	3572.5	1751.52	4	3067.5	2346.38	4	2142	1253.95	4	2448.5	1526.41
rps4-rps14_6030	-	aatattctaaagctttggtatgttccccattacttgtatggataaggcct	43620	50	36	yes	4	889.5	2056.71	4	1326	2233.55	4	1133	2042.43	4	1289	2102.88	4	1232	2679.48	4	1575.5	2941.47	4	7039	4131.79	4	7816.5	4927.61	4	7759.5	3804.31	4	7495.5	5733.42	4	4935.5	2889.29	4	7080.5	4414.04
rps4-rps14_6060	-	tacttgtatggataaggcctatattatagagtatataacttcgatcatag	43650	50	30	yes	4	930.5	2151.51	4	1176	1980.89	4	1106.5	1994.66	4	1034.5	1687.69	4	861	1872.59	4	940.5	1755.92	4	5543.5	3253.96	4	4340	2735.98	4	2419	1185.98	4	1738.5	1329.8	4	3723	2179.48	4	4115.5	2565.64
rps4-rps14_6090	-	gtatataacttcgatcataggggtcaatttctagtcgcatagcttcataa	43680	50	36	yes	4	996.5	2304.11	4	1503.5	2532.54	4	1361	2453.44	4	1417.5	2312.52	4	1231.5	2678.39	4	1444.5	2696.89	4	6017.5	3532.19	4	6512.5	4105.55	3	7217	3538.34	3	4819	3686.12	4	4914	2876.71	4	5381	3354.56
rps4-rps14_6120	-	ctagtcgcatagcttcataataattctgtaatgcttccgcataatttcct	43710	50	36	yes	4	1974	4564.29	4	2931.5	4937.91	4	2412.5	4348.96	4	2459	4011.62	4	1293	2812.15	4	1487	2776.24	4	8486	4981.16	4	9014	5682.53	4	10471.5	5133.95	4	7139	5460.73	4	5915.5	3462.99	4	6597.5	4112.93
rps4-rps14_6150	-	atgcttccgcataatttccttcagattgagccgacatccgatctctgtaa	43740	50	44	yes	4	1292.5	2988.53	4	1952.5	3288.85	4	2161.5	3896.49	4	2656	4333.01	4	1877	4082.29	4	2651.5	4950.36	4	8032.5	4714.96	4	10743.5	6772.82	4	13543.5	6640.08	4	10506.5	8036.58	4	8601	5035.11	4	9799	6108.78
ycf3-ex1-ex2	-	attgagccgacatcccatctctgtaataag	43753	30	43	yes	4	1258	2908.75	4	1990	3352.02	4	2597.5	4682.46	4	3897	6357.58	4	1598.5	3476.58	4	2867.5	5353.64	4	8310	4877.85	4	9999.5	6303.8	4	10070	4937.1	4	5329	4076.23	4	7298	4272.32	4	7550.5	4707.04
ycf3-in1-ex2	-	ttgagccgacatccgttacggtcgtcattc	43754	30	53	no	4	434.5		4	787.5		4	817		4	1101.5		4	601.5		4	848		4	2270.5		4	4062		4	1911		4	2497		4	1508		4	2395.5
ycf3-intron1_0	-	ttacggtcgtcattcgctttaacgaactctccgtttcagaaccgtatgtg	43780	50	46	no	4	758		4	1265		4	950.5		4	1170		4	933		4	1423.5		4	3115.5		4	5337		4	3813.5		4	4612		4	2925		4	3591.5
ycf3-intron1_70	-	tcctcctttaggtgcataatgaaaataatatatgtaaaaatgtgatgtca	43850	50	28	no	4	438.5		4	533		4	519		4	439.5		4	480.5		4	492		4	188		4	165		4	184		4	129.5		4	179		4	142.5
ycf3-intron1_140	-	atgtttttacaagaaatccctagccaaccttcttgcaaaagatcttttct	43920	50	34	no	4	1870		4	2910.5		4	2371		4	2804		4	1612		4	2057		4	7181		4	12126.5		4	8010		4	7160.5		4	5469		4	6343.5
ycf3-intron1_210	-	ctagataaaaataaaaaaggaaactctaaaaatttctttgttctcaacgc	43990	50	26	no	4	1059		4	1684.5		4	1331.5		4	1679		4	652.5		4	917.5		4	908.5		4	1359		4	972.5		4	1094		4	618.5		4	758.5
ycf3-intron1_280	-	gtcacttcaacagtcttcaatggttatacgggtatccaaaatacgaacga	44060	50	40	no	4	795.5		4	1184		4	828.5		4	832.5		4	893		4	1033		4	3747.5		4	4584		4	4438.5		4	4163		4	3559		4	4854
ycf3-intron1_350	-	accattttaattagtcccaatcccaacgaagaagaagaaagggaatcatt	44130	50	36	no	4	0		4	0		4	0		4	0		4	102.5		4	116		4	531.5		4	663		4	754.5		4	765.5		4	611.5		4	602.5
ycf3-intron1_420	-	gttgatttctcggcgtagtgcttcttcccctatgcctcctattcgtatat	44200	50	46	no	4	11949.5		4	17522		4	16015.5		4	19555.5		4	13733		4	17789		4	38812		4	34273		4	58279.5		4	27227.5		4	37587.5		4	27143.5
ycf3-intron1_490	-	gatctgtaatacgggaaccataggtaaaaaccttttgctcaatactataa	44270	50	34	no	4	715.5		4	1124		4	1212		4	1137.5		4	861.5		4	902		4	8352.5		4	11611.5		4	9079		4	9330.5		4	6725.5		4	8073.5
ycf3-intron1_560	-	ggctgcattaatcgtggatacatgacagaagggattgttttttttatatt	44340	50	34	no	4	156.5		4	214		4	193		4	165		4	212		4	194.5		4	4009		4	4502.5		4	5293.5		4	2565		4	3903		4	4294.5
ycf3-intron1_664	-	attccaatcaaaatcggcgagaaaaaaaataatgataatcaaatcgcacc	44444	50	32	no	4	319.5		4	490		4	452.5		4	508.5		4	234.5		4	244		4	2916.5		4	3050.5		4	4241		4	3529		4	3018		4	3771
ycf3-ex1-in1	-	taatcaaatcgcaccatctctgtaataagt	44467	30	33	no	4	520		4	862		4	753		4	791.5		4	455.5		4	588.5		4	7253		4	6522.5		4	9052.5		4	8879.5		4	8683		4	9060.5
rps4-rps14_6180	-	ccgacatccgatctctgtaataagtaaatgcctctttttctccggaagtt	44484	50	42	yes	4	1939	4483.37	4	2840.5	4784.62	4	2559.5	4613.95	4	3202.5	5224.57	4	1861	4047.49	4	2717	5072.65	4	9941.5	5835.52	4	11511	7256.66	4	6872	3369.19	4	5033	3849.82	4	7652	4479.56	4	8410.5	5243.17
rps4-rps14_6210	-	cctctttttctccggaagttgtcggaatgactcgtaataagatatcggct	44514	50	44	yes	4	620	1433.57	4	885	1490.72	4	738.5	1331.28	4	902.5	1472.34	4	389.5	847.125	4	460.5	859.756	4	3910	2295.12	4	5418	3415.57	4	5448.5	2671.28	4	4787.5	3662.03	4	3867.5	2264.07	4	4525	2820.92
rps4-rps14_6240	-	ctcgtaataagatatcggctacaattgtaaaggttttatcaataaaattt	44544	50	26	yes	4	887	2050.93	4	1162.5	1958.15	4	1195.5	2155.1	4	1072.5	1749.68	4	543.5	1182.06	4	584.5	1091.26	4	2925	1716.93	4	3290	2074.05	4	3613	1771.37	4	3148.5	2408.33	4	2537.5	1485.48	4	3274	2041.04
rps4-rps14_6270	-	aggttttatcaataaaatttccatttatacgcgatcttggcataggtagt	44574	50	32	yes	4	235.5	544.524	4	320.5	539.86	4	229	412.813	4	205	334.438	4	303	658.996	4	356.5	665.587	4	3131	1837.85	4	3250.5	2049.15	4	2828.5	1386.75	4	2706	2069.86	4	2380.5	1393.57	4	3759.5	2343.7
rps4-rps14_6300	-	gcgatcttggcataggtagtaatccattctctaactctttttatttcctt	44604	50	36	no	4	1833.5		4	2550.5		4	2534.5		4	2576.5		4	1581		4	1924.5		4	21126		4	15929		4	21800		4	13841.5		4	14103		4	13323
rps4-rps14_6330	-	ctaactctttttatttcctttaccttttcttttgtgagaaaattttctca	44634	50	26	no	4	1763		4	2208.5		4	2068.5		4	1917.5		4	698		4	733		4	2370		4	3218		4	2123		4	3015.5		4	1442		4	1799
rps4-rps14_6360	-	tttgtgagaaaattttctcacaaacaaaggaattgtatagtacgaactaa	44664	50	28	no	4	0		4	0		4	0		4	0		4	0		4	0		4	449		4	682		4	473.5		4	761.5		4	416		4	544
rps4-rps14_6390	-	aattgtatagtacgaactaacataaaagcggactcattaaaaaaaacctt	44694	50	28	no	4	258.5		4	404		4	583		4	499.5		4	551.5		4	639.5		4	1872.5		4	2147.5		4	1900.5		4	2525		4	1752.5		4	1747.5
rps4-rps14_6420	-	gactcattaaaaaaaaccttctatctacttccaaattttccggtcaaaaa	44724	50	30	no	4	799.5		4	1390.5		3	1268		3	1117		4	1020.5		4	1138		4	4070		4	6754		4	4291.5		4	6418		4	2527.5		4	4020.5
rps4-rps14_6450	-	ccaaattttccggtcaaaaagggtatctattaaccataatctaaaaaacg	44754	50	32	no	4	442.5		4	712.5		4	633.5		4	460		4	528.5		4	479		4	1869		4	3055.5		4	1460		4	2207		4	1272.5		4	1843.5
rps4-rps14_6480	-	taaccataatctaaaaaacgatgaataactcgctattcacccagatactc	44784	50	34	no	4	2422		4	3832.5		4	3110		4	4294.5		4	2465		4	3470.5		4	5789		4	9020.5		4	6783		4	7763.5		4	4214.5		4	5658
rps4-rps14_6510	-	cgctattcacccagatactcagtcataatcttgatgtcggagagatggcc	44814	50	48	no	4	196		4	237.5		4	271		4	397		4	241.5		4	288		4	759		4	1105.5		4	1104		4	1391		4	698.5		4	988
rps4-rps14_6540	-	ttgatgtcggagagatggccgagtggttgaaggcgtaacattggaactgt	44844	50	50	no	4	0		4	0		4	0		4	0		4	0		4	0		4	0		4	0		4	0		4	0		4	0		4	0
trnS-GGA-2	+	tctacataacagttccaatgttacgccttcaaccactcggccatctctcc	44852	50	48	no	2	58234.5		2	54861.5		0	0		0	0		1	58967		1	48661		4	0		4	0		0	0		0	0		2	65254		2	39705
rps4-rps14_6570	-	aggcgtaacattggaactgttatgtagacttttgtttaccgagggttcga	44874	50	42	no	4	0		4	0		4	0		4	0		4	0		4	0		4	0		4	0		4	0		4	0		4	0		4	0
trnS-GGA-1	+	cggaaagagagggattcgaaccctcggtaaacaaaagtctacataacagt	44889	50	44	no	4	9739.5		4	13060.5		4	12022.5		4	14878		4	8145.5		4	12266		4	8067		4	9840		4	9182		4	11871		4	7780.5		4	13295
rps4-rps14_6600	-	tttgtttaccgagggttcgaatccctctctttccgtactttcaacaaatt	44904	50	40	no	4	1495.5		4	2406		4	2927.5		4	4211.5		4	1581.5		4	2434.5		4	3077		4	4115		4	3652		4	2913		4	2203		4	2696
rps4-rps14_6630	-	ttccgtactttcaacaaattcaccaatcttacgtgattgaccacaatgta	44934	50	36	no	4	384.5		4	454		4	588		4	423.5		4	487		4	464		4	3161		4	6217.5		4	3409		4	5272		4	2235.5		4	4087.5
rps4-rps14_6660	-	acgtgattgaccacaatgtatcaaatccaataaaaaagaatcgatataag	44964	50	30	no	4	0		4	0		4	193		4	0		4	173		4	128		4	497		4	764		4	453		4	904		4	462		4	740.5
rps4-rps14_6690	-	taaaaaagaatcgatataagatctaccttgttttgattttgaaatagatt	44994	50	22	no	4	241		4	367.5		4	303.5		4	214		4	167.5		4	0		4	922		4	1544		4	916.5		4	1703.5		4	866		4	1594
rps4-rps14_6720	-	ttttgattttgaaatagattctctattcctaatttctttcatatggaaaa	45024	50	22	no	4	104.5		4	125.5		4	319		4	202		4	296.5		4	244		4	683.5		4	770.5		4	474		4	620		4	414		4	371
rps4-rps14_6750	-	aatttctttcatatggaaaatgctgggaagagcaaacaagggatcccaat	45054	50	38	no	4	0		4	0		4	0		4	0		4	0		4	0		4	827.5		4	1396.5		4	1142		4	1434.5		4	917		4	1498.5
rps4-rps14_6780	-	agcaaacaagggatcccaatctccctaccaatctatgatacatgaatagg	45084	50	42	no	4	388.5		4	647.5		4	449.5		4	587.5		4	184.5		4	193.5		4	3377.5		4	5606.5		4	4588.5		4	5337.5		4	3071.5		4	4580.5
rps4-rps14_6810	-	atctatgatacatgaataggaaaaatattctttgacaaaatcccttacct	45114	50	28	no	4	963		4	1582		4	1661.5		4	1914.5		4	691.5		4	816		4	3069.5		4	5057		4	3140		4	4767		4	2171.5		4	3419.5
rps4-rps14_6840	-	tttgacaaaatcccttaccttgtgcctttttatttttaatggaaaagggg	45144	50	34	no	4	254		4	424		4	326.5		4	409.5		4	200		4	256.5		4	2764.5		4	4333		4	2277.5		4	2780.5		4	1529.5		4	2238.5
rps4-rps14_6870	-	tatttttaatggaaaaggggagttgtccgaactcttgtttttagtaattt	45174	50	30	no	4	189		4	290.5		4	307.5		4	213		4	338		4	308		4	1659		4	2702.5		4	1642		4	2260.5		4	1189		4	1733
rps4-rps14_6900	-	actcttgtttttagtaatttttttttttacttaagttaggtttattaagt	45204	50	18	no	4	619.5		4	651		4	668		4	509.5		4	577.5		4	556.5		4	0		4	0		4	0		4	0		4	0		4	0
rps4-rps14_6930	-	ttaagttaggtttattaagtctgtcgagagtaatattctacgacaagcaa	45234	50	32	yes	4	108	249.718	4	130	218.976	4	156	281.218	4	0	0	4	218	474.129	4	170	317.391	4	2127.5	1248.81	4	1869	1178.24	4	2565.5	1257.81	4	1754	1341.66	4	2101.5	1230.24	4	1834.5	1143.64
rps4-rps14_6960	-	taatattctacgacaagcaattcatttattttcaaaccgacgcatttcct	45264	50	32	yes	4	945.5	2186.19	4	1620	2728.78	4	1366.5	2463.36	4	1546	2522.15	4	599.5	1303.85	4	669.5	1249.96	4	9050.5	5312.52	4	7893.5	4976.15	4	13785.5	6758.73	4	9474	7246.8	4	6831	3998.94	4	7039.5	4388.48
rps4-rps14_6990	-	ttcaaaccgacgcatttcctatctattatttgattgactaacccttcata	45294	50	34	yes	4	875.5	2024.34	4	1498	2523.28	4	1658.5	2989.74	4	1674	2730.97	4	1379	2999.19	4	1684	3144.04	4	16910.5	9926.23	4	15267.5	9624.8	4	22286	10926.3	4	13300.5	10173.7	4	13069	7650.73	4	11842.5	7382.71
rps4-rps14_7020	-	tgattgactaacccttcatattggaatgtgtgaagagtcagatggtttgg	45324	50	40	yes	4	0	0	4	0	0	4	0	0	4	0	0	4	0	0	4	0	0	4	753	442	4	503	317.097	4	1129	553.524	4	581	444.415	4	839	491.159	4	739.5	461.01
rps4-rps14_7050	-	tgaagagtcagatggtttggcaattcctcaggggcagatgaatcaagaag	45354	50	46	yes	4	0	0	4	0	0	4	0	0	4	0	0	4	0	0	4	0	0	4	1351.5	793.311	4	1350	851.055	4	1881.5	922.458	4	1441	1102.24	4	1036	606.485	4	1314.5	819.47
rps4-rps14_7080	-	ggggcagatgaatcaagaagattttgaaccaaagttctagagttttgttc	45384	50	38	yes	4	308	712.159	4	402.5	677.983	4	360.5	649.865	4	335.5	547.336	4	123.5	268.601	4	0	0	4	2490	1461.59	4	1790.5	1128.75	4	3310	1622.82	4	1886.5	1443.01	4	1929	1129.26	4	1863.5	1161.72
rps4-rps14_7110	-	aaagttctagagttttgttcatccttcactgtaataatatctcggggttt	45414	50	34	yes	4	499	1153.79	4	765	1288.59	4	731	1317.76	4	779.5	1271.68	4	328	713.368	4	354.5	661.853	4	11856.5	6959.6	4	8851	5579.77	4	16164.5	7925.1	4	5930.5	4536.33	4	9326.5	5459.83	4	7130	4444.9
rps4-rps14_7140	-	gtaataatatctcggggtttgcagcgataacttggtatatcaactatacg	45444	50	38	yes	4	250	578.051	4	379	638.399	4	373	672.399	4	376	613.408	4	362	787.315	4	424	791.61	4	11334	6652.9	4	13392.5	8442.78	4	24885	12200.6	4	7337.5	5612.56	4	14380.5	8418.49	4	7916	4934.9
rps4-rps14_7170	-	cttggtatatcaactatacgaccattaactaaaatatgtccatgattaac	45474	50	30	yes	4	379	876.326	4	504	848.953	4	603.5	1087.92	4	447	729.238	4	450.5	979.794	4	397	741.201	4	7364.5	4322.86	4	10644.5	6710.41	4	15489.5	7594.16	4	5754	4401.32	4	10353.5	6061.05	4	5994.5	3737.02
rps4-rps14_7200	-	aaaatatgtccatgattaactaattggcgcgcttgaggaatagtcaaagc	45504	50	38	yes	4	0	0	4	0	0	4	282.5	509.257	4	374.5	610.961	4	197.5	429.543	4	282.5	527.429	3	2141.5	1257.03	3	2926.5	1844.9	4	3206	1571.83	4	1431.5	1094.98	4	2030.5	1188.68	4	1886	1175.75
rps4-rps14_7230	-	gcttgaggaatagtcaaagccatacccaatcgaaaaaggatgttatccaa	45534	50	40	yes	4	191.5	442.787	4	335	564.284	4	264	475.907	4	273.5	446.189	4	122	265.338	4	0	0	4	5286	3102.81	4	6484.5	4087.9	4	7845.5	3846.48	4	4054.5	3101.35	4	5408	3165.9	4	5106	3183.12
rps4-rps14_7260	-	cgaaaaaggatgttatccaaacgcatttcaagtaattgtagtaaaacttg	45564	50	32	yes	4	122	282.089	4	143	240.874	4	261	470.499	4	158	257.762	4	291	632.897	4	258.5	482.621	4	2173.5	1275.81	4	2165	1364.84	4	3038	1489.46	4	1897	1451.04	4	2014	1179.02	4	2378.5	1482.78
rps4-rps14_7290	-	agtaattgtagtaaaacttgacctgttgaccccttggcttttccggctat	45594	50	42	yes	4	4103	9486.98	4	6633.5	11173.7	4	4045.5	7292.73	4	6149	10031.5	4	2042.5	4442.24	4	3332	6220.86	4	25300.5	14851	4	22305.5	14061.6	4	24751	12134.9	4	10068.5	7701.54	4	16672.5	9760.25	4	15526.5	9679.35
rps4-rps14_7320	-	cccttggcttttccggctatacgcacatatttaagtaattggtgttctgt	45624	50	42	yes	4	509	1176.91	4	836	1408.18	4	848.5	1529.57	4	956.5	1560.44	4	219.5	477.391	4	178.5	333.26	4	9591	5629.78	4	10770	6789.53	4	17352	8507.31	4	7511	5745.27	4	10758.5	6298.14	4	10028	6251.54
rps4-rps14_7350	-	ttaagtaattggtgttctgtaagaccataatgaaaacgcaatttttgttt	45654	50	28	yes	4	253	584.988	4	346	582.813	4	344.5	621.023	4	219	357.278	4	332.5	723.155	4	269	502.224	4	2583	1516.18	4	2972.5	1873.9	4	4008.5	1965.28	4	1950	1491.58	4	2661	1557.78	4	2673	1666.37
rps4-rps14_7380	-	tgaaaacgcaatttttgtttttcttctaaacgaatacgatattgagattt	45684	50	26	yes	4	150.5	347.987	4	146	245.927	4	372	670.596	4	211.5	345.042	4	273.5	594.836	4	231.5	432.212	4	1493.5	876.664	4	1856	1170.04	4	2588.5	1269.08	4	1579	1207.8	4	1863	1090.62	4	2450.5	1527.66
rps4-rps14_7410	-	cgaatacgatattgagatttttttacggagcgtgattggtttctaagatc	45714	50	36	yes	4	210	485.563	4	267	449.743	4	267	481.315	4	217.5	354.831	4	0	0	4	0	0	4	2708.5	1589.85	4	2614.5	1648.21	4	4229	2073.39	4	2244.5	1716.85	4	2090.5	1223.8	4	2993.5	1866.17
rps4-rps14_7440	-	cgtgattggtttctaagatcgcttcctgccttaggccttttactagttag	45744	50	44	yes	4	1559.5	3605.88	4	2450	4126.85	4	1752.5	3159.19	4	2338.5	3815.04	4	1512.5	3289.54	4	2219	4142.88	4	8739	5129.67	4	11273.5	7106.94	4	14444	7081.58	4	9357	7157.31	4	8466	4956.08	4	10153.5	6329.77
rps4-rps14_7470	-	ttaggccttttactagttagtcccggtaaagcccccagacggcgtatttt	45774	50	48	yes	4	126	291.338	4	220.5	371.417	4	319.5	575.956	4	492.5	803.467	4	440.5	958.045	4	751.5	1403.05	4	4951	2906.17	4	8047.5	5073.23	4	9907.5	4857.43	4	5968.5	4565.39	4	6465	3784.68	4	9408.5	5865.33
rps4-rps14_7500	-	gcccccagacggcgtatttttttaaaacgaggccctcggtaacgtgacat	45804	50	52	yes	4	162	374.577	4	228.5	384.892	4	216	389.378	4	252	411.114	4	133.5	290.35	4	152	283.785	4	3922.5	2302.45	4	4846.5	3055.29	4	4567	2239.1	4	3267.5	2499.36	4	3208.5	1878.29	4	5276.5	3289.41
rps4-rps14_7530	-	ggccctcggtaacgtgacataaagactccttttttgattgaaattgtaca	45834	50	40	no	4	471		4	647.5		4	695.5		4	569		4	511		4	556.5		4	10302.5		4	7227.5		4	7051.5		4	5418.5		4	6446.5		4	7690.5
rps4-rps14_7560	-	tttttgattgaaattgtacaaaactaaataaaattaaaactgaactaaat	45864	50	16	no	4	0		4	0		4	129		4	0		4	143.5		4	0		4	0		4	0		4	0		4	0		4	0		4	0
rps4-rps14_7590	-	aaattaaaactgaactaaatgataatgataaatgacgtgaaatacactcc	45894	50	26	no	4	300		4	460.5		4	509.5		4	551.5		4	405.5		4	555		4	676		4	934.5		4	553.5		4	645.5		4	622.5		4	649
rps4-rps14_7620	-	aatgacgtgaaatacactccactattggaatacaaagagtaagaagatat	45924	50	32	no	4	0		4	0		4	0		4	0		4	0		4	0		4	467.5		4	621.5		4	461.5		4	614.5		4	415		4	452.5
rps4-rps14_7650	-	tacaaagagtaagaagatatattctctcaatatacagattttttttattg	45954	50	22	no	4	202		4	252		4	270.5		4	202		4	230		4	245.5		4	498.5		4	997.5		4	505.5		4	1283.5		4	323.5		4	765
rps4-rps14_7680	-	tatacagattttttttattgtatatacaatatatataaatcaactaaatc	45984	50	14	no	4	0		4	0		4	0		4	0		4	0		4	0		4	0		4	0		4	0		4	0		4	0		4	0
rps4-rps14_7710	-	atatataaatcaactaaatcacaaaaattttcctttattttcttgattaa	46014	50	16	no	4	0		4	0		4	0		4	0		4	105		4	0		4	0		4	0		4	0		4	0		4	0		4	0
rps4-rps14_7740	-	tcctttattttcttgattaattttgcaaagatcaaactcttttacccaat	46044	50	26	no	4	116		4	166		4	428.5		4	560.5		4	283.5		4	367		4	201.5		4	395		4	304		4	279.5		4	196		4	206.5
rps4-rps14_7770	-	atcaaactcttttacccaatatatattcctaatatggaagtttatatgac	46074	50	26	no	4	123.5		4	163		4	170		4	197.5		4	140		4	152		4	0		4	117.5		4	0		4	0		4	0		4	0
rps4-rps14_7800	-	aatatggaagtttatatgacataatataaatggagtggtaactcttggaa	46104	50	28	no	4	0		4	0		3	0		3	0		4	0		4	0		4	0		4	0		4	0		4	0		4	0		4	0
rps4-rps14_7830	-	tggagtggtaactcttggaaaaaggtcaaagaagtcttttcaatcttctt	46134	50	36	no	4	0		4	0		4	131		4	142.5		4	107.5		4	0		4	0		4	0		4	150.5		4	0		4	147		4	0
rps4-rps14_7860	-	gaagtcttttcaatcttctttgattttgaaagtacattaaaaatcatgta	46164	50	24	no	4	0		4	0		4	0		4	0		4	0		4	0		4	0		4	0		4	0		4	0		4	0		4	0
rps4-rps14_7884	-	tttgaaagtacattaaaaatcatgtaaaaaaaaacgaaaaaatatggaaa	46188	50	18	no	4	0		4	0		4	0		4	0		4	0		4	0		4	0		4	0		4	0		4	0		4	0		4	0
trnT-UGU-1	-	agccggctatcggaatcgaaccgatgaccatcgcattacaaatgcgatgc	46238	50	52	no	4	1428.5		4	2202.5		4	1414		4	2303.5		4	805		4	1410		4	4690.5		4	8276.5		4	2250		4	2317		4	3354.5		4	8106
trnT-UGU-2	-	atgaccatcgcattacaaatgcgatgctctaacctctgagctaagcgggc	46261	50	50	no	4	1736		4	2674		4	2564.5		4	4292.5		4	3374.5		4	5807		4	4393		4	7117		4	7336.5		4	8487.5		4	6106		4	11027.5
trnL-UAA-Ex1	+	aagtccgtagcgtctaccaattccgccatatcccc	46910	35	54	no	1	59333		1	55201		0	0		0	0		1	60888		1	52292		4	0		4	0		1	65331		1	57812		0	0		0	0
trnL-ex1-in	+	aggctcaatccaattaagtccgtagcgtct	46929	30	47	no	4	8346		4	11866.5		4	9326		4	11694		4	8999.5		4	12600		4	10724		4	13331.5		4	15380.5		4	13419.5		4	12899		4	18698.5
trnL-intron_462	+	atttgaaagttatcacttagtaggtttccataccaaggctcaatccaatt	46954	50	34	no	4	20895		4	24322		4	22230.5		4	24417.5		4	16178.5		4	21428		4	34093.5		4	36877.5		4	47404.5		4	36295		4	29188.5		4	37056.5
trnL-intron_350	+	ccattgagtctctgcacctatcccttttttcgcgctttgtaaactccggt	47066	50	48	no	4	25459.5		4	28160		4	24257.5		4	26544		4	24990.5		4	27507		4	29835.5		4	31625		4	44766		4	31612		4	29362.5		4	31234.5
trnL-intron_280	+	gatttgaagtttcgatcgaaggattcctttatgaacacaaggtagtgaac	47136	50	38	no	4	2271		4	2889.5		4	2370.5		4	2986.5		4	1251.5		4	1920.5		4	2407.5		4	4510		4	3081		4	5346		4	2699		4	6400
trnL-intron_210	+	tcgtcatttttgagatcgttttgtgttacctaaatttatacaatataggt	47206	50	28	no	4	13855.5		4	14970		4	12508		4	14078.5		4	10163.5		4	13643		4	5659		4	8661.5		4	3392		4	4338		4	4515		4	7707.5
trnL-intron_140	+	tttcttaaacttcgaattgattcacaacattttgattttgtttataaaaa	47276	50	20	no	4	8149		4	10174.5		4	8040		4	9723.5		4	10866		4	14139		4	6502.5		4	11396		4	5997.5		4	9856.5		4	6012		4	12714
trnL-intron_70	+	attaattaagttccatcaaggatctatcagactatgaagtgaataatttt	47346	50	26	no	4	3273.5		4	4199		4	3848		4	4731		4	2814		4	4065.5		4	5406		4	9271.5		4	5501		4	9502		4	5994.5		4	12746.5
trnL-intron_0	+	catcttactataaatttcattgttgtcagtattgacatgtaaaatgggac	47416	50	30	no	4	4250.5		4	5192		4	3389		4	4440		4	4510		4	6706		4	2412		4	3738		4	3527		4	4175.5		4	2980.5		4	4646
trnL-in-ex2	+	aagtcaacggattttcatcttactataaat	47440	30	27	no	4	9090.5		4	10177.5		4	8429		4	9122		4	11515		4	13767		4	4263		4	7778.5		4	5465.5		4	6838		4	7390.5		4	9020
trnL-ex1-ex2	+	aagtcaacggattttaagtccgtagcgtct	47441	30	43	no	4	5589		4	7353.5		4	6123		4	7785.5		4	5915		4	10309		4	17198		4	18163.5		4	24257.5		4	20360.5		4	18408		4	25566.5
trnL-UAA-spliced	+	acgattttaaaagtcaacggattttaagtccgtagcgtctaccaattccg	47442	50	40	no	4	28923		4	33952		4	29401		4	34809		4	14043		4	20883.5		4	47792		4	31326		2	63184.5		2	37781		4	45029		4	37713
trnL-UAA-Ex2	+	tggggatagagggacttgaaccctcacgattttaaaagtcaacggatttt	47466	50	42	no	4	7484		4	9484.5		4	11754.5		4	13976		4	10020		4	14510		4	9667		4	10015		4	8195.5		4	8589		4	9455		4	11095.5
trnF-GAA-2	+	gtgacacgaggattttcagtcctctgctctaccaactgagctatcccggc	48200	50	54	no	4	17330.5		4	24994.5		4	21553		4	28957.5		4	19820		4	29948.5		4	35084		4	36967		4	29602		4	32692.5		4	35842		4	35467
trnF-GAA-1	+	tgccaagaaccagatttgaactggtgacacgaggattttcagtcctctgc	48223	50	48	no	4	8142.5		4	11235		4	10705.5		4	14016		4	8948.5		4	14358		4	7528.5		4	10198.5		4	8478.5		4	10894		4	6374		4	10875
ndhC-ndhJ_0	-	atatccgaaaggaaaggttaaatgagttccgttgaatcaaacaagtaaaa	48425	50	32	no	4	0		4	0		4	0		4	0		4	0		4	0		4	287		4	176		4	249.5		4	131		4	291.5		4	118.5
ndhC-ndhJ_30	-	gttgaatcaaacaagtaaaaaaaggtctatatgtatagtatactatagtt	48455	50	24	no	4	0		4	0		4	0		4	0		4	0		4	0		4	0		4	0		4	0		4	0		4	0		4	0
ndhC-ndhJ_60	-	atgtatagtatactatagttgaagggcaaaaataccccaaggttcattag	48485	50	34	no	4	229		4	279.5		4	376.5		4	479		4	109.5		4	105.5		4	523.5		4	505		4	570.5		4	459		4	428.5		4	401
ndhC-ndhJ_90	-	aataccccaaggttcattagatacaatagaaatagaattgtatccccccc	48515	50	38	no	4	2426.5		4	4396.5		4	3825		4	5517.5		4	2895		4	4309.5		4	11405.5		4	15176		4	17174.5		4	13176		4	10810		4	14944
ndhC-ndhJ_120	-	aatagaattgtatcccccccttcatttattgctttccgatcttatttatt	48545	50	32	no	4	7111		4	9995.5		4	7586.5		4	9510.5		4	5359.5		4	6692.5		4	12616		4	15548		4	16767		4	14459.5		4	11970.5		4	13364.5
ndhC-ndhJ_150	-	gctttccgatcttatttattcattcccagttatgtgactaaagttgacta	48575	50	34	no	4	513		4	772.5		4	648.5		4	657		4	454		4	463		4	712		4	1156		4	769		4	656		4	746		4	716.5
ndhC-ndhJ_180	-	tatgtgactaaagttgactaagttatgtgcgcgatacaaagttcataatg	48605	50	34	no	4	475.5		4	813.5		4	536.5		4	519.5		4	258.5		4	257		4	732		4	949		4	847.5		4	735.5		4	928		4	610.5
ndhC-ndhJ_210	-	gcgatacaaagttcataatgcagaactctttttttttagttcatcctatt	48635	50	30	no	4	633		4	1201		4	1761.5		4	1662.5		4	1494		4	1574		4	1565.5		4	2034.5		4	1682.5		4	1274		4	1443.5		4	994
ndhC-ndhJ_240	-	tttttttagttcatcctattggctcattttttatcattcaataagcatct	48665	50	26	no	4	2042		4	3103		4	2501.5		4	2159.5		4	1731.5		4	1753		4	3221		4	4916.5		4	3108		4	4367.5		4	2220.5		4	2635
ndhC-ndhJ_270	-	ttatcattcaataagcatcttgtatttcataaaaattgggggcaatataa	48695	50	26	yes	4	134.5	310.992	4	152.5	256.876	4	241.5	435.347	4	226.5	369.513	4	477	1037.43	4	462.5	863.49	4	279	163.769	4	250	157.603	4	385	188.757	4	400	305.966	4	311	182.063	4	337.5	210.4
ndhC-ndhJ_300	-	aaaaattgggggcaatataatccttacgtaaaggccaccctatccaactc	48725	50	42	yes	4	2545	5884.56	4	5073	8545.12	3	3537	6376.07	3	5446	8884.63	4	2417.5	5257.83	4	4096	7647.25	4	7515	4411.2	4	11637	7336.1	4	9593.5	4703.48	4	8742.5	6687.27	4	6073	3555.2	4	9561.5	5960.72
ndhC-ndhJ_330	-	aaggccaccctatccaactctcgggcattaggatccgtttcagtcgtgga	48755	50	54	yes	4	174	402.324	4	269	453.112	4	285	513.763	4	408.5	666.429	4	500	1087.45	4	716.5	1337.71	4	3380	1984.01	4	3814	2404.39	4	4012	1967	4	3375	2581.59	4	3079	1802.48	4	5012.5	3124.83
ndhC-ndhJ_360	-	ggatccgtttcagtcgtggatggctatcataagtgattcctaacatatca	48785	50	42	yes	4	1358.5	3141.13	4	2151	3623.21	4	1601.5	2886.99	4	1322.5	2157.53	4	964	2096.61	4	916	1710.18	4	8375	4916.01	4	10275.5	6477.79	4	10016.5	4910.87	4	7698.5	5888.7	4	7161	4192.12	4	9975	6218.5
ndhC-ndhJ_390	-	aagtgattcctaacatatcataagattcccgttcttgaaaatccgtactt	48815	50	34	yes	4	1647	3808.2	4	2776	4675.98	4	2137	3852.32	4	2154.5	3514.86	4	1769	3847.4	4	1897	3541.71	4	7820.5	4590.52	4	8255.5	5204.36	4	3235.5	1586.29	4	3627	2774.35	4	5295	3099.75	4	6822	4252.89
ndhC-ndhJ_420	-	gttcttgaaaatccgtacttttccaaacccagaaaacggatggaattcta	48845	50	38	yes	4	0	0	4	105	176.865	4	142.5	256.882	4	106	172.929	4	129	280.562	4	0	0	4	1345.5	789.79	4	1848	1165	4	1944.5	953.346	4	2023.5	1547.81	4	1659	971.196	4	2606	1624.6
ndhC-ndhJ_450	-	agaaaacggatggaattctaggattactcctgtgagtaaatacttttatg	48875	50	34	yes	4	302	698.286	4	424	714.199	4	422	760.73	4	297.5	485.343	4	342.5	744.904	4	315.5	589.04	4	2157.5	1266.42	4	2918	1839.54	4	450.5	220.87	4	450.5	344.594	4	1624.5	950.999	4	2373	1479.35
ndhC-ndhJ_480	-	tgtgagtaaatacttttatgcagacttcttccgcttgattaacaccatat	48905	50	34	yes	4	3841.5	8882.34	4	6350.5	10697	4	4821	8690.71	4	5315.5	8671.73	4	2429	5282.84	4	2614	4880.35	4	9115.5	5350.67	4	12856.5	8104.88	4	10307.5	5053.54	4	9423.5	7208.17	4	6915.5	4048.41	4	9889	6164.88
ndhC-ndhJ_510	-	ccgcttgattaacaccatattctattctcgtaagatgatacacgctggct	48935	50	42	yes	4	1127.5	2607.01	4	1848	3112.83	4	1684.5	3036.61	4	1802.5	2940.61	4	1507.5	3278.67	4	1791.5	3344.74	4	4145	2433.06	4	5620.5	3543.23	4	5478	2685.74	4	4614.5	3529.7	4	3541.5	2073.23	4	5030	3135.74
ndhC-ndhJ_540	-	taagatgatacacgctggctaagaggccacctggtgccacatcataggca	48965	50	52	yes	4	263.5	609.266	4	462	778.207	4	288	519.171	4	448	730.869	4	244.5	531.764	4	331	617.979	4	1506.5	884.294	4	2425.5	1529.06	4	1504	737.378	4	1221	933.961	4	1223	715.957	4	1956	1219.39
ndhC-ndhJ_570	-	ctggtgccacatcataggcacattgcgaacgtaaataattgtaaccatat	48995	50	40	yes	4	497.5	1150.32	4	988.5	1665.06	4	891.5	1607.09	4	700.5	1142.8	4	552	1200.55	4	507	946.572	4	2573.5	1510.61	4	3115	1963.73	4	3758.5	1842.71	4	2825	2160.88	4	2467.5	1444.5	4	3711.5	2313.78
ndhC-ndhJ_600	-	gtaaataattgtaaccatatacatataaaattacagcaatagaatgccaa	49025	50	24	yes	4	212.5	491.344	4	341	574.391	4	527	950.011	4	383.5	625.644	4	467.5	1016.77	4	399.5	745.869	4	790	463.719	4	1351	851.686	4	805.5	394.919	4	689	527.026	4	869	508.722	4	1256.5	783.312
ndhC-ndhJ_630	-	ttacagcaatagaatgccaatcttcgggctttatttgtaaagtctctatt	49055	50	34	yes	4	709	1639.35	4	1217.5	2050.79	4	937.5	1690.01	4	839	1368.75	4	767.5	1669.24	4	782.5	1460.93	4	3176.5	1864.56	4	4871	3070.73	4	4282	2099.37	4	3565.5	2727.3	4	2994	1752.72	4	5258.5	3278.19
ndhC-ndhJ_660	-	ttatttgtaaagtctctattccttgataatcgaagcccaacgatctatga	49085	50	34	yes	4	942	2178.1	4	1678.5	2827.32	4	1349	2431.81	4	1198.5	1955.24	4	866.5	1884.55	4	936.5	1748.45	4	3568	2094.37	4	5257	3314.07	4	4803.5	2355.05	4	4328.5	3310.93	4	3015.5	1765.3	4	4725.5	2945.91
ndhC-ndhJ_690	-	cgaagcccaacgatctatgaaccagcccgcgtttggctagccaaacggac	49115	50	58	yes	4	163	376.889	4	261	439.636	4	238	429.037	4	354	577.517	4	295	641.596	4	471	879.359	4	1589.5	933.014	4	2507	1580.44	4	2330.5	1142.59	4	1996	1526.77	4	1385.5	811.086	4	2675.5	1667.93
ndhC-ndhJ_720	-	gtttggctagccaaacggacaaagtgccctgcatcttttttatttccccc	49145	50	48	yes	4	2430.5	5619.81	4	4323	7281.79	4	3862.5	6962.84	4	5375.5	8769.62	4	2516.5	5473.14	4	3642	6799.63	4	7413	4351.33	4	10679.5	6732.48	4	7688	3769.26	4	7137.5	5459.58	4	5926	3469.14	4	10073	6279.59
ndhC-ndhJ_750	-	gcatcttttttatttcccccacaccttttttatataaaattaagtatttc	49175	50	26	no	4	2356		4	3806		3	2642		3	2606		4	2415		4	2778		4	6953		4	7713		4	4619		4	3655		4	5847		4	5868.5
ndhC-ndhJ_780	-	tatataaaattaagtatttcacatttaccgttaattctaatttatgaaga	49205	50	18	no	4	734		4	1178.5		4	909		4	596.5		4	914.5		4	750		4	966.5		4	1367		4	813		4	1452.5		4	757.5		4	825.5
ndhC-ndhJ_810	-	ttaattctaatttatgaagatttttttctgattctctaaaagcctcccta	49235	50	26	no	4	2799		4	4673.5		4	3986		4	4580.5		4	2896		4	3442.5		4	6181		4	9279.5		4	8039.5		4	8263.5		4	5228		4	6923.5
ndhC-ndhJ_840	-	attctctaaaagcctccctaattcactaattcgtgggacgatactggact	49265	50	42	yes	4	472	1091.36	4	779	1312.17	4	397.5	716.564	4	434	708.03	4	488	1061.35	4	540	1008.18	4	1650	968.527	4	2300	1449.95	4	1563.5	766.55	4	1894.5	1449.13	4	1238.5	725.031	4	1732.5	1080.05
ndhC-ndhJ_870	-	tcgtgggacgatactggacttttgtatttaaaaaatgtttcagtagagat	49295	50	34	yes	4	155.5	359.548	4	221.5	373.101	4	213	383.97	4	111	181.086	4	325.5	707.931	4	264.5	493.823	4	553.5	324.897	4	586.5	369.736	4	784	384.378	4	485.5	371.366	4	578	338.367	4	1493.5	931.06
ndhC-ndhJ_900	-	aaaaatgtttcagtagagatctctgaagtagatgatggtggatagagtag	49325	50	36	yes	4	0	0	4	0	0	4	0	0	4	0	0	4	0	0	4	0	0	4	265	155.551	4	255.5	161.07	4	278	136.297	4	157.5	120.474	4	257	150.45	4	462	288.015
ndhC-ndhJ_930	-	gatgatggtggatagagtagttcttgatcataatttccaatatgcggact	49355	50	38	yes	4	309.5	715.628	4	466	784.945	4	499	899.536	4	428.5	699.057	4	476.5	1036.34	4	506	944.705	4	3377	1982.25	4	3153	1987.69	4	4445.5	2179.53	4	3191	2440.84	4	2565.5	1501.87	4	3610	2250.5
ndhC-ndhJ_960	-	taatttccaatatgcggactgcgtacaacaaaaaacttgtgattggtagt	49385	50	36	yes	4	152	351.455	4	226	380.681	4	187	337.101	4	0	0	4	236.5	514.365	4	186.5	348.196	4	1068.5	627.194	4	1368.5	862.718	4	1433.5	702.814	4	1688	1291.18	4	1406.5	823.38	4	2677	1668.86
ndhC-ndhJ_990	-	aaaaacttgtgattggtagtaaaacaccgattaccctgttgaggtctaat	49415	50	36	yes	4	261	603.486	4	392	660.297	4	466.5	840.949	4	397	647.668	4	361	785.14	4	296	552.633	4	5525	3243.1	4	7879.5	4967.33	4	4694.5	2301.61	4	4732.5	3619.96	4	4059.5	2376.47	4	6635	4136.31
ndhC-ndhJ_1020	-	ttaccctgttgaggtctaattcgatccttatagatttctctagctatttt	49445	50	34	yes	4	658	1521.43	4	1206	2031.42	4	1332	2401.17	4	1048	1709.71	4	1005	2185.78	4	946.5	1767.12	4	12080.5	7091.08	4	12796.5	8067.06	4	12882.5	6316.01	4	9810	7503.81	4	8244	4826.12	4	13212	8236.47
ndhC-ndhJ_1050	-	tagatttctctagctattttcttacgaagctttgttatagcgtctataac	49475	50	32	yes	4	513	1186.16	4	763	1285.22	4	595	1072.59	4	380.5	620.749	4	686.5	1493.07	4	555.5	1037.12	4	2469.5	1449.56	4	2475.5	1560.58	4	2645	1296.79	4	1745.5	1335.16	4	1847	1081.25	4	3646.5	2273.26
ndhC-ndhJ_1080	-	tttgttatagcgtctataacagcctctggtttaggtggacaacccggcaa	49505	50	46	yes	4	124	286.713	4	189.5	319.2	4	156.5	282.119	4	223.5	364.619	4	114	247.939	4	149	278.184	4	1276.5	749.288	4	1816	1144.83	4	1152.5	565.045	4	647	494.9	4	1164	681.418	4	2255	1405.79
ndhC-ndhJ_1110	-	ttaggtggacaacccggcaaatagacatctacaggaattagcttatcaac	49535	50	42	yes	4	295	682.101	4	537.5	905.381	4	586.5	1057.27	4	408.5	666.429	4	583.5	1269.06	4	502.5	938.17	4	4734	2778.79	4	7732	4874.34	4	6763	3315.75	4	5850	4474.75	4	4766	2790.07	4	9085	5663.66
ndhC-ndhJ_1140	-	acaggaattagcttatcaactcctcgaacagtactataagaatcggtact	49565	50	38	yes	4	326	753.779	4	579	975.285	4	522	940.998	4	425.5	694.163	4	698	1518.08	4	631.5	1179.01	4	3638.5	2135.75	4	5416	3414.31	4	3964.5	1943.71	4	3985.5	3048.57	4	3173	1857.51	4	6708	4181.82
ndhC-ndhJ_1170	-	gtactataagaatcggtactgaacatcccccctgtaattgtacaggctcc	49595	50	46	yes	4	2201	5089.16	4	4358	7340.75	3	2633	4746.45	3	3755	6125.92	4	1163	2529.41	4	1215.5	2269.34	4	16958	9954.11	4	23212.5	14633.4	4	20970	10281.1	4	16375.5	12525.9	4	14669	8587.38	4	19762.5	12320.1
ndhC-ndhJ_1200	-	cctgtaattgtacaggctcccatagcaataacatacttcggttcaggcat	49625	50	44	yes	4	652	1507.56	4	1206	2031.42	4	993	1790.06	4	951	1551.47	4	977	2124.88	4	1061.5	1981.83	4	5379.5	3157.69	4	7555.5	4763.07	4	7452	3653.55	4	6283	4805.96	4	4776.5	2796.21	4	9233	5755.93
ndhC-ndhJ_1230	-	acatacttcggttcaggcatttgttcatataatcgcactaaagaaggagc	49655	50	40	yes	4	398	920.258	4	638	1074.67	4	703	1267.28	4	736.5	1201.53	4	494.5	1075.49	4	553.5	1033.39	4	2472	1451.03	4	2874	1811.8	4	3030.5	1485.79	4	2580	1973.48	4	1994	1167.31	4	4142.5	2582.47
ndhC-ndhJ_1260	-	aatcgcactaaagaaggagccattttcattgttactgtacctgctgttaa	49685	50	38	yes	4	1055.5	2440.53	4	1741	2932.59	4	1715.5	3092.49	4	1619	2641.24	4	1482.5	3224.29	4	1598	2983.47	4	4348	2552.21	4	6172.5	3891.21	4	4975.5	2439.38	4	4484	3429.88	4	3089.5	1808.63	4	5312.5	3311.86
ndhC-ndhJ_1290	-	gttactgtacctgctgttaaaataaggtccgcctgtctaggactcgatct	49715	50	46	yes	4	429.5	993.092	4	710.5	1196.79	4	587	1058.17	4	784.5	1279.84	4	526	1144	4	643.5	1201.42	4	5571.5	3270.39	4	5845	3684.75	4	5990	2936.77	4	3932	3007.64	4	4272.5	2501.17	4	7710.5	4806.79
ndhC-ndhJ_1320	-	gcctgtctaggactcgatcttggtactaacccataacgatcaaagtcaaa	49745	50	44	yes	4	320.5	741.062	4	548.5	923.91	4	551.5	994.177	4	507	827.122	4	430.5	936.296	4	418	780.408	4	7140	4191.08	4	7692	4849.12	4	7940.5	3893.05	4	5680	4344.72	4	6187	3621.93	4	11302	7045.76
ndhC-ndhJ_1350	-	ccataacgatcaaagtcaaatcgggagcctattaatgaggcaaattcaat	49775	50	38	yes	4	0	0	4	0	0	4	0	0	4	0	0	4	0	0	4	0	0	4	1078	632.771	4	1181.5	744.831	4	1356.5	665.062	4	1309	1001.27	4	1106	647.464	4	2509.5	1564.44
ndhC-ndhJ_1380	-	attaatgaggcaaattcaatgaaacaacaactggtaccataaagaagcgg	49805	50	36	yes	3	134	309.836	3	164	276.247	4	168.5	303.751	4	175	285.496	4	0	0	4	0	0	4	1552	911.002	4	1886	1188.96	4	2226.5	1091.6	4	1617	1236.87	4	1453	850.601	4	2333	1454.41
ndhC-ndhJ_1410	-	ctggtaccataaagaagcggccataggctggaaagtcttgaccaatttga	49835	50	46	yes	4	0	0	4	0	0	4	151	272.204	4	128	208.82	4	0	0	4	0	0	4	1057.5	620.738	4	1651.5	1041.12	4	1110.5	544.454	4	843	644.823	4	955.5	559.36	4	1569.5	978.439
ndhC-ndhJ_1440	-	gaaagtcttgaccaatttgaaagatcatttaacgtagttgaaataacgga	49865	50	32	yes	4	0	0	4	0	0	4	123.5	222.631	4	0	0	4	102.5	222.928	4	0	0	4	212.5	124.735	4	114	71.8669	4	170	83.3473	4	215	164.457	4	203	118.838	4	511.5	318.873
ndhC-ndhJ_1470	-	aacgtagttgaaataacggaattttttgttgttcgatcaagtatgggaaa	49895	50	32	yes	4	224.5	519.09	4	376	633.346	4	246.5	444.36	4	157	256.131	4	433	941.733	4	311.5	581.572	4	1019	598.139	4	1017	641.128	4	880.5	431.69	4	893.5	683.451	4	744	435.545	4	1643.5	1024.57
ndhC-ndhJ_1500	-	gttcgatcaagtatgggaaacttaatggaattcataattgtttcaatggt	49925	50	32	yes	4	207	478.626	4	340.5	573.549	4	347.5	626.431	4	194	316.493	4	244.5	531.764	4	149	278.184	4	872	511.852	4	959.5	604.88	4	1178	577.548	4	1197	915.603	4	905	529.796	4	1693	1055.43
ndhC-ndhJ_1530	-	ttcataattgtttcaatggttttttttactttttttttttttattattgt	49955	50	14	no	4	1147		4	1118.5		4	2407.5		4	2272		4	3083		4	3534		4	537		4	480		4	561.5		4	402.5		4	348		4	293.5
ndhC-ndhJ_1560	-	ttttttttttttattattgtatcaagtattcggtaaacgaactaagacca	49985	50	24	no	4	346.5		4	591		4	570		4	414		4	718.5		4	563.5		4	943		4	1511		4	1120		4	1636		4	950.5		4	1468.5
ndhC-ndhJ_1590	-	cggtaaacgaactaagaccattccaatgctccttttcgccatgcataaac	50015	50	44	yes	4	2053.5	4748.11	4	3747.5	6312.4	4	3303	5954.25	4	4196	6845.37	4	2287	4974	4	2903.5	5420.85	4	11767.5	6907.36	4	18184	11463.4	4	16815	8244.03	4	12548.5	9598.53	4	10505.5	6150.03	4	12953	8075
ndhC-ndhJ_1620	-	ccttttcgccatgcataaactaaaccaagaattaggataagcacgaaaat	50045	50	36	yes	4	0	0	4	130.5	219.818	4	224	403.8	4	158.5	258.578	4	160	347.984	4	0	0	4	1230.5	722.286	4	2044	1288.56	4	2033	996.735	4	1721.5	1316.8	4	1795	1050.81	4	2209	1377.11
ndhC-ndhJ_1650	-	attaggataagcacgaaaatgaaagcttctataaaagcagatacccccag	50075	50	38	yes	4	428.5	990.78	4	827.5	1393.87	4	977	1761.22	4	1443	2354.12	4	857	1863.89	4	1214.5	2267.48	4	4438	2605.04	4	7240	4564.18	4	6228	3053.45	4	5706.5	4364.99	4	4877.5	2855.34	4	7941	4950.48
ndhC-ndhJ_1680	-	ataaaagcagatacccccagtacatcgaaactcattgcccacggatacag	50105	50	46	yes	4	811.5	1876.35	4	1580.5	2662.24	4	971	1750.4	4	1242	2026.2	4	793	1724.7	4	1033	1928.62	4	5715	3354.62	4	8878	5596.79	4	7660.5	3755.78	4	6384.5	4883.6	4	6029.5	3529.73	4	8453	5269.67
ndhC-ndhJ_1710	-	ctcattgcccacggatacagaaaaacagtttcaacatcaaaaacaacaaa	50135	50	36	yes	4	805.5	1862.48	4	1396	2351.46	4	1259	2269.57	4	982.5	1602.86	4	1062.5	2310.83	4	894	1669.1	4	4069.5	2388.74	4	5326	3357.57	4	5424	2659.27	4	4287.5	3279.57	4	3744	2191.78	4	4454	2776.66
ndhC-ndhJ_1740	-	tcaacatcaaaaacaacaaaaactagagcaaacatataataacggattct	50165	50	28	yes	4	348	804.647	4	566	953.388	4	752.5	1356.52	4	536	874.433	4	680.5	1480.02	4	583.5	1089.4	4	749	439.652	4	1086.5	684.942	4	1151.5	564.555	4	1542	1179.5	4	893	522.771	4	1390	866.537
ndhC-ndhJ_1770	-	aacatataataacggattctaaattgtaaccaagcatccccgatcggttc	50195	50	38	yes	4	534	1234.72	4	1021.5	1720.65	4	1502.5	2708.52	4	1990	3246.5	4	1029	2237.98	4	1189	2219.87	4	6222	3652.23	4	10715	6754.86	4	10544.5	5169.74	4	8944	6841.4	4	7125.5	4171.34	4	9798	6108.15
ndhC-ndhJ_1800	-	caagcatccccgatcggttctatacctgattcataactagaaagtttctc	50225	50	42	yes	4	647.5	1497.15	4	1276	2149.33	4	1154.5	2081.19	4	1310	2137.14	4	1186	2579.43	4	1318	2460.71	4	5405	3172.66	4	8722.5	5498.76	4	6989.5	3426.8	4	6234.5	4768.86	4	4308.5	2522.24	4	6564.5	4092.36
ndhC-ndhJ_1830	-	tcataactagaaagtttctccggccccttcctaattggagataaaactcc	50255	50	42	yes	4	3470.5	8024.51	4	5871.5	9890.13	4	4135.5	7454.97	4	5731.5	9350.4	4	1585	3447.22	4	2179.5	4069.14	4	13196.5	7746.16	4	17066.5	10758.9	4	21865	10719.9	4	14835	11347.5	4	14544.5	8514.5	4	18743.5	11684.8
ndhC-ndhJ_1860	-	ctaattggagataaaactccggaaattagaaatgccaaaacaggaatagc	50285	50	36	yes	4	320.5	741.062	4	442	744.518	4	291.5	525.481	4	352.5	575.07	4	0	0	4	0	0	4	746	437.892	4	1454	916.618	4	969	475.079	4	928.5	710.223	4	890	521.015	4	1440	897.708
ndhC-ndhJ_1890	-	aatgccaaaacaggaatagcacttgatattagtaaaaatgcccagaaaat	50315	50	32	yes	4	186.5	431.226	4	266.5	448.901	4	705	1270.89	4	643	1048.99	4	776	1687.72	4	681	1271.43	4	888	521.244	4	1513	953.812	4	1475.5	723.405	4	1393.5	1065.91	4	1017.5	595.655	4	1605.5	1000.88
ndhC-ndhJ_1920	-	agtaaaaatgcccagaaaatatcatattcgtaaagcagaaacatagacga	50345	50	32	yes	4	160	369.953	4	273.5	460.692	4	464.5	837.344	4	368	600.357	4	436	948.258	4	380.5	710.395	4	701.5	411.771	4	962	606.456	4	1103	540.777	4	1203.5	920.575	4	905.5	530.089	4	1505.5	938.541
ndhC-ndhJ_1950	-	taaagcagaaacatagacgaactcctatgaatgtggaaaaaatacccgct	50375	50	38	no	4	815.5		4	1417		4	1012.5		4	1118		4	845.5		4	953		4	2767		4	3356		4	3729		4	3787.5		4	2919		4	4257
ndhC-ndhJ_1980	-	atgtggaaaaaatacccgcttagtcaattccaatcggagtggattgggca	50405	50	44	no	4	0		4	0		4	169		4	224.5		4	0		4	0		3	433.5		3	395.5		4	575		4	342		4	471.5		4	385.5
ndhC-ndhJ_2010	-	caatcggagtggattgggcaagggatatagaactcttgagtcaaaacaaa	50435	50	42	no	4	0		4	0		4	114.5		4	0		4	193		4	165.5		4	265		4	349.5		4	361.5		4	335.5		4	333		4	447.5
ndhC-ndhJ_2040	-	aactcttgagtcaaaacaaaaattcaggttaatcgaatcattttttttcg	50465	50	28	no	4	584		4	846.5		4	892		4	780.5		4	811		4	671.5		4	770.5		4	588.5		4	937.5		4	817.5		4	711.5		4	1166
ndhC-ndhJ_2070	-	aatcgaatcattttttttcgtttggttgttgtggtagacgtctcgtttta	50495	50	34	no	4	698		4	1100		4	1104.5		4	1099.5		4	1071		4	1031.5		4	1716		4	2055.5		4	1994		4	2016		4	1393.5		4	2046
ndhC-ndhJ_2100	-	gtggtagacgtctcgttttaagatttattgatttcttattttcagtacac	50525	50	32	no	4	582		4	916		4	857		4	744		4	714		4	647		4	896.5		4	1387.5		4	937		4	1380		4	676		4	892
ndhC-ndhJ_2130	-	atttcttattttcagtacacttattacttaatagttccatgtttctatta	50555	50	22	no	4	1300.5		4	1990.5		4	1690		4	1440.5		4	1199		4	1017.5		4	2145.5		4	3541.5		4	2359		4	3210.5		4	1391		4	2408.5
ndhC-ndhJ_2160	-	atagttccatgtttctattactaatagtttctaatataataatataatat	50585	50	16	no	4	1363		4	1796.5		4	1542.5		4	1355		4	633		4	560.5		4	2885.5		4	5253		4	3477		4	5172		4	2158.5		4	4518
ndhC-ndhJ_2190	-	ctaatataataatataatattaatctgattaataactagtaatttttttt	50615	50	10	no	4	123.5		4	0		4	161		4	0		4	195		4	103.5		4	0		4	0		4	0		4	0		4	0		4	0
trnV-UAC-Ex2	-	tagggctatacggactcgaaccgtagacctgctcg	51215	35	57	no	4	5000		4	8024.5		4	6398.5		4	9822		4	1884.5		4	3986		4	12175		4	17156		4	13616.5		4	24538.5		4	12932.5		4	25986.5
trnV-UAC-spliced	-	cggactcgaaccgtagacctgctcggtgtaaacgaggtgctctacctaac	51232	50	56	no	4	26708		4	29121		4	33746.5		4	32988.5		4	17809		4	21607		4	31800		4	29768.5		4	29077.5		4	40057.5		4	30207		4	33087
trnV-ex1-ex2	-	ccgtagacctgctcggtgtaaacgaggtgc	51233	30	60	no	4	2660.5		4	3657		4	5362		4	7075.5		4	6050.5		4	10367		4	4053		4	5049.5		4	5078.5		4	6901		4	3947.5		4	5979.5
trnV-in-ex2	-	ccgtagacctgctcggtaaaagagttcgaa	51234	30	50	no	4	324		4	406		4	720.5		4	984.5		4	758		4	1146.5		4	1085		4	1590		4	3004.5		4	3289		4	1720.5		4	2645
trnV-intron_0	-	gtaaaagagttcgaacttattattatcaaaatgattcgaactctttcaaa	51259	50	26	no	4	1074.5		4	1702.5		4	2137		4	2927.5		4	3067		4	3992.5		4	387.5		4	801.5		4	597		4	1069.5		4	439.5		4	840.5
trnV-intron_70	-	ttgcattgggctctttcattaactgatcgaaagatcagttagtctaccat	51329	50	38	no	4	3781.5		4	5871.5		4	4888		4	6318.5		4	4732.5		4	6356		4	6771.5		4	10007.5		4	7413		4	10365.5		4	5395.5		4	9892
trnV-intron_140	-	taagaaatggttccaagtactctgattgattatttttgaattctaataca	51399	50	26	no	4	16549.5		4	19913		4	16317.5		4	18369.5		4	6965		4	7992		4	8660.5		4	10451		4	6390		4	10452		4	8794.5		4	15029
trnV-intron_210	-	tgtttcaaagaagggttctcttgacgtaggtttgcttttggtctagatca	51469	50	40	no	4	16437.5		4	20136.5		4	18568.5		4	20895		4	18112		4	21301		4	15977		4	18314.5		4	18786		4	22385		4	13311		4	20424.5
trnV-intron_280	-	ctaacatcctgattaaaaaatcaaacatgaaacttgatacaccttaaggt	51539	50	30	no	4	3924		4	5646.5		4	6332.5		4	7853.5		4	6013		4	8160		4	3132		4	5669.5		4	3826		4	7128.5		4	3087		4	6064.5
trnV-intron_350	-	ttttgagttccttatactcattctacctagcattgagtagactgggtatt	51609	50	36	no	4	3323		4	4479.5		4	3539.5		4	4810		4	2736		4	4284.5		4	5596.5		4	8218.5		4	7356		4	8958.5		4	5296		4	8105
trnV-intron_420	-	tcaatgatgggttctattcattccctacctaacggggtactttaatagga	51679	50	40	no	4	2821		4	3975		4	3211		4	4405.5		4	3921.5		4	5593.5		4	4967		4	7413		4	6843		4	7305.5		4	3756.5		4	5166.5
trnV-intron_490	-	ctcctcttttttcctaaaaaaaagtcatggagtaagacatcgatttctta	51749	50	32	no	4	4143.5		4	5224.5		4	4228		4	5091		4	5183.5		4	6963		4	6882		4	6804		4	4123.5		4	6296		4	6089		4	10937.5
trnV-intron_549	-	atcaattagtttgattgcgtgatggactcctctgaaaaactttggcgcac	51808	50	42	no	4	8175		4	11347.5		4	9202.5		4	12670		4	6806.5		4	10139.5		4	23042		4	24656.5		4	23744		4	27238.5		4	20247		4	29539
trnV-ex1-in	-	aaaactttggcgcacgtgtaaacgaggtgc	51832	30	50	no	4	947		4	1454.5		4	2556.5		4	3784.5		4	3084.5		4	5160		4	1174.5		4	1804		4	2832		4	3277.5		4	2034		4	3213
trnV-UAC-Ex1	-	gtgtaaacgaggtgctctacctaactgagctatagccct	51851	39	49	no	4	18211		4	22204.5		4	24785.5		4	26771		4	21943.5		4	28291.5		4	31483.5		4	33919		4	33915		4	46209.5		4	34887		4	38392
atpB-E_0	-	tataatcctatcgatgtgataggtatcccctttccttctctttacaatga	52025	50	36	no	4	7106		4	10843.5		4	5972		4	8784		4	5843		4	9295.5		4	5880		4	7861		4	8932.5		4	6999.5		4	5036.5		4	6553
atpB-E_30	-	tttccttctctttacaatgataaataacctacttaactcagtggttagag	52055	50	32	no	4	0		4	0		4	0		4	0		4	0		4	0		4	0		4	0		4	0		4	0		4	111.5		4	0
trnM-CAU-2	+	atgactcctgccgtatgaaagcaatactctaaccactgagttaagtaggt	52081	50	42	no	4	4702.5		4	6277.5		4	5133.5		4	6967.5		4	4523		4	7669		4	6921		4	7649.5		4	4529.5		4	7601		4	4978.5		4	7617
atpB-E_60	-	acttaactcagtggttagagtattgctttcatacggcaggagtcattggt	52085	50	42	no	4	0		4	0		4	0		4	115		4	0		4	0		4	0		4	0		4	0		4	0		4	0		4	0
trnM-CAU-1	+	tacctactattggatttgaaccaatgactcctgccgtatgaaagcaatac	52104	50	40	no	4	14095		4	18003		4	17742.5		4	22394		4	13974		4	21161		4	12038		4	13655.5		4	9364.5		4	20475		4	10012		4	16847.5
atpB-E_90	-	atacggcaggagtcattggttcaaatccaatagtaggtataacttattag	52115	50	36	no	4	0		4	0		4	0		4	0		4	0		4	0		4	0		4	0		4	0		4	0		4	0		4	0
atpB-E_120	-	tagtaggtataacttattagacaccatgatcaatggtgtctaataagttt	52145	50	30	no	4	0		4	0		4	0		4	0		4	0		4	0		4	0		4	0		4	0		4	0		4	0		4	0
atpB-E_150	-	caatggtgtctaataagtttttgtaaccagctttttttattttattgttt	52175	50	24	no	4	6778		4	8979		4	8134.5		4	7803.5		4	5812		4	6448.5		4	9473.5		4	11394		4	9724		4	11338		4	11224		4	11425.5
atpB-E_180	-	ctttttttattttattgtttttatcgtctttcgatcctattttttttata	52205	50	18	no	4	10680		4	13790		4	16222.5		4	13899.5		4	9591.5		4	10058.5		4	12724.5		4	12834.5		4	11165		4	17288		4	8960		4	6601
atpB-E_210	-	tcgatcctattttttttatacattctttttttttacacgtcagctagtta	52235	50	26	no	4	6174.5		4	9111		4	14244.5		4	12818		4	12556		4	13334.5		4	7208		4	8452.5		4	6397		4	11664		4	4675		4	4352
atpB-E_240	-	ttttacacgtcagctagttacaaaatcaaatcgtattgagagcctcgact	52265	50	38	yes	4	3394	7847.62	4	5244.5	8834	4	3209.5	5785.69	4	3492	5696.87	4	365.5	794.927	4	423	789.743	4	10851.5	6369.68	4	10115	6376.61	4	12991	6369.2	4	9631.5	7367.28	4	10298.5	6028.85	4	14662.5	9140.72
atpB-E_270	-	tcgtattgagagcctcgactcgtgtccgagctcgtctgagagctagatta	52295	50	52	yes	4	251	580.364	4	392.5	661.139	4	395	712.058	4	514	838.542	4	392	852.562	4	587.5	1096.87	4	7185	4217.49	4	8098.5	5105.39	4	10132	4967.5	4	9394	7185.61	4	6135.5	3591.79	4	9562	5961.03
atpB-E_300	-	ctcgtctgagagctagattagcctcaattgtctgtctcttaccttcagct	52325	50	46	yes	4	14514	33559.3	4	19194.5	32331.8	4	17419.5	31401.7	4	16128	26311.3	4	12937	28136.7	4	13716.5	25608.8	4	56999.5	33457.9	4	28766.5	18134.7	2	65272	32001.4	2	31629.5	24193.9	4	46589	27273.7	4	32116	20021.4
atpB-E_330	-	tctgtctcttaccttcagcttttctcaagttagcttctgctatttcaaga	52355	50	38	yes	4	10698.5	24737.1	4	14179.5	23884.4	4	11142	20085.4	4	10851	17702.4	4	10864	23628.1	4	11212	20932.9	4	37144	21803	4	26982.5	17010.1	4	43023.5	21093.5	4	25346.5	19387.9	4	35456	20756.3	4	29428.5	18346
atpB-E_360	-	tagcttctgctatttcaagagtttgctgagcttcttgtggatcaatgtca	52385	50	40	yes	4	5729.5	13247.8	4	8700.5	14655.4	4	7181.5	12945.9	4	7256	11837.5	4	3517.5	7650.22	4	4327.5	8079.46	4	19519.5	11457.7	4	13923	8777.22	4	24098.5	11815	4	17902	13693.5	4	15837	9271.14	4	23544.5	14677.8
atpB-E_390	-	cttcttgtggatcaatgtcactattcttctctgcatcatttactaaaata	52415	50	32	yes	4	10793	24955.6	4	14849	25012.1	4	12739.5	22965.2	4	12009.5	19592.4	4	10368	22549.4	4	10993	20524	4	49395	28994.2	4	31840.5	20072.6	3	62467	30626.2	3	25371	19406.7	4	42925.5	25129	4	32730	20404.1
atpB-E_420	-	ctgcatcatttactaaaatagtgatttcattattgcctattctagcaaaa	52445	50	28	yes	4	5475	12659.3	4	7716	12997.1	4	6328	11407.3	4	6069	9901	4	4972	10813.6	4	5487.5	10245.2	4	19261	11305.9	4	17624	11110.4	4	27641.5	13552	4	13460	10295.8	4	23260.5	13616.9	4	19633.5	12239.7
atpB-E_450	-	tattgcctattctagcaaaaccgcccatcagagccatcgttaaccattgg	52475	50	46	yes	4	2723.5	6297.29	4	5048.5	8503.85	4	4703	8477.99	4	5564	9077.14	4	4579	9958.88	4	6200.5	11576.4	4	22766.5	13363.6	4	23943	15093.9	4	35955	17627.9	4	23625.5	18071.5	4	24154	14140	4	25798.5	16083
atpB-E_480	-	gagccatcgttaaccattggttagcaaggcgtattttcaaaatacctata	52505	50	38	yes	4	2847.5	6584	4	4149.5	6989.54	4	3560.5	6418.43	4	3556	5801.28	4	2249.5	4892.44	4	2717	5072.65	4	14297.5	8392.43	4	16126.5	10166.3	4	22555	11058.2	4	12447	9520.89	4	15907	9312.12	4	17278	10771.2
atpB-E_510	-	gtattttcaaaatacctatatcaacagctgtggcaatcggcgcgtggttt	52535	50	42	yes	4	428	989.624	4	738	1243.11	4	474.5	855.371	4	569	928.269	4	712	1548.53	4	1019.5	1903.41	4	7336	4306.13	4	8996.5	5671.49	4	10984	5385.21	4	9240.5	7068.2	4	7858	4600.15	4	11485	7159.84
atpB-E_540	-	tggcaatcggcgcgtggtttgctaatacaccaatttgtccactattagta	52565	50	44	yes	4	4438	10261.6	4	6771	11405.3	4	6312	11378.5	4	6523	10641.7	4	4929.5	10721.2	4	5950.5	11109.6	4	22773.5	13367.7	4	18924.5	11930.2	4	32627	15996.3	4	22955.5	17559	4	22807	13351.5	4	25571	15941.2
atpB-E_570	-	caatttgtccactattagtagataaaatgatttcttttacttctgaatcc	52595	50	28	yes	4	6390.5	14776.1	4	8501.5	14320.2	4	8694.5	15673.4	4	7932	12940.3	4	4558	9913.21	4	5085.5	9494.65	4	19818	11632.9	4	15935	10045.6	4	23553.5	11547.8	4	14631.5	11191.9	4	16783	9824.94	4	21023	13105.9
atpB-E_600	-	tttcttttacttctgaatcccaaacaattcgattcggagtcagtacacaa	52625	50	36	yes	4	2473.5	5719.24	4	4145	6981.96	4	2595.5	4678.85	4	3102	5060.62	4	3174	6903.14	4	3937	7350.4	4	12715	7463.53	4	11369	7167.15	4	14730	7221.8	4	11756	8992.34	4	11755.5	6881.79	4	17081	10648.4
atpB-E_630	-	gattcggagtcagtacacaaagatttaaggtcatttcttcaatttactct	52655	50	34	yes	4	11820	27330.3	4	15893	26770.7	4	13792.5	24863.4	4	12371.5	20182.9	4	6286	13671.4	4	6621	12361.4	4	49489.5	29049.6	4	24792	15629.2	4	55967.5	27439.6	4	27222.5	20822.9	4	41938.5	24551.2	4	29703	18517.1
atpB-E_660	-	tcatttcttcaatttactctccatttctaagttcgtagccttcgcagtag	52685	50	38	yes	4	7364	17027.1	4	10668	17969.5	4	8363	15075.8	4	8871	14472.2	3	7057	15348.3	3	8088	15100.3	4	28477	16715.6	4	20887.5	13167.7	4	30275.5	14843.4	4	17821.5	13631.9	4	26878	15734.7	4	22760	14188.8
atpB-E_690	-	gttcgtagccttcgcagtagcttcatcgatgttacccactaagtaaaagg	52715	50	46	yes	4	2917	6744.7	4	4650	7832.6	4	3277.5	5908.28	4	3966.5	6470.97	4	3019.5	6567.12	4	3978	7426.95	4	18747	11004.2	4	14430	9096.83	4	25333	12420.2	4	13320.5	10189	4	18260.5	10689.9	4	17156.5	10695.5
atpB-E_720	-	gttacccactaagtaaaaggcctgttcgggaagagaatcaaattctccgg	52745	50	46	yes	4	284.5	657.822	4	433	729.358	4	456.5	822.922	4	585.5	955.187	4	572	1244.04	4	870.5	1625.23	4	3735.5	2192.69	4	3649	2300.37	4	6888.5	3377.28	4	4045.5	3094.46	4	4639	2715.72	4	4866	3033.5
atpB-E_750	-	aagagaatcaaattctccggaaaggatcaaattaaaccctctaattgttt	52775	50	32	yes	4	1511.5	3494.9	4	2214.5	3730.17	4	3749.5	6759.14	4	3630.5	5922.81	4	2995.5	6514.92	4	3320	6198.46	4	20655	12124.2	4	17044.5	10745	4	32314.5	15843.1	4	13055.5	9986.34	4	22057	12912.4	4	14611	9108.61
atpB-E_780	-	attaaaccctctaattgtttccgctagaccaacatattttcccggagaac	52805	50	40	yes	4	5974.5	13814.3	4	9110.5	15346	4	7730	13934.7	4	7988.5	13032.5	4	7309	15896.4	4	8244	15391.6	4	23517	13804.1	4	21218.5	13376.4	4	34372.5	16852.1	4	15723	12026.8	4	25941.5	15186.4	4	18708	11662.7
atpB-E_810	-	aacatattttcccggagaacctgtaaatacttctgctacgaaaaagggtt	52835	50	38	yes	4	286.5	662.447	4	527	887.695	4	611	1101.44	4	758.5	1237.42	4	1357	2951.34	4	1888	3524.91	4	5307.5	3115.43	4	4535.5	2859.23	4	8878.5	4352.93	4	3852.5	2946.83	4	7228.5	4231.64	4	6031.5	3760.09
atpB-E_840	-	ttctgctacgaaaaagggttgtgataagaaacgctcaatttttcgtgctc	52865	50	40	yes	4	3158.5	7303.1	4	4661	7851.13	4	3254.5	5866.82	4	3507.5	5722.15	4	3851.5	8376.64	4	4669.5	8717.98	4	21166.5	12424.4	4	21315.5	13437.5	4	31494.5	15441.1	4	12804.5	9794.35	4	25722	15057.9	4	16866	10514.4
atpB-E_870	-	acgctcaatttttcgtgctcttgctacggttaagcgatcctcttcggata	52895	50	46	yes	4	3162.5	7312.35	4	4805.5	8094.53	4	3703.5	6676.22	4	4348	7093.35	4	3542.5	7704.59	4	4394	8203.62	4	20370	11956.9	4	20154.5	12705.6	4	28003.5	13729.5	4	18064.5	13817.8	4	23484	13747.8	4	21866.5	13631.8
atpB-E_900	-	taagcgatcctcttcggataattcatccaaccccaggatagctataatgt	52925	50	42	yes	4	963.5	2227.81	4	1675.5	2822.26	4	1187.5	2140.68	4	1489	2429.16	4	1196.5	2602.27	4	1556	2905.06	4	18482	10848.7	4	12568.5	7923.32	4	23581.5	11561.5	4	11332.5	8668.4	4	17014.5	9960.46	4	15472	9645.37
atpB-E_930	-	ccccaggatagctataatgtcctgaagctccttgtaacgttgtaaagttt	52955	50	42	yes	4	3420.5	7908.9	4	5096.5	8584.7	3	5163	9307.23	3	5219	8514.3	4	3999.5	8698.52	4	4837.5	9031.64	4	24963.5	14653.2	4	19162.5	12080.3	4	30758	15080	4	16201.5	12392.8	4	27185.5	15914.7	4	19483.5	12146.2
atpB-E_960	-	cttgtaacgttgtaaagtttgttttacttgttgcgcagtttcataatgtt	52985	50	32	yes	4	6376.5	14743.8	4	8454	14240.2	4	7190.5	12962.2	4	6940.5	11322.8	4	6195.5	13474.6	4	6582	12288.6	4	21337	12524.5	4	17215	10852.5	4	27585.5	13524.6	4	11753.5	8990.43	4	22958	13439.9	4	17963	11198.3
atpB-E_990	-	ttgcgcagtttcataatgttcctcgccaacgattcgaggttgtagcatag	53015	50	46	yes	4	1131.5	2616.26	4	1856.5	3127.15	4	1766	3183.53	4	1958	3194.29	4	1587	3451.57	4	2121	3959.92	4	12112.5	7109.87	4	11341	7149.49	4	9224	4522.32	4	5628	4304.94	4	12602.5	7377.63	4	11914.5	7427.6
atpB-E_1020	-	gattcgaggttgtagcatagttgacgttgaatctaaaggatctaccgctg	53045	50	44	yes	4	1132.5	2618.57	4	1933.5	3256.85	4	2513	4530.13	4	2937.5	4792.25	4	2841	6178.9	4	3601	6723.09	4	9012	5289.92	4	9907	6245.48	4	18209	8927.47	4	8527.5	6522.81	4	14131.5	8272.73	4	11023.5	6872.14
atpB-E_1050	-	atctaaaggatctaccgctggatagatacctttggcagctaatcctcttg	53075	50	44	yes	4	2852.5	6595.57	4	4343.5	7316.32	4	3961.5	7141.31	4	4609	7519.14	4	2810.5	6112.56	4	3529.5	6589.59	4	26058	15295.7	4	26281	16567.8	4	36825.5	18054.7	4	23040.5	17624	4	25567	14967.2	4	25140	15672.5
atpB-E_1080	-	tttggcagctaatcctcttgatagtacggtagtcgcatctaaatgtgcaa	53105	50	42	yes	4	1092.5	2526.08	4	1704.5	2871.11	4	1413.5	2548.09	4	1495	2438.95	4	1502	3266.7	4	1824	3405.42	4	13679.5	8029.67	4	13030.5	8214.57	4	18305.5	8974.79	4	9448.5	7227.3	4	15493	9069.76	4	13208.5	8234.29
atpB-E_1110	-	agtcgcatctaaatgtgcaaatgtggtggcaggtgcggggtcagtcaaat	53135	50	50	yes	4	158.5	366.485	4	152	256.033	4	308.5	556.126	4	328.5	535.916	4	303	658.996	4	377	703.861	4	5300.5	3111.32	4	5441.5	3430.38	4	6800.5	3334.14	4	3860	2952.57	4	4589	2686.45	4	4931	3074.03
atpB-E_1140	-	aggtgcggggtcagtcaaatcatctgcaggtacataaactgcttgaatag	53165	50	46	yes	4	941.5	2176.94	4	1409	2373.36	4	1496.5	2697.71	4	1450.5	2366.35	4	1287.5	2800.19	4	1560.5	2913.46	4	11291	6627.66	4	7516.5	4738.49	4	12667.5	6210.6	4	8139	6225.64	4	9964.5	5833.32	4	11183.5	6971.88
atpB-E_1170	-	tacataaactgcttgaatagaggttatggacccctttttcgtagaagtaa	53195	50	36	yes	4	1604.5	3709.93	4	2517	4239.71	4	2597.5	4682.46	4	2624	4280.81	4	2414.5	5251.3	4	2900.5	5415.25	4	20777.5	12196.1	4	15428	9725.98	4	30057	14736.3	4	15751	12048.2	4	21411	12534.2	4	19496	12154
atpB-E_1200	-	cccctttttcgtagaagtaattctttcttgtaaagtacccatttcggtac	53225	50	38	yes	4	3425.5	7920.46	4	5144.5	8665.55	4	4582	8259.87	4	4709.5	7683.1	4	4154	9034.55	4	4839	9034.44	4	23084	13550	4	15877	10009	4	25715	12607.5	4	13271.5	10151.6	4	17083	10000.6	4	14656	9136.67
atpB-E_1230	-	taaagtacccatttcggtactaagggtgggttgataacccacagcagaag	53255	50	46	yes	4	0	0	4	0	0	4	0	0	4	0	0	4	0	0	4	0	0	4	1945.5	1141.98	4	1809.5	1140.73	4	3280.5	1608.36	4	1631.5	1247.96	4	2242	1312.49	4	2309	1439.45
atpB-E_1260	-	ttgataacccacagcagaaggcattctacccaataaggcggatacctcgg	53285	50	50	yes	4	373.5	863.609	4	643.5	1083.93	4	502.5	905.846	4	760	1239.87	4	440	956.957	4	649.5	1212.62	4	9491	5571.08	4	10114	6375.98	4	12151	5957.37	4	6600.5	5048.82	4	8702.5	5094.53	4	8280	5161.82
atpB-E_1290	-	caataaggcggatacctcggatcctgcttgtacgaaacggaagatattgt	53315	50	46	yes	4	257	594.237	4	435	732.727	4	337.5	608.404	4	378.5	617.487	4	519	1128.77	4	741.5	1384.38	4	7097	4165.84	4	7025	4428.64	4	11289.5	5534.99	4	7489.5	5728.83	4	8860.5	5187.03	4	9327	5814.53
atpB-E_1320	-	tacgaaacggaagatattgtcgataaatagaagtacgtcttgctcattaa	53345	50	34	yes	4	3430	7930.86	4	5382	9065.6	4	5055	9112.54	4	4714	7690.44	4	4098	8912.75	4	4786.5	8936.42	4	14509	8516.58	4	13665	8614.57	4	21550	10565.5	4	11909	9109.37	4	23190.5	13576	4	15536	9685.27
atpB-E_1350	-	aagtacgtcttgctcattaacatctcggaaatattctgccatagttaagg	53375	50	38	yes	4	2374.5	5490.33	4	3520	5929.2	4	2935.5	5291.76	4	2984.5	4868.93	4	3215.5	6993.4	4	3943.5	7362.53	4	11188.5	6567.49	4	8665	5462.51	4	15634	7665.01	4	11313.5	8653.86	4	11296	6612.8	4	12181	7593.73
atpB-E_1380	-	atattctgccatagttaaggcagtcagaccaactctcatacgagctcctg	53405	50	46	yes	4	1212.5	2803.55	4	2152.5	3625.74	4	1329.5	2396.66	4	1767	2882.69	4	1922	4180.16	4	2670.5	4985.84	4	22794	13379.8	4	20427.5	12877.7	4	34241	16787.6	4	14179.5	10846.1	4	22655.5	13262.8	4	15814.5	9858.89
atpB-E_1410	-	aactctcatacgagctcctggcggttcattcatctgaccataaactaggg	53435	50	48	yes	4	976.5	2257.87	4	1678.5	2827.32	4	1177.5	2122.65	4	1438.5	2346.78	4	1246	2709.93	4	1760.5	3286.86	4	21268.5	12484.3	4	17472.5	11014.9	4	32048.5	15712.7	4	12557.5	9605.42	4	19172.5	11223.8	4	16847	10502.6
atpB-E_1440	-	catctgaccataaactagggccactttggattccgcaagattttgttcat	53465	50	42	yes	4	2974	6876.5	4	4852.5	8173.7	4	4036.5	7276.51	4	4040.5	6591.69	4	2278.5	4955.52	4	2756.5	5146.4	4	35925.5	21087.8	4	26664.5	16809.6	4	50822.5	24917.2	4	18120.5	13860.6	4	37340.5	21859.5	4	24358.5	15185.3
atpB-E_1470	-	ttccgcaagattttgttcattaatgactccagattctttcatttccatgt	53495	50	34	yes	4	6986	16153.1	4	9428.5	15881.7	4	9001.5	16226.8	4	7792.5	12712.7	4	3635	7905.77	4	3830.5	7151.56	4	42861	25158.8	4	33196	20927.1	4	58076.5	28473.6	4	24370.5	18641.4	4	45729.5	26770.5	4	27442	17107.6
atpB-E_1500	-	agattctttcatttccatgtaaagatcatttccttcacgagtccgttcgc	53525	50	40	yes	4	6769.5	15652.5	4	10394.5	17508.8	4	6827	12306.9	4	7754	12649.9	4	4313.5	9381.44	4	5215.5	9737.36	4	44443.5	26087.7	4	27651.5	17431.8	4	60949	29882	4	22247	17017.1	4	42528	24896.3	4	28960	18053.9
atpB-E_1530	-	tccttcacgagtccgttcgcctactccaccaaatacggatacaccaccat	53555	50	52	yes	4	8394.5	19409.8	4	14760	24862.2	4	10108	18221.5	4	13399.5	21860	4	8333	18123.5	4	12328	23016.4	4	47916.5	28126.3	4	34450.5	21718	1	40674		1	21865		4	54490	31899	4	29413	18336.3
atpB-E_1560	-	aaatacggatacaccaccatgagctttagcaatgttgttgatcaattcca	53585	50	38	yes	4	3942	9114.71	4	5954.5	10029.9	4	5493.5	9903.01	4	4940	8059.14	4	3818.5	8304.87	4	4322.5	8070.13	4	29078	17068.4	4	26456	16678.2	4	48517.5	23787.1	4	20049	15335.8	4	31768	18597.3	4	26648	16612.6
atpB-E_1590	-	aatgttgttgatcaattccataattagtactgttttacccacgccagccc	53615	50	40	yes	4	7682.5	17763.5	4	12350	20802.7	4	9818	17698.7	4	11654	19012.4	4	7238.5	15743	4	9109	17006.5	4	44150.5	25915.7	4	31814	20055.9	3	36364	17828.5	3	16909	12933.9	4	41519	24305.7	4	26638	16606.3
atpB-E_1620	-	tgttttacccacgccagccccaccgaatagtccaatttttcccccacgac	53645	50	54	yes	4	11321	26176.5	4	19302.5	32513.7	4	16081	28988.9	4	22165	36160.1	4	10955	23826.1	4	16722	31220.1	4	51442.5	30196	4	31463.5	19834.9	0	0		0	0		4	51047.5	29883.7	4	27991.5	17450.1
atpB-E_1650	-	tccaatttttcccccacgacgataaggggccaaaagatctactactttaa	53675	50	42	yes	4	2192	5068.35	4	3456.5	5822.23	4	2934.5	5289.96	4	2691	4390.11	4	2169.5	4718.45	4	2427.5	4532.15	4	25410.5	14915.6	4	18636	11748.3	4	34501	16915.1	4	23958	18325.8	4	26486.5	15505.5	4	24638	15359.5
atpB-E_1680	-	caaaagatctactactttaattcctgtttcaaaaatcgataattttgtat	53705	50	24	yes	4	4370.5	10105.5	4	6114.5	10299.4	4	5833	10515	4	4927	8037.93	4	4482	9747.91	4	4507	8414.59	4	17003	9980.52	4	10236	6452.89	4	9411	4614.01	4	6541	5003.31	4	12856	7526.04	4	17351.5	10817.1
atpB-E_1710	-	aaaaatcgataattttgtatctaattctataaaagcaggcgcggatttat	53735	50	28	yes	4	124	286.713	4	120.5	202.974	4	205.5	370.45	4	166	270.813	4	197	428.456	4	245.5	458.35	4	3151	1849.59	4	2780.5	1752.86	4	3506	1718.91	4	2013	1539.77	4	3500	2048.94	4	4132	2575.92
atpB-E_1740	-	aaaagcaggcgcggatttatggataggagatgttgtgcgagtatcgacag	53765	50	48	yes	4	212	490.188	4	347.5	585.34	4	197.5	356.029	4	196	319.755	4	314	682.92	4	423.5	790.677	4	3780	2218.81	4	4701	2963.56	4	4902.5	2403.59	4	2106	1610.91	4	3751.5	2196.17	4	3726.5	2323.13
atpB-E_1770	-	tgttgtgcgagtatcgacaggacctaaattatcaacgggttccccaagca	53795	50	48	yes	4	2071	4788.58	4	3682.5	6202.92	4	2635.5	4750.96	4	3335	5440.73	4	2037	4430.28	4	2880.5	5377.91	4	20416.5	11984.2	4	22595.5	14244.5	4	37273	18274.1	4	16418.5	12558.8	4	26856	15721.8	4	24260.5	15124.2
atpB-E_1800	-	atcaacgggttccccaagcacgttgaaaattcgtcctagagtcgctccgc	53825	50	54	yes	4	3782	8744.76	4	6775.5	11412.9	4	4604.5	8300.43	4	6953.5	11344	4	4708	10239.4	4	7288	13606.7	4	22938.5	13464.6	4	20322	12811.2	4	34498	16913.6	4	19164.5	14659.2	4	23808.5	13937.7	4	21949.5	13683.5
atpB-E_1830	-	tcgtcctagagtcgctccgccgactggaacacttagaggatttcccatat	53855	50	52	yes	4	1757.5	4063.7	4	3109	5236.89	4	2417	4357.07	4	2638.5	4304.46	4	2191	4765.21	4	2895	5404.98	4	26150.5	15350	4	15855.5	9995.49	4	35699	17502.4	4	20896.5	15984	4	20692.5	12113.6	4	24952	15555.3
atpB-E_1860	-	acttagaggatttcccatatcaaccacgtccattcctctctttaaaccct	53885	50	42	yes	4	8422.5	19474.5	4	12250	20634.3	4	9422	16984.8	4	9292	15159	4	8578.5	18657.4	4	9746.5	18196.8	4	57434	33713	4	27147.5	17114.1	1	65272		1	23238		4	44831	26244.5	4	27317.5	17029.9
atpB-E_1890	-	cattcctctctttaaaccctctgtcgcactcatagctacagctctaactc	53915	50	46	yes	4	7632	17646.8	4	11909.5	20060.7	4	8461	15252.5	4	9731	15875.2	4	6058	13175.6	4	7874.5	14701.7	4	57518.5	33762.6	4	35240.5	22216	2	52946	25958.3	2	22804.5	17443.5	4	58302	34130.6	4	28073	17500.9
atpB-E_1920	-	catagctacagctctaactcgattatttcctaataattgctgtacttcac	53945	50	36	yes	4	3482	8051.1	4	5358.5	9026.02	4	5674.5	10229.3	4	5286	8623.61	4	5062.5	11010.4	4	5500	10268.5	4	38173.5	22407.3	4	31147.5	19635.7	3	64735	31738.2	3	23380	17883.7	4	41132.5	24079.4	4	26433	16478.5
atpB-E_1950	-	taataattgctgtacttcacaagtcacattaatttcttgaccaagagtat	53975	50	30	yes	4	1763.5	4077.57	4	2773	4670.93	4	2771	4995.22	4	2691	4390.11	4	2541.5	5527.52	4	2890.5	5396.58	4	11480	6738.6	4	8952	5643.44	4	14288	7005.09	4	8479	6485.71	4	11832	6926.58	4	14264	8892.29
atpB-E_1980	-	aatttcttgaccaagagtatctcgacccttaaccaccagagcattgtaaa	54005	50	40	yes	4	2965.5	6856.84	4	5107.5	8603.23	4	4385	7904.74	4	4742.5	7736.94	4	4442.5	9662.01	4	5361	10009	4	34203.5	20077	4	27632.5	17419.8	4	53796	26375	4	21403	16371.5	4	38536.5	22559.7	4	31289.5	19506.1
atpB-E_2010	-	aaccaccagagcattgtaaatattaggcattttgcccggggggaaggcta	54035	50	48	yes	4	148.5	343.362	4	182	306.566	4	173.5	312.765	4	216	352.383	4	163.5	355.597	4	190	354.731	4	773	453.74	4	623.5	393.061	4	655.5	321.377	4	339.5	259.689	4	461	269.874	4	546	340.381
atpB-E_2040	-	tttgcccggggggaaggctacatccagtaccggaccaatgatttgggcga	54065	50	58	yes	4	116	268.216	4	140	235.82	4	0	0	4	102	166.403	4	133	289.262	4	162.5	303.388	4	4451.5	2612.97	4	3602	2270.74	4	5358.5	2627.16	4	3042.5	2327.25	4	3124	1828.82	4	5104.5	3182.19
atpB-E_2070	-	cggaccaatgatttgggcgatacgtcccaggttttttttttcacgtatcg	54095	50	46	yes	4	1943	4492.61	4	2891.5	4870.53	4	2940	5299.87	4	2911.5	4749.83	4	2596	5646.05	4	3080.5	5751.31	4	27298	16023.5	4	14857	9366.02	4	33788	16565.5	4	17782.5	13602.1	4	20276	11869.8	4	29503	18392.4
atpB-E_2100	-	gttttttttttcacgtatcgaaacctctggatttgaagtagtaggatttg	54125	50	34	yes	4	532.5	1231.25	4	684	1152.15	4	906	1633.23	4	896.5	1462.55	4	1266.5	2754.51	4	1525	2847.18	4	4353.5	2555.44	4	3689	2325.59	4	6024	2953.44	4	4105.5	3140.36	4	4712	2758.45	4	5841.5	3641.64
atpB-E_2130	-	atttgaagtagtaggatttgttctcataataaaaaaaatatgttaaattt	54155	50	18	yes	4	1270	2936.5	4	1680	2829.84	4	1700	3064.55	4	1461.5	2384.3	4	1878.5	4085.56	4	2054	3834.83	4	1295	760.147	4	1010.5	637.031	4	1974.5	968.054	4	1249.5	955.761	4	1682.5	984.953	4	2266.5	1412.95
atpB-E_2160	-	aaaaaaaatatgttaaattttgttacgaattttttcgaatacagaaaaaa	54185	50	16	no	4	194.5		4	218.5		4	476.5		4	317		4	161		4	0		4	0		4	0		4	0		4	0		4	0		4	0
atpB-E_2190	-	tttttcgaatacagaaaaaatcttcgatagcaaattaatcggttaattca	54215	50	26	no	4	1065		4	1611		4	1537		4	1585.5		4	1232		4	1569.5		4	1714		4	2774.5		4	892.5		4	974.5		4	1389		4	1398
atpB-E_2220	-	caaattaatcggttaattcaataaaaagtgggagtaagcactcgatttcg	54245	50	34	no	4	300.5		4	419.5		4	588		4	589.5		4	512		4	653		4	1110.5		4	1336.5		4	1712.5		4	1953		4	979.5		4	1211
atpB-E_2250	-	ggagtaagcactcgatttcgttggtcccacccaagcggatgtggaattca	54275	50	52	no	4	155.5		4	226		4	243		4	269.5		4	356.5		4	555.5		4	2031		4	2804		4	2851		4	2932		4	1795.5		4	2888.5
atpB-E_2280	-	ccaagcggatgtggaattcaattttttattcattcaatgaaggaatagtc	54305	50	34	no	4	387		4	545		4	561.5		4	507.5		4	669		4	765.5		4	158.5		4	148.5		4	217.5		4	214		4	147		4	155.5
atpB-E_2310	-	cattcaatgaaggaatagtcattttcaagctcaactaactgaaacctagt	54335	50	34	no	4	705		4	1058.5		4	1843		4	1765.5		4	1322		4	1787		4	4842		4	7263		4	4575		4	8729		4	3324		4	5167.5
atpB-E_2340	-	tcaactaactgaaacctagttttaaaataaaaaatatatgaataaaaaaa	54365	50	16	no	4	165.5		4	157.5		4	154		4	0		4	0		4	0		4	0		4	0		4	0		4	0		4	0		4	0
atpB-E_2370	-	aaaatatatgaataaaaaaattttttgcggaaagtcttttatttttttat	54395	50	14	no	4	297.5		4	337		4	479		4	356		4	607.5		4	633.5		4	112.5		4	0		4	112		4	194		4	0		4	0
atpB-E_2400	-	aaagtcttttatttttttatcataataggaataggcaagcctttgtttta	54425	50	24	no	4	445		4	636		4	696.5		4	580.5		4	658		4	788.5		4	1441.5		4	1853		4	1316.5		4	1992.5		4	890		4	1534
atpB-E_2430	-	ataggcaagcctttgttttatctagcgaattcgaaacggaactttagtta	54455	50	36	no	4	378		4	548.5		4	422		4	361		4	649		4	757.5		3	1067		3	1341.5		4	919.5		4	1825.5		4	937		4	1336.5
atpB-E_2451	-	ctagcgaattcgaaacggaactttagttatgattcattatttcgatctca	54476	50	34	no	4	757		4	1142.5		4	1530.5		4	1382.5		4	1368.5		4	1594		4	2325.5		4	2310.5		4	2520.5		4	3961		4	1774		4	2986
rbcL-petA_8190	+	ctttttataaatccaaatatttaatattaaaattaaaatattaataaaat	54686	50	6	no	4	0		4	0		4	0		4	0		4	0		4	0		4	0		4	0		4	0		4	0		4	0		4	0
rbcL-petA_8160	+	atacttctttttcaagttttgaatctttgactttttataaatccaaatat	54716	50	20	no	4	871		4	1260.5		4	1028		4	922		4	752		4	782		4	503.5		4	658		4	352.5		4	401.5		4	336.5		4	311.5
rbcL-petA_8130	+	tatattctttcatatgtatagcgcaacctaatacttctttttcaagtttt	54746	50	26	no	4	828		4	1348		4	1043		4	1018.5		4	863.5		4	973.5		4	2117.5		4	3752		4	2044		4	2780.5		4	1381.5		4	2132.5
rbcL-petA_8100	+	atatttgattcgccaaatacatcattattgtatattctttcatatgtata	54776	50	22	no	4	1108.5		4	1664.5		4	1124		4	1457		4	1259		4	1913.5		4	3193.5		4	6598		4	3496		4	5703.5		4	3622.5		4	8588
rbcL-petA_8070	+	ctaatcagaattattctttattagaccatgatatttgattcgccaaatac	54806	50	28	no	4	19244.5		4	24806		4	23465.5		4	28402.5		3	20195		3	24189		4	27860		4	41623		4	27789		4	43969		4	27884.5		4	43847
rbcL-petA_8040	+	tttcacaggaatctttcacaaaattatcaactaatcagaattattcttta	54836	50	24	no	4	15650		4	19640		4	20608		4	22620.5		4	20638		4	23093		4	12798		4	20910		4	11429.5		4	27690		4	15452		4	26906.5
rbcL-petA_8010	+	cataaattaggaatagatttaattaacctttttcacaggaatctttcaca	54866	50	26	no	4	23445		4	27407		4	26504		4	28576.5		4	12575.5		4	14139		4	26157		4	27916.5		4	20954		4	34310		4	25953		4	25454.5
rbcL-petA_7980	+	caataaaacaaaacaacaaggtctactcgacataaattaggaatagattt	54896	50	28	no	4	5811		4	7731		4	6058.5		4	7860		4	3615.5		4	5010.5		4	5301.5		4	8862		4	7396		4	10780.5		4	7779		4	11343.5
rbcL-petA_7950	+	tccctacaagtcatgaatttagaattcttgcaataaaacaaaacaacaag	54926	50	30	no	4	22289.5		4	25923.5		4	24156		4	27169		4	11908		4	13510		4	15653		4	15478.5		4	14029.5		4	17622		4	17271.5		4	14133
rbcL-petA_7920	+	ttagtctctgtttgtggtgacataagtccctccctacaagtcatgaattt	54956	50	40	no	4	35226		4	38983.5		4	40013.5		4	39354		4	40601		4	34945.5		4	40566.5		4	31054		4	46646		4	40770.5		4	46800.5		4	31869
rbcL-petA_7890	+	ttaacaccagctttgaacccaacacttgctttagtctctgtttgtggtga	54986	50	42	yes	4	18793.5	43454.4	4	24497	41263.5	4	22504	40567.5	4	27475	44822.8	4	23405	50903.6	4	26113.5	48754	4	35248.5	20690.4	4	24377	15367.5	4	33453	16401.3	4	35207.5	26930.7	4	17322.5	10140.8	4	38352.5	23909.3
rbcL-petA_7860	+	tcaggagtatagtaagtcaatttatactctttaacaccagctttgaaccc	55016	50	36	yes	4	42429	98104.6	4	46958.5	79098.3	4	44945	81021.4	4	46190	75354.6	4	40940.5	89041.6	4	36875.5	68846.7	4	40770	23931.4	4	41872	26396.6	4	65301.5	32015.9	4	45022	34438	4	47655	27897.7	4	48268	30090.7
rbcL-petA_7830	+	gccaagatatcagtatccttggtttcatattcaggagtatagtaagtcaa	55046	50	36	yes	4	11418.5	26401.9	4	13507.5	22752.4	3	13190	23777.3	3	15174	24754.9	4	9384	20409.3	4	11310.5	21116.8	4	11174.5	6559.27	4	17930.5	11303.6	4	11177	5479.84	4	5476.5	4189.06	4	15496	9071.52	4	14022.5	8741.74
rbcL-petA_7800	+	actccaggttgaggagttactcggaatgctgccaagatatcagtatcctt	55076	50	46	yes	4	19826	45841.8	4	23283	39218.6	4	20052	36147.3	4	22265	36323.2	4	21847	47515.1	4	22190.5	41429.8	4	30356	17818.5	4	31014.5	19551.9	4	49576.5	24306.3	4	26940	20606.8	4	36038	21097	4	32600	20323.1
rbcL-petA_7770	+	gctaccgcagcccctgcttcttcaggtggaactccaggttgaggagttac	55106	50	58	yes	4	1955.5	4521.52	4	2851.5	4803.15	4	2626	4733.83	4	3933	6416.31	4	4331	9419.5	4	6097	11383.1	4	14145	8302.92	4	15610	9840.72	4	29850	14634.8	4	11860.5	9072.27	4	15138	8861.94	4	15362.5	9577.11
rbcL-petA_7740	+	gttgtccatgtaccagtagaagattcagcagctaccgcagcccctgcttc	55136	50	54	yes	4	28851	66709.4	4	38244.5	64420.2	4	30649.5	55251.2	4	35398.5	57749.3	4	30613.5	66581.4	4	31300	58437.3	4	52879.5	31039.5	4	47124.5	29707.8	0	0		0	0		2	64137.5	37546.8	2	30241.5	18852.8
rbcL-petA_7710	+	tcaaggctggtaagcccatcggtccacacagttgtccatgtaccagtaga	55166	50	52	yes	4	15109.5	34936.3	4	20328	34241.1	4	22024.5	39703.1	4	25190	41095.1	4	24597	53496.1	4	25073.5	46812.4	4	27267	16005.3	4	31748	20014.3	4	57410.5	28147.1	4	18026.5	13788.7	4	40935.5	23964.1	4	26244	16360.7
rbcL-petA_7680	+	tcgatgtggtagcatcgtcctttgtaacgatcaaggctggtaagcccatc	55196	50	50	yes	4	6750	15607.4	4	9063	15266	4	5967	10756.6	4	7559	12331.8	4	4816.5	10475.4	4	6183	11543.7	4	17685.5	10381.1	4	21800.5	13743.3	4	39980.5	19601.6	4	11187.5	8557.48	4	28518.5	16695	4	17748	11064.2
rbcL-petA_7650	+	ataaattgagtttcttctcctggaacgggctcgatgtggtagcatcgtcc	55226	50	48	yes	4	5458.5	12621.2	4	7857	13234.6	4	9977	17985.3	4	13007.5	21220.5	4	10035	21825.2	4	12894	24073.2	4	37825.5	22203	4	34013.5	21442.5	0	0		0	0		4	57602	33720.8	4	21591	13460
rbcL-petA_7620	+	aaaaggtctaagggataagctacatacgcaataaattgagtttcttctcc	55256	50	36	yes	4	30420.5	70338.4	4	29749.5	50111	4	33366.5	60149.1	4	30715.5	50109.4	4	17047	37075.6	4	15458.5	28861.1	4	36908	21664.5	4	23228	14643.2	4	65301.5	32015.9	4	13712	10488.5	4	50763	29717.2	4	14301.5	8915.67
rbcL-petA_7590	+	gtaaacatgttagtaaccgaaccttcttcaaaaaggtctaagggataagc	55286	50	38	yes	4	6330.5	14637.4	4	8111.5	13663.3	4	6251.5	11269.4	4	8152.5	13300	4	5566	12105.5	4	7087	13231.5	4	20293	11911.7	4	16388	10331.2	4	28729	14085.2	4	11301	8644.3	4	24828	14534.6	4	15356.5	9573.37
rbcL-petA_7560	+	ttgaacccaaatacattacccacaatcgaggtaaacatgttagtaaccga	55316	50	38	yes	4	10886.5	25171.8	4	13459.5	22671.6	4	11176.5	20147.6	4	13426	21903.2	4	7147.5	15545.1	4	8696.5	16236.4	4	22006	12917.2	4	13852	8732.46	4	35304.5	17309	4	15210	11634.4	4	28336.5	16588.5	4	16291	10155.9
rbcL-petA_7530	+	agatcctctagacgtagagcagccagggctttgaacccaaatacattacc	55346	50	48	yes	4	23326.5	53935.7	4	28270.5	47619.7	4	27182	49000.4	4	29924.5	48819	4	26638.5	57936.2	4	25944.5	48438.5	4	58964	34611	4	26414	16651.7	1	65331		1	29126		4	57586.5	33711.7	4	34392.5	21440.6
rbcL-petA_7500	+	aaagttttagtataagcaggagggattcgcagatcctctagacgtagagc	55376	50	44	yes	4	2264.5	5235.99	4	3326	5602.42	4	2087.5	3763.09	4	2903	4735.97	4	2538	5519.9	4	3608.5	6737.09	4	12105.5	7105.76	4	9446.5	5955.18	4	21519	10550.3	4	11046.5	8449.63	4	16521.5	9671.86	4	14144.5	8817.8
rbcL-petA_7470	+	tcaacttggataccatgaggtggtccttggaaagttttagtataagcagg	55406	50	42	yes	4	2724.5	6299.6	4	3524	5935.93	4	2758.5	4972.69	4	3596	5866.53	4	3334	7251.13	4	4398.5	8212.02	4	9327.5	5475.11	4	6731	4243.3	4	7067.5	3465.04	4	3309.5	2531.49	4	6750	3951.52	4	6978.5	4350.45
rbcL-petA_7440	+	ggacgtccatacttgttcaatttatctctttcaacttggataccatgagg	55436	50	40	yes	4	12110.5	28002	4	15198	25600	4	15368.5	27704.5	4	18306	29864.5	4	11513.5	25040.7	4	14470.5	27016.5	4	14895	8743.16	4	17622	11109.1	4	29751.5	14586.5	4	11101	8491.32	4	17357.5	10161.3	4	12794	7975.88
rbcL-petA_7410	+	aattttggtttaatagtacatcctaataggggacgtccatacttgttcaa	55466	50	34	yes	4	18694	43224.4	4	23138	38974.4	4	20397.5	36770.1	4	24339	39706.8	4	19364.5	42115.9	4	20941.5	39097.9	4	36415	21375.1	4	29403	18536	4	52970.5	25970.3	4	22203	16983.4	4	42198	24703.1	4	24550	15304.7
rbcL-petA_7380	+	gctctaccatagtttttcgcggataaccccaattttggtttaatagtaca	55496	50	38	yes	4	27388	63326.7	4	31591.5	53213.7	4	29655	53458.4	4	32491.5	53006.8	4	29073.5	63232	4	27600.5	51530.3	4	35989.5	21125.3	4	28950	18250.4	4	54406.5	26674.3	4	27388.5	20949.9	4	41160.5	24095.8	4	27531.5	17163.4
rbcL-petA_7350	+	tcaagtccaccacgtagacattcataaactgctctaccatagtttttcgc	55526	50	42	yes	4	40347	93290.5	4	44102	74286.8	4	46351	83555.9	4	45972.5	74999.8	4	35772	77800.6	4	35123.5	65575.8	4	58293	34217.2	4	36324	22899.1	1	9570		1	9269		4	62993	36876.8	4	29992.5	18697.6
rbcL-petA_7320	+	gagttcacattctcatcatctttggtaaaatcaagtccaccacgtagaca	55556	50	40	yes	4	27924	64566	4	32153.5	54160.3	4	30452.5	54896.1	4	32903.5	53678.9	4	24946.5	54256.2	4	26153.5	48828.7	4	27001.5	15849.5	4	27465.5	17314.6	4	39259	19247.8	4	26118.5	19978.4	4	37418.5	21905.2	4	24795	15457.4
rbcL-petA_7290	+	aaacggtctctccaacgcataaatggttgggagttcacattctcatcatc	55586	50	44	yes	4	33799	78150.2	4	38683.5	65159.7	4	33417.5	60241	4	35918	58596.8	4	37638.5	81860.1	4	33315.5	62200.2	4	38283.5	22471.9	4	33261.5	20968.4	4	57991	28431.7	4	23851.5	18244.4	4	52256	30591.2	4	21301	13279.2
rbcL-petA_7260	+	gatttataaatagcttcggcacaaaataagaaacggtctctccaacgcat	55616	50	38	yes	4	13907.5	32157	4	18378.5	30957.3	4	17783.5	32057.9	4	20537.5	33505	4	17812	38739.4	4	19723	36822.9	4	29625	17389.5	4	27638.5	17423.6	4	43156.5	21158.7	4	24543.5	18773.7	4	44830	26243.9	4	21788.5	13583.1
rbcL-petA_7230	+	tgccctttgatttcacctgtttcagcctgtgatttataaatagcttcggc	55646	50	42	yes	4	20906	48339	4	24529	41317.4	4	22297.5	40195.2	4	26287	42884.7	4	21596	46969.2	4	23056	43045.7	4	25410.5	14915.6	4	20248	12764.6	4	29984.5	14700.7	4	20432.5	15629.1	4	28173	16492.8	4	18861	11758.1
rbcL-petA_7200	+	tcgcatgtacccgcagtagcattcaaataatgccctttgatttcacctgt	55676	50	44	yes	4	36972.5	85488	4	42121	70949.9	4	43922.5	79178.1	4	43201	70478.3	4	38264.5	83221.6	4	34696.5	64778.5	4	57890.5	33980.9	4	28695.5	18090	1	34956		1	28988		3	65285	38218.5	3	30085	18755.2
rbcL-petA_7170	+	ctggcaaatacagctcttttgatcatttcttcgcatgtacccgcagtagc	55706	50	46	yes	4	21597	49936.7	4	28177	47462.2	4	27008.5	48687.6	4	30755	50173.9	4	27935.5	60757	4	28023	52319.1	4	43615.5	25601.7	4	28469.5	17947.5	4	46746.5	22918.8	4	31436.5	24046.2	4	40501.5	23710	4	32579.5	20310.3
rbcL-petA_7140	+	tcatgcattacgataggaactcccaattctctggcaaatacagctctttt	55736	50	40	yes	4	32441.5	75011.4	4	35400.5	59629.7	4	35208.5	63469.6	4	35516	57941	4	32968	71702.2	4	30702	57320.8	4	44931	26373.9	4	38501	24271.5	4	57547	28214	4	39674.5	30347.6	4	56913	33317.5	4	30243.5	18854
rbcL-petA_7110	+	gtatttgcggtgaatccccctgttaagtagtcatgcattacgataggaac	55766	50	44	yes	4	7518.5	17384.3	4	11306.5	19045	4	11609.5	20928.2	4	15427.5	25168.5	4	13892.5	30214.8	4	16593.5	30980.1	4	22498.5	13206.3	4	23171.5	14607.6	4	34509	16919	4	15565.5	11906.3	4	36015.5	21083.8	4	16176.5	10084.6
rbcL-petA_7080	+	ccattatctcggcaataatgagacaaactagtatttgcggtgaatccccc	55796	50	44	yes	4	24328	56251.3	4	28750.5	48428.2	4	24636.5	44411.7	4	27769	45302.5	4	24215.5	52666.4	4	25471.5	47555.4	4	42426	24903.5	4	39263.5	24752.2	4	52903.5	25937.4	4	36880.5	28210.4	4	47874	28025.9	4	34000	21195.9
rbcL-petA_7050	+	tgcattgcacggtggatgtgaagaagtaggccattatctcggcaataatg	55826	50	46	yes	4	4720.5	10914.8	4	6622.5	11155.1	4	6022.5	10856.6	4	7697.5	12557.7	4	5605	12190.3	4	7071	13201.6	4	11506.5	6754.15	4	10505.5	6622.79	4	14426.5	7073	4	8605	6582.09	4	15167	8878.92	4	12774	7963.41
rbcL-petA_7020	+	ccatgattcttctgtctatcaataacagcgtgcattgcacggtggatgtg	55856	50	46	yes	4	1326.5	3067.14	4	1883.5	3172.62	4	1871.5	3373.71	4	2881	4700.08	4	1828	3975.72	4	2678	4999.84	4	8838.5	5188.08	4	11918.5	7513.56	4	14204.5	6964.15	4	6259	4787.6	4	11833.5	6927.45	4	8584	5351.33
rbcL-petA_6990	+	aaagctttagctagtacacggaagtgcataccatgattcttctgtctatc	55886	50	40	yes	4	31657	73197.5	4	35167	59236.4	4	30128	54311.1	4	32373	52813.5	4	34795	75675.7	4	29833	55698.4	4	46270	27159.8	4	30287.5	19093.6	4	51688	25341.5	4	32904	25168.8	4	48054.5	28131.6	4	30985.5	19316.6
rbcL-petA_6960	+	gcgtgaatatgatctccaccagatagacgtaaagctttagctagtacacg	55916	50	44	yes	4	10376.5	23992.6	4	13909	23428.7	4	10688.5	19267.9	4	13828.5	22559.9	4	11807.5	25680.2	4	14091.5	26308.9	4	18807.5	11039.7	4	16709	10533.5	4	27726	13593.4	4	18677.5	14286.7	4	22120.5	12949.6	4	18195.5	11343.2
rbcL-petA_6930	+	tctccttcaagtttacctactactgtacccgcgtgaatatgatctccacc	55946	50	46	yes	4	41119.5	95076.7	4	44166	74394.6	4	40834.5	73611.5	4	41042	66956.1	4	36949.5	80361.6	4	32918.5	61459	4	65319	38341.3	4	35296	22251	0	0		0	0		0	0		0	0
rbcL-petA_6900	+	aaatcaacaaagcccaaagttgactccctgtctccttcaagtttacctac	55976	50	42	yes	0	0		0	0		0	0		0	0		1	63512		1	40739		4	0	0	4	0	0	0	0		0	0		0	0		0	0
rbcL-petA_6870	+	cgatctttttcaacataatcatcgcgcagtaaatcaacaaagcccaaagt	56006	50	38	yes	4	14702.5	33995.2	4	19866	33462.9	4	18821	33928.2	4	23400.5	38175.7	4	19569	42560.7	4	21307	39780.3	4	21375.5	12547.1	4	19127	12057.9	4	25958	12726.6	4	16048.5	12275.7	4	25711.5	15051.8	4	18678.5	11644.3
rbcL-petA_6840	+	caatcttgagtgaaaaagataccgcggcttcgatctttttcaacataatc	56036	50	38	yes	4	33357	77128.2	4	36048.5	60721.2	4	30529.5	55034.9	4	31013	50594.8	4	17317	37662.8	4	19753	36879	4	59237	34771.3	4	37391.5	23572	0	0		0	0		2	65093	38106.1	2	22394.5	13960.9
rbcL-petA_6810	+	gccacaggcagaacaccaggtagtgagacccaatcttgagtgaaaaagat	56066	50	48	yes	4	2781.5	6431.4	4	4077.5	6868.27	4	4135.5	7454.97	4	5491.5	8958.86	4	5374.5	11689	4	6475	12088.9	4	13127	7705.36	4	12950	8163.83	4	16604.5	8140.82	4	8238	6301.37	4	17949	10507.5	4	12436.5	7753.01
rbcL-petA_6780	+	ggcatatgccaaacgtgaataccccctgaagccacaggcagaacaccagg	56096	50	56	yes	4	4279	9893.93	4	6999	11789.3	4	5187.5	9351.39	4	8196.5	13371.8	4	5755.5	12517.7	4	8175	15262.8	4	19617	11514.9	4	29136	18367.7	4	43155.5	21158.2	4	21842	16707.3	4	25603.5	14988.6	4	21239	13240.6
rbcL-petA_6750	+	gaatcatctccaaagatctcggtcaaagcaggcatatgccaaacgtgaat	56126	50	44	yes	4	5596.5	12940.3	4	8157.5	13740.7	4	6304.5	11365	4	8502	13870.2	4	8243.5	17928.8	4	9751.5	18206.1	4	18471.5	10842.5	4	15583	9823.7	4	24328.5	11927.7	4	12309.5	9415.72	4	26460.5	15490.3	4	17449	10877.8
rbcL-petA_6720	+	cctaaagttcctccaccgaattgtagtacagaatcatctccaaagatctc	56156	50	42	yes	4	32811	75865.8	4	33167.5	55868.3	4	33848	61017	4	30501	49759.5	4	32634.5	70976.9	4	28587	53372.1	4	43478.5	25521.3	4	29978.5	18898.8	4	64718	31729.8	4	28728	21974.5	4	56699	33192.2	4	26356.5	16430.9
rbcL-petA_6690	+	acggcacccggtgcatttccccaagggtggcctaaagttcctccaccgaa	56186	50	60	yes	4	20030	46313.5	4	24924.5	41983.6	4	19309	34807.9	4	22283.5	36353.4	4	18079	39320.1	4	20490	38254.9	4	63590.5	37326.7	4	26203	16518.7	0	0		0	0		3	63027	36896.7	3	24873	15506
rbcL-petA_6660	+	acacatgcttccagagctactcggttggctacggcacccggtgcatttcc	56216	50	58	yes	4	8402	19427.1	4	14329.5	24137	4	11775	21226.5	4	17365.5	28330.2	4	14225	30938	4	17630.5	32916.2	4	42325	24844.2	4	34515	21758.6	0	0		0	0		4	61461	35979.9	4	23902.5	14901
rbcL-petA_6630	+	gcaagatcacgtccctcattacgagcttgtacacatgcttccagagctac	56246	50	50	yes	4	31631.5	73138.5	4	34521	58148.2	4	33295	60020.2	4	33273	54281.7	4	11987	26070.6	4	14243.5	26592.7	4	48389	28403.7	4	38879.5	24510.1	1	65272		1	29351		4	56191	32894.8	4	30220	18839.4
rbcL-petA_6600	+	gcttcacggataatttcattaccctcgactgcaagatcacgtccctcatt	56276	50	46	yes	4	35801	82779.3	4	41594	70062.2	4	42326.5	76301	4	41019.5	66919.4	4	39495.5	85898.9	4	33152.5	61895.9	4	0	0	4	0	0	0	0		0	0		0	0		0	0
rbcL-petA_6570	+	gcagcagctagttcaggactccatttgcaagcttcacggataatttcatt	56306	50	44	yes	4	25056.5	57935.8	4	30135	50760.3	4	25215.5	45455.4	4	28203	46010.5	4	24387	53039.4	4	25579	47756.1	4	48425.5	28425.1	4	27952.5	17621.6	4	60209	29519.2	4	23192.5	17740.3	4	51049.5	29884.9	4	30544.5	19041.7
rbcL-petA_6540	+	ttaaatgtgatctctttccatacttcacaagcagcagctagttcaggact	56336	50	40	yes	4	12407	28687.5	4	16763	28236.1	4	12337.5	22240.5	4	16402.5	26759.1	4	13840.5	30101.7	4	16871.5	31499.2	4	28634.5	16808	4	25749.5	16232.8	4	45890	22498.9	4	25115	19210.8	4	31153	18237.3	4	28079	17504.7
rbcL-petA_6510	+	tggccatctaatttatcgatggttgggaagttaaatgtgatctctttcca	56366	50	38	yes	4	35568	82240.5	4	35993.5	60628.5	4	38041.5	68576.6	4	35699	58239.5	4	28554.5	62103.3	4	27041.5	50486.6	4	41568	24399.8	4	26578.5	16755.4	4	63510.5	31137.8	4	19104	14612.9	4	48260.5	28252.2	4	18765	11698.3
rbcL-petA_6480	+	gtgaattactaaatctaattcatctactcttggccatctaatttatcgat	56396	50	30	yes	4	28462.5	65811.1	4	31696.5	53390.5	4	22149	39927.5	4	24160.5	39415.6	4	29998.5	65243.8	4	27932	52149.2	4	39270.5	23051.2	4	26787	16886.8	4	35379.5	17345.8	4	31617.5	24184.7	4	38974.5	22816.1	4	32274.5	20120.2
rbcL-petA_6450	+	gccgagtgcaattaaactaataaaacaaacgtgaattactaaatctaatt	56426	50	28	no	4	10137.5		4	13250.5		4	7789.5		4	9723.5		4	6028		4	7497.5		4	3381.5		4	4306.5		4	2768.5		4	4867.5		4	4181		4	5415
rbcL-petA_6420	+	ctcaatcttttttagtaaaaaaaagattgagccgagtgcaattaaactaa	56456	50	28	no	4	620.5		4	1041		4	1965		4	2882		4	1651		4	2347		4	1748		4	3060.5		4	2815		4	5018		4	3250.5		4	4278.5
rbcL-petA_6390	+	aaaaatagtatatacaacagataacctcggctcaatcttttttagtaaaa	56486	50	26	no	4	2704		4	4244		4	4243.5		4	5956		4	3396.5		4	4953		4	9546		4	12805		4	13580.5		4	23174.5		4	15067.5		4	16226
rbcL-petA_6360	+	ctatctaaatttaagtatgtatctatcaaaaaaaatagtatatacaacag	56516	50	20	no	4	260.5		4	276.5		4	415		4	392.5		4	197		4	191.5		4	166.5		4	0		4	217		4	150.5		4	247.5		4	0
rbcL-petA_6330	+	tcttcttttttttattgaagagttttttttctatctaaatttaagtatgt	56546	50	18	no	4	789.5		4	924.5		4	1130.5		4	1015		4	1098		4	1148.5		4	0		4	0		4	0		4	0		4	0		4	0
rbcL-petA_6300	+	ctacaataacaaaattgtagttgtgtttaatcttcttttttttattgaag	56576	50	22	no	4	692		4	923		4	665		4	577.5		4	629.5		4	639		4	141		4	0		4	0		4	0		4	0		4	0
rbcL-petA_6270	+	tttcgtataggatttcttgtggacacaacactacaataacaaaattgtag	56606	50	32	no	4	396.5		4	450.5		4	399		4	378		4	280		4	267		3	260.5		3	287		4	249.5		4	227		4	196.5		4	224
rbcL-petA_6240	+	tataacactcctaagaattaagaatccatgtttcgtataggatttcttgt	56636	50	30	no	4	472.5		4	549		4	429		4	420		4	294.5		4	207		4	299.5		4	263.5		4	263.5		4	248		4	220.5		4	255.5
rbcL-petA_6210	+	atacttggttcaagccctgacacgaaagaatataacactcctaagaatta	56666	50	36	no	4	556.5		4	704		4	660		4	682		4	598.5		4	630		4	1058.5		4	1535.5		4	1005		4	922.5		4	718		4	1013.5
rbcL-petA_6180	+	aacatgcaggatggggtagaagaagcggggatacttggttcaagccctga	56696	50	52	no	4	213.5		4	276.5		4	356		4	548.5		4	284.5		4	397.5		4	434.5		4	613.5		4	593.5		4	521		4	402		4	627
rbcL-petA_6150	+	tattccaatacggaatgaaaagaaaaggacaacatgcaggatggggtaga	56726	50	40	no	4	0		4	0		4	0		4	0		4	0		4	0		4	0		4	0		4	0		4	0		4	0		4	0
rbcL-petA_6120	+	tcgtatactaatataaaaaaaaactttttttattccaatacggaatgaaa	56756	50	20	no	4	0		4	0		4	0		4	0		3	0		3	0		4	0		4	0		4	0		4	0		4	0		4	0
rbcL-petA_6090	+	aagaatattaagaacttttttagtaaaatctcgtatactaatataaaaaa	56786	50	16	no	4	0		4	0		4	597.5		4	404		4	637		4	472.5		4	125.5		4	300.5		4	193.5		4	195		4	138.5		4	0
rbcL-petA_6060	+	aagaaatatttgttcttcgcttatgaatataagaatattaagaacttttt	56816	50	20	no	4	294.5		4	392.5		4	243		4	175.5		4	177.5		4	0		3	0		3	0		4	0		4	0		4	0		4	0
rbcL-petA_6030	+	ttatattgtgtaaaattctcataaaaaaaaaagaaatatttgttcttcgc	56846	50	20	no	4	561.5		4	853		4	1108.5		4	1375.5		4	751		4	950.5		4	106.5		4	114		4	0		4	0		4	0		4	0
rbcL-petA_6000	+	ttttaattctaaatgaaaagaaggattttcttatattgtgtaaaattctc	56876	50	20	no	4	310.5		4	441		4	423		4	241		4	0		4	0		4	256.5		4	689		4	281		4	102.5		4	151		4	0
rbcL-petA_5970	+	ttattaagtaaagtaattgaaatgaatcaattttaattctaaatgaaaag	56906	50	16	no	4	0		4	0		4	0		4	0		4	0		4	0		4	0		4	0		4	0		4	0		4	0		4	0
rbcL-petA_5940	+	aagcaaaacatatcgatgcaattgctaagattattaagtaaagtaattga	56936	50	26	no	4	0		4	0		4	0		4	0		4	0		4	0		4	0		4	0		4	0		4	0		4	0		4	0
rbcL-petA_5910	+	tttttgaatagttcattttctattcagagtaagcaaaacatatcgatgca	56966	50	28	no	4	0		4	0		4	109		4	0		4	127		4	0		4	107.5		4	130		4	0		4	0		4	141.5		4	0
rbcL-petA_5880	+	ttcaatgaaaaaattgaaaaatgcaaaatttttttgaatagttcattttc	56996	50	18	no	4	0		4	0		4	0		4	0		4	0		4	0		4	0		4	0		4	0		4	0		4	0		4	0
rbcL-petA_5850	+	gaaaatacaataacaatagatgaatagtcattcaatgaaaaaattgaaaa	57026	50	20	no	4	0		4	0		4	0		4	0		4	134		4	0		4	0		4	0		4	0		4	0		4	0		4	0
rbcL-petA_5820	+	ttccatagagcttctggcctctatttaaatgaaaatacaataacaataga	57056	50	30	no	4	352.5		4	505.5		4	347.5		4	293		4	348		4	306		4	937		4	966.5		4	1007.5		4	482		4	740.5		4	693
rbcL-petA_5790	+	cttagaaaacataaaattgaaccacgatttttccatagagcttctggcct	57086	50	36	yes	4	1310.5	3030.15	4	2181	3673.74	4	1408.5	2539.07	4	1804	2943.05	4	647	1407.16	4	714	1333.04	4	3966.5	2328.28	4	4033	2542.45	4	4404.5	2159.43	4	2616.5	2001.4	4	2622	1534.95	4	2861.5	1783.88
rbcL-petA_5760	+	acttagctcacctctgtattccaattctcccttagaaaacataaaattga	57116	50	34	yes	4	2121.5	4905.34	4	3414.5	5751.49	4	2151.5	3878.46	4	2599.5	4240.84	4	1758.5	3824.57	4	2194.5	4097.14	4	4952	2906.75	4	6044.5	3810.52	4	4960	2431.78	4	3859	2951.81	4	4054	2373.25	4	5085	3170.03
rbcL-petA_5730	+	ttcaccaggagcaaaactatccattgctttacttagctcacctctgtatt	57146	50	40	yes	4	1968	4550.42	4	3278.5	5522.41	4	2510	4524.72	4	3023	4931.74	4	1870.5	4068.16	4	2241	4183.96	4	4805.5	2820.76	4	6632.5	4181.2	4	5392	2643.58	4	4225	3231.76	4	3645.5	2134.11	4	4746.5	2959.01
rbcL-petA_5700	+	tataaaacggtcttgacttatagtagtcttttcaccaggagcaaaactat	57176	50	34	yes	4	422.5	976.907	4	638	1074.67	4	506	912.155	4	426	694.978	4	548.5	1192.93	4	547	1021.25	4	2410.5	1414.93	4	3082.5	1943.24	4	2634.5	1291.64	4	1958.5	1498.09	4	1704	997.539	4	2216	1381.47
rbcL-petA_5670	+	ccaaccataaaagtttttatccatatcatatataaaacggtcttgactta	57206	50	28	yes	4	598.5	1383.85	4	930.5	1567.36	4	715	1288.91	4	589	960.897	4	628.5	1366.93	4	553.5	1033.39	4	1579.5	927.144	4	1663.5	1048.69	4	2255	1105.58	4	1551.5	1186.77	4	1453	850.601	4	1803	1124
rbcL-petA_5640	+	ataactagaagaataactagaacgctcatcccaaccataaaagtttttat	57236	50	30	yes	4	1066	2464.81	4	1946	3277.9	4	1268	2285.8	4	1754.5	2862.3	4	903	1963.94	4	1184	2210.53	4	5512.5	3235.76	4	8399	5294.82	4	7974	3909.48	4	4193.5	3207.67	4	7023.5	4111.63	4	5579	3477.99
rbcL-petA_5610	+	ggagctaactaaaagatcaacattattggaataactagaagaataactag	57266	50	30	yes	4	0	0	4	0	0	4	249	448.867	4	197.5	322.202	4	149	324.061	4	102.5	191.368	4	274	160.834	4	212	133.647	4	420.5	206.162	4	242	185.109	4	290.5	170.062	4	377.5	235.337
rbcL-petA_5580	+	gtcatccgatatgaaattgcgaatgtccttggagctaactaaaagatcaa	57296	50	38	yes	4	212.5	491.344	4	326	549.124	4	212.5	383.069	4	171	278.97	4	243	528.501	4	186	347.263	4	1394	818.258	4	1880.5	1185.49	4	1544.5	757.234	4	1010	772.564	4	1082	633.414	4	1401.5	873.706
rbcL-petA_5550	+	attcttattactatccctaacaaaaaaggtgtcatccgatatgaaattgc	57326	50	32	yes	4	956.5	2211.62	4	1524.5	2567.91	4	1361.5	2454.35	4	1789	2918.58	4	740	1609.43	4	868	1620.56	4	2299	1349.48	4	2440	1538.2	4	2929	1436.02	4	2359.5	1804.82	4	2024	1184.87	4	2578	1607.15
rbcL-petA_5520	+	tttttttttatcaaaaaatatagaataactattcttattactatccctaa	57356	50	16	yes	4	382	883.262	4	580.5	977.812	4	588.5	1060.88	4	510.5	832.832	4	555.5	1208.16	4	481	898.029	4	1923	1128.77	4	1979	1247.58	4	2269	1112.44	4	1566.5	1198.24	4	1240.5	726.202	4	1500.5	935.424
rbcL-petA_5490	+	actaaaatcattgtcaatctcaaaaatttttttttttttatcaaaaaata	57386	50	14	yes	4	424.5	981.531	4	641	1079.72	4	528.5	952.715	4	399.5	651.746	4	488.5	1062.44	4	406.5	758.938	4	337	197.814	4	334	210.557	4	447.5	219.399	4	299.5	229.092	4	291	170.354	4	310.5	193.568
rbcL-petA_5460	+	acaataactataaaaaaatttttctaggtcactaaaatcattgtcaatct	57416	50	22	yes	4	327.5	757.247	4	536	902.855	4	711	1281.7	4	605	987	4	606.5	1319.08	4	509.5	951.239	4	1653	970.288	4	2197.5	1385.33	4	2356	1155.1	4	1640	1254.46	4	1531.5	896.556	4	1552.5	967.841
rbcL-petA_5430	+	tttagatctattatttagataactagaactacaataactataaaaaaatt	57446	50	16	yes	4	0	0	4	0	0	4	208	374.957	4	103	168.035	4	258.5	562.212	4	174.5	325.792	4	490.5	287.917	4	479	301.967	4	952.5	466.99	4	425	325.089	4	636	372.321	4	549	342.251
rbcL-petA_5400	+	gtaaggatcatagtgcagatcgttgtcacctttagatctattatttagat	57476	50	34	yes	4	268.5	620.827	4	480	808.527	4	490	883.312	4	431.5	703.951	4	415.5	903.672	4	384	716.93	4	3186	1870.14	4	3766	2374.13	4	4150	2034.65	4	2567	1963.54	4	2835.5	1659.93	4	3122.5	1946.59
rbcL-petA_5370	+	attagtacaattatatttagtatccttaatgtaaggatcatagtgcagat	57506	50	26	yes	4	0	0	4	0	0	4	0	0	4	0	0	4	0	0	4	0	0	4	899.5	527.994	4	959	604.564	4	1169	573.135	4	486	371.749	4	899	526.284	4	875	545.482
rbcL-petA_5340	+	aaaataagaatcaatgcaactattaatgtgattagtacaattatatttag	57536	50	20	yes	4	216	499.436	4	341.5	575.233	4	324	584.068	4	223.5	364.619	4	248	539.376	4	204	380.869	4	741.5	435.25	4	758	477.852	4	804	394.184	4	405.5	310.173	4	540	316.122	4	546	340.381
rbcL-petA_5310	+	aaagttattatcaatacagatgtaagaacgaaaataagaatcaatgcaac	57566	50	26	yes	4	0	0	4	0	0	4	319.5	575.956	4	276	450.268	4	378	822.113	4	367.5	686.124	4	432	253.578	4	689	434.353	4	515.5	252.738	4	538	411.524	4	479	280.412	4	598	372.798
rbcL-petA_5280	+	actttcattaaaattattactatcgattaaaaagttattatcaatacaga	57596	50	18	yes	4	154	356.08	4	176.5	297.302	4	195	351.522	4	111	181.086	4	252	548.076	4	176.5	329.526	4	174.5	102.429	4	0	0	4	131.5	64.4716	4	0	0	4	158	92.4948	4	0	0
rbcL-petA_5250	+	gctttcactacaaatgaaattataaatgtaactttcattaaaattattac	57626	50	20	yes	4	142	328.333	4	176	296.46	4	266.5	480.414	4	181	295.284	4	334.5	727.505	4	267	498.49	4	175.5	103.016	4	0	0	4	108	52.95	4	0	0	4	144	84.2991	4	0	0
rbcL-petA_5220	+	cttgtaatttttactttcacgaatctttccgctttcactacaaatgaaat	57656	50	30	yes	4	1131	2615.1	4	1967	3313.27	4	1432.5	2582.34	4	1621	2644.51	4	1610.5	3502.68	4	2098	3916.98	4	3887.5	2281.91	4	4559	2874.04	4	3935	1929.24	4	3647.5	2790.03	4	2725	1595.24	4	3662.5	2283.23
rbcL-petA_5190	+	taaattactacgattcctattagttcttatcttgtaatttttactttcac	57686	50	24	yes	4	1024.5	2368.85	4	1645	2770.89	4	1343	2421	4	1142	1863.06	4	941.5	2047.67	4	821	1532.81	4	3403	1997.51	4	3526	2222.83	4	3595.5	1762.79	4	2691	2058.39	4	1924.5	1126.62	4	2493	1554.16
rbcL-petA_5160	+	ttgagttatatcgaaatccttagaacttattaaattactacgattcctat	57716	50	26	yes	4	563	1301.77	4	834	1404.81	4	747.5	1347.5	4	652	1063.68	4	415.5	903.672	4	425	793.477	4	1741	1021.94	4	1473	928.596	4	1911	936.921	4	1443.5	1104.15	4	1124.5	658.294	4	1457.5	908.617
rbcL-petA_5130	+	gtcgcattgaatccacaattgattgtagttttgagttatatcgaaatcct	57746	50	34	yes	4	668	1544.55	4	1091.5	1838.56	4	834.5	1504.33	4	776.5	1266.79	4	746	1622.48	4	686.5	1281.7	4	1662.5	975.864	4	1729.5	1090.3	4	0	0	4	0	0	4	1144	669.709	4	1465.5	913.604
rbcL-petA_5100	+	gactttcttatacattaatccataacaattgtcgcattgaatccacaatt	57776	50	30	yes	4	878	2030.12	4	1447.5	2438.21	4	1117	2013.59	4	1013.5	1653.43	4	609.5	1325.6	4	535.5	999.781	4	4046	2374.95	4	4272	2693.12	4	5218.5	2558.52	4	3327	2544.87	4	3345	1958.2	4	3479.5	2169.15
rbcL-petA_5070	+	atgtccacattgttcacaaacattcattttgactttcttatacattaatc	57806	50	28	yes	4	1814.5	4195.5	4	2869.5	4833.47	4	2094	3774.81	4	1854.5	3025.44	4	1268	2757.78	4	1176.5	2196.53	4	3977.5	2334.74	4	4635.5	2922.27	4	4555	2233.22	4	4252	3252.42	4	2877.5	1684.52	4	3773	2352.12
rbcL-petA_5040	+	gattctttctgaactactcattttcaaataatgtccacattgttcacaaa	57836	50	30	yes	4	1465.5	3388.54	4	2314	3897.77	4	1868	3367.4	4	1771.5	2890.03	4	1493.5	3248.22	4	1409	2630.61	4	3210	1884.22	4	3612.5	2277.36	4	3433	1683.12	4	2934.5	2244.64	4	2210	1293.76	4	2853.5	1778.89
rbcL-petA_5010	+	attccaagtacccggatcaatcaaaagctcgattctttctgaactactca	57866	50	40	yes	4	1125	2601.23	4	1852.5	3120.41	4	1442.5	2600.36	4	1344.5	2193.42	4	976	2122.71	4	950	1773.65	4	4470	2623.83	4	6631	4180.26	4	6041.5	2962.01	4	5324	4072.41	4	3856.5	2257.64	4	5003.5	3119.22
rbcL-petA_4980	+	atccgcagagaccatgtcttcatccataggattccaagtacccggatcaa	57896	50	48	yes	4	367	848.579	4	707	1190.89	4	555.5	1001.39	4	681.5	1111.8	4	543	1180.97	4	666.5	1244.36	4	3042	1785.61	4	5583.5	3519.9	4	4046.5	1983.91	4	3343.5	2557.49	4	2646	1549	4	3990.5	2487.71
rbcL-petA_4950	+	aggttcctccttcgaatgaaatttaatgggatccgcagagaccatgtctt	57926	50	44	yes	4	0	0	4	116.5	196.236	4	193	347.917	4	214.5	349.936	4	250.5	544.813	4	278	519.027	4	865	507.743	4	1079.5	680.529	4	1452	711.884	4	830	634.879	4	1119	655.074	4	1158	721.907
rbcL-petA_4920	+	tttttgcgcagagtcaatacggtttttataaggttcctccttcgaatgaa	57956	50	38	yes	4	851	1967.69	4	1371.5	2310.2	4	1389	2503.92	4	1533.5	2501.76	4	1294	2814.32	4	1609	3004.01	4	3760	2207.07	4	4195.5	2644.89	4	5524.5	2708.54	4	4202	3214.17	4	3262	1909.61	4	4649	2898.22
rbcL-petA_4890	+	tgtttgaacagcgtcagtcaatcctgtagttttttgcgcagagtcaatac	57986	50	42	yes	4	525	1213.91	4	828.5	1395.55	4	634.5	1143.8	4	595	970.686	4	683.5	1486.55	4	636.5	1188.35	4	2006	1177.49	4	2556	1611.33	4	2096.5	1027.87	4	1996	1526.77	4	1414	827.77	4	1972.5	1229.67
rbcL-petA_4860	+	taccggaataccgtttagttgacctgtacctgtttgaacagcgtcagtca	58016	50	46	yes	4	284	656.666	4	459	773.154	4	407.5	734.591	4	369	601.988	4	348	756.866	4	284.5	531.163	4	1793.5	1052.76	4	2565.5	1617.32	4	1886	924.664	4	1667.5	1275.5	4	1326	776.254	4	1735.5	1081.92
rbcL-petA_4830	+	cataaaccgaaaatccataaccccaagggctaccggaataccgtttagtt	58046	50	44	yes	4	305	705.223	4	493	830.424	4	377	679.61	4	367	598.726	4	359.5	781.878	4	345	644.117	4	2915	1711.06	4	5308.5	3346.54	4	3000.5	1471.08	4	2936.5	2246.17	4	2529.5	1480.8	4	3276	2042.28
rbcL-petA_4800	+	ttcgcctactacggatcccatactaccccccataaaccgaaaatccataa	58076	50	46	yes	4	9307.5	21520.9	4	17557.5	29574.4	4	10565.5	19046.2	4	17050.5	27816.3	4	9323	20276.6	4	15976	29827.3	4	21048.5	12355.2	4	29770	18767.3	4	30262	14836.8	4	25611	19590.2	4	20419.5	11953.8	4	26116.5	16281.2
rbcL-petA_4770	+	ggtagcatactcgatcaaacgagttattttttcgcctactacggatccca	58106	50	44	yes	4	1125	2601.23	4	2035.5	3428.66	4	1826.5	3292.59	4	2449.5	3996.13	4	897	1950.89	4	1158.5	2162.93	4	4942	2900.88	4	6910.5	4356.46	4	6606	3238.78	4	5364	4103	4	4221	2471.02	4	5099.5	3179.07
rbcL-petA_4740	+	acacactaaaataagaggtaaacattgattggtagcatactcgatcaaac	58136	50	34	yes	4	332	767.652	4	567.5	955.914	4	703	1267.28	4	566.5	924.191	4	681	1481.11	4	562.5	1050.19	4	2837	1665.28	4	4860.5	3064.11	4	3488	1710.09	4	3249.5	2485.59	4	2442	1429.57	4	3339	2081.56
rbcL-petA_4710	+	tccttcttgcattcgtgctcctccggaagaacacactaaaataagaggta	58166	50	44	yes	4	254	587.3	4	381.5	642.61	4	255.5	460.584	4	271.5	442.926	4	269.5	586.136	4	294.5	549.833	4	2258	1325.41	4	3321	2093.6	4	3095	1517.41	4	2671.5	2043.47	4	1859	1088.28	4	2378.5	1482.78
rbcL-petA_4680	+	aattttagccatttgcatcaaacttaaacttccttcttgcattcgtgctc	58196	50	36	yes	4	3477	8039.54	4	5653.5	9522.93	4	3441	6203.01	4	4357.5	7108.85	4	2097	4560.77	4	2362.5	4410.8	4	19266.5	11309.2	4	24666.5	15550	4	28423	13935.2	4	18766	14354.4	4	21288	12462.2	4	19627	12235.6
rbcL-petA_4650	+	acttgattgataatcacataaaaccgaagaaattttagccatttgcatca	58226	50	30	yes	4	765.5	1769.99	4	1178	1984.26	4	979.5	1765.72	4	912.5	1488.66	4	784.5	1706.21	4	737.5	1376.92	4	1541	904.545	4	1884.5	1188.01	4	1663.5	815.578	4	1494	1142.78	4	1196	700.151	4	1501.5	936.047
rbcL-petA_4620	+	tgtaagaattgatatatagaataactttttacttgattgataatcacata	58256	50	20	yes	4	626	1447.44	4	785.5	1323.12	4	781.5	1408.79	4	574.5	937.242	4	584	1270.14	4	476.5	889.628	3	692.5	406.488	3	445	280.533	4	233.5	114.48	4	0	0	4	386.5	226.261	4	510.5	318.25
rbcL-petA_4590	+	actagctgtcactccaccggtagtaggagatgtaagaattgatatataga	58286	50	40	yes	4	0	0	4	0	0	4	0	0	4	0	0	4	123.5	268.601	4	0	0	4	198.5	116.517	4	296	186.602	4	476	233.372	4	368	281.489	4	363	212.504	4	454.5	283.339
rbcL-petA_4560	+	ggcaataatgatatcccccaacataccaaaactagctgtcactccaccgg	58316	50	48	yes	4	4661.5	10778.3	4	8286.5	13958	4	4914.5	8859.26	4	8114.5	13238	4	4377	9519.55	4	7430.5	13872.8	4	9722.5	5706.97	4	15269.5	9626.06	4	13975.5	6851.88	4	11642	8905.14	4	8908	5214.84	4	12657	7890.48
rbcL-petA_4530	+	acccgcaaatgcaatataggcatagggttcggcaataatgatatccccca	58346	50	46	yes	4	1088.5	2516.84	4	1576.5	2655.5	4	1667	3005.06	4	2149.5	3506.7	4	1076	2340.2	4	1574	2938.67	4	4161	2442.45	4	7129	4494.2	4	6423.5	3149.3	4	4738	3624.17	4	4223	2472.19	4	7040.5	4389.1
rbcL-petA_4500	+	ttttttcaatgtttgttcaattactcttttacccgcaaatgcaatatagg	58376	50	30	yes	4	949.5	2195.44	4	1331.5	2242.82	4	1135.5	2046.94	4	1057	1724.39	4	1149.5	2500.05	4	1101.5	2056.51	4	2090.5	1227.09	4	3020	1903.84	4	2894	1418.86	4	2543.5	1945.56	4	1914	1120.48	4	2505.5	1561.95
rbcL-petA_4470	+	ttcagccgcttgtgaaccttcaggcacggcttttttcaatgtttgttcaa	58406	50	44	yes	4	1167.5	2699.5	4	1682.5	2834.05	4	1573	2835.61	4	1475	2406.32	4	702	1526.78	4	633	1181.81	4	4326.5	2539.59	4	5652	3563.08	4	5497.5	2695.3	4	4196.5	3209.96	4	3585	2098.7	4	4313	2688.76
rbcL-petA_4440	+	tgcatccaataagcccttacgtaataaagattcagccgcttgtgaacctt	58436	50	42	yes	4	596	1378.07	4	961	1618.74	4	856	1543.09	4	1135.5	1852.46	4	865	1881.29	4	1217	2272.15	4	2465.5	1447.21	4	3402	2144.66	4	3031.5	1486.28	4	2125.5	1625.83	4	2191	1282.63	4	2403.5	1498.36
rbcL-petA_4410	+	aacaccttttaaaagattacgtggtacaattgcatccaataagcccttac	58466	50	36	yes	4	1178	2723.78	4	1874.5	3157.46	4	1733	3124.04	4	2150.5	3508.34	4	1135.5	2469.6	4	1254.5	2342.16	4	4412.5	2590.08	4	6112.5	3853.39	4	5103.5	2502.13	4	4315.5	3300.99	4	3284.5	1922.78	4	4282.5	2669.74
rbcL-petA_4380	+	aaaagcatggagctgaaataactcgctcagaacaccttttaaaagattac	58496	50	36	yes	4	279	645.105	4	438.5	738.623	4	361.5	651.668	4	363.5	593.016	4	342.5	744.904	4	328.5	613.311	4	1915	1124.08	4	2444	1540.73	4	2037	998.696	4	1721.5	1316.8	4	1412.5	826.892	4	1466.5	914.228
rbcL-petA_4350	+	ctattttatttaatttgtgttcaaaggaaaaaaagcatggagctgaaata	58526	50	26	yes	4	0	0	4	0	0	4	0	0	4	0	0	4	0	0	4	0	0	4	128	75.1342	4	108	68.0844	4	152.5	74.7674	4	0	0	4	176.5	103.325	4	152.5	95.0697
rbcL-petA_4320	+	ttttcgtttaattctgataaactaaccgttctattttatttaatttgtgt	58556	50	22	no	4	445		4	626.5		4	649		4	581.5		4	566		4	495.5		4	495.5		4	690.5		4	376.5		4	661		4	367		4	332.5
rbcL-petA_4290	+	tgatttgaaagaaaaatgcatttttctgggttttcgtttaattctgataa	58586	50	26	no	4	0		4	0		4	179		4	144.5		4	163		4	106		4	401		4	638.5		4	341.5		4	458.5		4	310.5		4	341
rbcL-petA_4260	+	gtagtaaacaagaatatcgataaaaaaaaatgatttgaaagaaaaatgca	58616	50	22	no	4	0		4	0		4	0		4	0		4	0		4	0		4	0		4	0		4	0		4	0		4	0		4	0
rbcL-petA_4230	+	ctttttagcttgttgatagaggtttactaagtagtaaacaagaatatcga	58646	50	30	no	4	0		4	0		4	122		4	0		4	215		4	136.5		4	102		4	0		4	0		4	0		4	0		4	0
rbcL-petA_4200	+	taatttgaacttcccccccaaaaaaattcactttttagcttgttgataga	58676	50	32	no	4	1749.5		4	3110.5		4	1955.5		4	2679.5		4	1983.5		4	2768		4	5072		4	9247.5		4	6880.5		4	7772		4	4384		4	6849
rbcL-petA_4170	+	gaaaatgaacttttttttgtttgtctagtctaatttgaacttccccccca	58706	50	34	no	4	5393		4	9540		4	9340		4	12687		4	6000		4	8525		4	13519		4	20517		4	23142		4	18183.5		4	14639		4	19228.5
rbcL-petA_4140	+	gaattatctatacatatgcaagcaagggaggaaaatgaacttttttttgt	58736	50	30	no	4	0		4	0		4	167.5		4	166		4	167.5		4	191.5		4	126		4	0		4	160.5		4	0		4	136.5		4	0
rbcL-petA_4110	+	ctctctatagatctgcatctatctatatttgaattatctatacatatgca	58766	50	28	no	4	1040		4	1368.5		4	1107.5		4	1124.5		4	861.5		4	934.5		4	913.5		4	1512.5		4	181		4	230.5		4	581		4	703
rbcL-petA_4080	+	aattttcgggaaatgcaaaaagatggaagactctctatagatctgcatct	58796	50	36	no	4	785.5		4	1153		4	875		4	1027		4	355.5		4	320		4	1992		4	3749		4	2045.5		4	2767.5		4	1519		4	2130
rbcL-petA_4050	+	tagaaattagaatctgatctaacaacagggaattttcgggaaatgcaaaa	58826	50	32	no	4	0		4	0		4	0		4	0		4	116.5		4	0		4	641.5		4	1024		4	220		4	175.5		4	473.5		4	604
rbcL-petA_4020	+	tcttccattacaaatttctacaaaattgattagaaattagaatctgatct	58856	50	24	no	4	0		4	0		4	134		4	0		4	187		4	116.5		4	0		4	0		4	0		4	0		4	0		4	0
rbcL-petA_3990	+	agttaatagtcattaataaagaaaaatttttcttccattacaaatttcta	58886	50	18	no	4	182.5		4	209		4	457.5		4	356.5		4	487		4	409.5		4	141.5		4	112		4	0		4	101.5		4	0		4	0
rbcL-petA_3960	+	attattctttttgtcttaatatcttataatagttaatagtcattaataaa	58916	50	14	no	4	384		4	446.5		4	875		4	685		4	854		4	754		4	0		4	0		4	0		4	0		4	0		4	0
rbcL-petA_3930	+	tagatgtatcataatccccttgttagatttattattctttttgtcttaat	58946	50	24	no	4	2169		4	3093.5		4	2749		4	2683.5		4	2010.5		4	2083.5		4	4218.5		4	5183		4	4634		4	5473		4	2822		4	3481
rbcL-petA_3900	+	acttattcatctttcaaaatcaactacaactagatgtatcataatcccct	58976	50	30	no	4	1761		4	2611.5		4	2411.5		4	2729		4	1977.5		4	2222.5		4	4062		4	5979.5		4	4112.5		4	4966		4	2931		4	4565.5
rbcL-petA_3870	+	ggtacaaaaaaagccaaactaaataaatggacttattcatctttcaaaat	59006	50	26	no	4	983.5		4	1378.5		3	1362		3	1352		4	1162.5		4	1254.5		4	1520.5		4	2283.5		4	1655		4	2341		4	1037.5		4	1583.5
rbcL-petA_3840	+	gaatagaaatagaaatagaataaaaaaataggtacaaaaaaagccaaact	59036	50	22	no	4	113		4	128		4	172.5		4	148		4	114.5		4	0		4	0		4	0		4	0		4	0		4	0		4	0
rbcL-petA_3810	+	caacctaatagaaatatatagaatagaaccgaatagaaatagaaatagaa	59066	50	24	no	4	0		4	0		4	0		4	0		4	123.5		4	100.5		4	144		4	141.5		4	0		4	155		4	166.5		4	209
rbcL-petA_3780	+	ttaagtaaatatatatctaatattaatatacaacctaatagaaatatata	59096	50	12	no	4	0		4	0		4	0		4	0		4	174.5		4	124		4	0		4	0		4	0		4	0		4	0		4	0
rbcL-petA_3750	+	atatctattatataattatactaagtatctttaagtaaatatatatctaa	59126	50	12	no	4	420.5		4	490.5		4	482.5		4	461.5		4	560.5		4	619		4	585.5		4	952.5		4	159.5		4	208.5		4	386.5		4	605.5
rbcL-petA_3720	+	agaatatcttgtatttttattatttctattatatctattatataattata	59156	50	10	no	4	1599.5		4	1978		4	1373		4	1422		4	1581		4	1929		4	464		4	880		4	442.5		4	965		4	293.5		4	568
rbcL-petA_3690	+	ttgttatattctgaattctaaagatatcttagaatatcttgtatttttat	59186	50	18	no	4	1208.5		4	1341		4	1411.5		4	1484		4	885		4	1093.5		4	522.5		4	940		4	547		4	900		4	468		4	622
rbcL-petA_3660	+	ggtacctcaatttaatatttgtacctgttattgttatattctgaattcta	59216	50	26	no	4	5373.5		4	6032.5		4	6068		4	6493.5		4	3328.5		4	4012.5		4	2371		4	3036		4	2588		4	3004.5		4	1795.5		4	2217
rbcL-petA_3630	+	gggtaagttattgaaagttgtcataaaatgggtacctcaatttaatattt	59246	50	28	no	4	3266.5		4	3997.5		4	4565		4	4830.5		4	3948.5		4	4929		4	9328.5		4	7112		4	13897.5		4	6740.5		4	13224		4	9921
rbcL-petA_3600	+	gactaggcctactaaaggcacaaaaatagagggtaagttattgaaagttg	59276	50	38	yes	4	623.5	1441.66	4	672	1131.94	4	658.5	1187.06	4	741	1208.87	4	0	0	4	0	0	4	1281.5	752.222	4	795.5	501.492	4	1853	908.485	4	1005	768.739	4	1435.5	840.357	4	1885	1175.12
rbcL-petA_3570	+	aaataaagaagccattgcaattgccggaaagactaggcctactaaaggca	59306	50	42	yes	4	113	261.279	4	116.5	196.236	4	189	340.706	4	273.5	446.189	4	257	558.95	4	387	722.531	4	5025	2949.6	4	4046.5	2550.96	4	5086.5	2493.8	4	3630	2776.64	4	5069	2967.45	4	6920	4313.98
rbcL-petA_3540	+	ctaaaaaatcttatttttttgaatatgaagaaataaagaagccattgcaa	59336	50	22	yes	4	964.5	2230.12	4	1221	2056.69	4	1121.5	2021.7	4	1321	2155.09	4	962.5	2093.34	4	1278	2386.03	4	825	484.263	4	763.5	481.319	4	1585	777.091	4	964.5	737.76	4	1119	655.074	4	1293.5	806.378
rbcL-petA_3510	+	aaaaggtgatatgattcggtctcagccgatctaaaaaatcttattttttt	59366	50	30	no	4	3138.5		4	3703		4	3533.5		4	3987.5		4	3418		4	4124.5		4	16612.5		4	13813.5		4	20497		4	10554.5		4	14171		4	15265
rbcL-petA_3480	+	tatcgaatcgaagtttttaaaataaaaaaaaaaaggtgatatgattcggt	59396	50	24	no	4	190.5		4	190		4	215		4	223		4	417		4	532.5		4	0		4	0		4	0		4	0		4	0		4	0
rbcL-petA_3450	+	gtgttatacaacattctaccaaatgggtcttatcgaatcgaagtttttaa	59426	50	32	no	4	4038.5		4	5250.5		4	3855		4	4374.5		4	4236.5		4	5648.5		4	5821.5		4	8242		4	6412.5		4	10628		4	6040		4	7830
rbcL-petA_3420	+	ttttttttatttatgtttgtaggaatctatgtgttatacaacattctacc	59456	50	24	no	4	5587		4	6682.5		4	5420		4	5803.5		4	4579		4	5327		4	3182.5		4	4115		4	3150.5		4	2819		4	2352		4	1827.5
rbcL-petA_3390	+	aatttttttacgtttacacatgcataagagttttttttatttatgtttgt	59486	50	20	no	4	935.5		4	1340		4	2423		4	1914		4	2279.5		4	2174		4	1667		4	2702		4	1772.5		4	3139.5		4	1685.5		4	2190.5
rbcL-petA_3360	+	cgacgatgatccatttttcaaaagagcgcaaatttttttacgtttacaca	59516	50	34	no	4	821		4	1392		4	1267		4	965		4	827.5		4	812.5		4	2938.5		4	4071.5		4	2859.5		4	4294		4	1826		4	2422.5
rbcL-petA_3330	+	atagattgactggaatttcagacatcggcccgacgatgatccatttttca	59546	50	42	no	4	467		4	865		4	824.5		4	955		4	684		4	839.5		4	8099.5		4	11801.5		4	8933		4	9616		4	7103.5		4	8736.5
rbcL-petA_3300	+	gatcccctatagttatatacatacaaataaatagattgactggaatttca	59576	50	28	no	4	1004		4	1555		4	1591		4	1281.5		4	1305		4	1281		4	1907		4	2785.5		4	2054.5		4	3074.5		4	2060.5		4	2670
rbcL-petA_3270	+	ctaaaaaaataacatctccttcctttatatgatcccctatagttatatac	59606	50	28	no	4	11673.5		4	12886		4	12741.5		4	13026		4	11957.5		4	13359.5		4	21960		4	25943		4	22156.5		4	21047.5		4	15297.5		4	15917
rbcL-petA_3240	+	cttaggagtaattcatagaattgtttatatctaaaaaaataacatctcct	59636	50	24	no	4	804.5		4	1303		4	1378.5		4	1035		4	1240.5		4	1119.5		3	1419		3	2269.5		4	1444.5		4	2662		4	1005		4	1535.5
rbcL-petA_3210	+	aatataaactattttgttgtgaacctttaccttaggagtaattcatagaa	59666	50	26	no	4	758		4	1197		4	1174.5		4	905		4	1270		4	1176.5		4	3533		4	6222		4	3569.5		4	6581		4	2633.5		4	4375
rbcL-petA_3180	+	ccttttttttgttttcaaagtaactcttataatataaactattttgttgt	59696	50	20	no	4	1088		4	1606.5		4	1580.5		4	1157		4	949.5		4	816		4	925		4	1226		4	703		4	1382		4	601.5		4	753
rbcL-petA_3150	+	aattttttggaattgagaaaatatgactttccttttttttgttttcaaag	59726	50	22	no	4	1529.5		4	2332		4	2404.5		4	1838.5		4	1868		4	1759		4	2335		4	2436		4	2035		4	2732		4	1587		4	1339
rbcL-petA_3120	+	ccaactcatatatattagatccagttatacaattttttggaattgagaaa	59756	50	26	no	4	731		4	1113		4	1048		4	734.5		4	926		4	791.5		4	1905.5		4	2476		4	2107		4	2693		4	1562		4	2109
rbcL-petA_3090	+	tataaattctatccatatagattctgatcgccaactcatatatattagat	59786	50	26	yes	4	1651	3817.45	4	2804.5	4723.99	4	2713	4890.67	4	2103	3430.84	4	2313.5	5031.64	4	2136	3987.92	4	13610.5	7989.17	4	15990.5	10080.6	4	17034	8351.4	4	15718.5	12023.3	4	11441.5	6697.97	4	12955	8076.25
rbcL-petA_3060	+	gcagaaattacttgtttttcgagaccccgttataaattctatccatatag	59816	50	34	yes	4	1914	4425.56	4	3140	5289.11	4	2802	5051.1	4	2809.5	4583.43	4	2302.5	5007.71	4	2701.5	5043.71	4	12740	7478.2	4	11247.5	7090.55	4	13576	6656.02	4	10101	7726.4	4	8247	4827.88	4	9635	6006.54
rbcL-petA_3030	+	taatgaacctaaaaataggataaaggcccagcagaaattacttgtttttc	59846	50	32	yes	4	417.5	965.346	4	720.5	1213.63	4	688	1240.24	4	557	908.692	4	557	1211.42	4	603.5	1126.74	4	4938.5	2898.83	4	5413	3412.42	4	4800	2353.33	4	4637.5	3547.29	4	3621	2119.77	4	4978	3103.33
rbcL-petA_3000	+	ataactggaagttccaaccaataagaatcctaatgaacctaaaaatagga	59876	50	32	yes	4	279	645.105	4	414.5	698.196	4	503	906.747	4	378.5	617.487	4	453	985.231	4	400	746.802	4	3538	2076.76	4	5478	3453.39	4	1650.5	809.204	4	2216	1695.05	4	2751.5	1610.76	4	4117.5	2566.88
rbcL-petA_2970	+	cggaaataacgatataacatttctaccaagataactggaagttccaacca	59906	50	36	yes	4	492.5	1138.76	4	834	1404.81	4	990	1784.65	4	824	1344.28	4	983	2137.93	4	923.5	1724.18	4	4978	2922.02	4	7578	4777.26	4	7357	3606.98	4	6295	4815.14	4	5591	3273.03	4	7091	4420.59
rbcL-petA_2940	+	cccttgtggaaaaaaaatgatttgctgggacggaaataacgatataacat	59936	50	36	yes	4	126	291.338	4	214.5	361.31	4	389.5	702.143	4	308.5	503.288	4	530	1152.7	4	511	954.04	4	1421	834.107	4	1612	1016.22	4	2313	1134.01	4	2043.5	1563.1	4	1520	889.824	4	1816.5	1132.42
rbcL-petA_2910	+	acctgcgatcccatagaaagacatcacaatcccttgtggaaaaaaaatga	59966	50	40	yes	4	446	1031.24	4	731.5	1232.16	4	524	944.603	4	469.5	765.945	4	663	1441.96	4	703.5	1313.44	4	4194.5	2462.11	4	5292.5	3336.45	4	4606.5	2258.47	4	4160.5	3182.43	4	3951.5	2313.25	4	5217.5	3252.63
rbcL-petA_2880	+	agtgcaccacaaatagcaactaataaagagacctgcgatcccatagaaag	59996	50	42	yes	4	330	763.028	4	579.5	976.127	4	682.5	1230.33	4	706	1151.77	4	1045.5	2273.86	4	1294	2415.9	4	4118	2417.21	4	5045	3180.42	4	4677.5	2293.28	4	4102	3137.68	4	3869.5	2265.25	4	5702	3554.67
rbcL-petA_2850	+	atcataaccactacccacattccacaaaatagtgcaccacaaatagcaac	60026	50	40	yes	4	2550	5896.12	4	4353	7332.33	4	4273.5	7703.74	4	3705	6044.35	4	3881	8440.8	4	3966	7404.54	4	15825.5	9289.35	4	20243.5	12761.7	4	21047.5	10319.1	4	19531	14939.6	4	14349.5	8400.35	4	17906.5	11163.1
rbcL-petA_2820	+	acgcactattccttcttttcggtcgaaaagatcataaccactacccacat	60056	50	42	yes	4	2652	6131.97	4	4673	7871.34	4	4704.5	8480.7	4	4099	6687.13	4	2699.5	5871.15	4	2389	4460.28	4	21739.5	12760.8	4	28214.5	17786.7	4	31767.5	15574.9	4	29623.5	22659.5	4	22675.5	13274.5	4	26456	16492.9
rbcL-petA_2790	+	actttttccaggaaatccccaacgaaaaatacgcactattccttcttttc	60086	50	38	yes	4	2257.5	5219.8	4	3830	6451.37	4	3828.5	6901.55	4	3267.5	5330.61	4	1846.5	4015.96	4	1684	3144.04	4	19865.5	11660.8	4	26272	16562.2	4	25183	12346.7	4	22710.5	17371.6	4	17059	9986.52	4	19930	12424.5
rbcL-petA_2760	+	tttcataaagaatcgtaaaaagatgcgacgactttttccaggaaatcccc	60116	50	38	yes	4	1421	3285.64	4	2608	4392.99	4	1841.5	3319.63	4	2081.5	3395.77	4	842	1831.27	4	856	1598.16	4	8806.5	5169.29	4	12308.5	7759.42	4	10899.5	5343.79	4	8490.5	6494.51	4	7430.5	4349.89	4	9617	5995.32
rbcL-petA_2730	+	tttaacttctattctgatggactgaatatctttcataaagaatcgtaaaa	60146	50	26	yes	4	794.5	1837.05	4	1098.5	1850.35	4	1326.5	2391.25	4	841	1372.01	4	1452.5	3159.05	4	1123	2096.65	4	3701.5	2172.73	4	5196.5	3275.93	4	4378.5	2146.68	4	4361.5	3336.18	4	4074	2384.96	4	6199.5	3864.82
rbcL-petA_2700	+	ataaaggacacgccgggcagaaacaccctctttaacttctattctgatgg	60176	50	46	yes	4	1403.5	3245.18	4	2441	4111.69	4	2293.5	4134.44	4	2249	3669.03	4	1642	3571.19	4	1684	3144.04	4	15766	9254.42	4	21516	13563.9	4	17173	8419.55	4	16500.5	12621.5	4	12596	7373.83	4	16673	10394.1
rbcL-petA_2670	+	aggaatagccccttgacctcgaatttccatataaaggacacgccgggcag	60206	50	52	yes	4	0	0	4	0	0	4	151	272.204	4	207	337.701	4	272.5	592.661	4	375.5	701.06	4	3377.5	1982.55	4	5018.5	3163.72	4	5149	2524.44	4	4733.5	3620.72	4	3486	2040.74	4	4622.5	2881.7
rbcL-petA_2640	+	tgtagtaaaattctcatcagtacgaattaaaggaatagccccttgacctc	60236	50	38	yes	4	2175.5	5030.2	4	3810	6417.68	4	3225	5813.64	4	4231.5	6903.29	4	1863.5	4052.93	4	2579	4815.01	4	17443.5	10239.1	4	23622	14891.6	4	25467.5	12486.2	4	18184.5	13909.6	4	16237.5	9505.6	4	16594.5	10345.1
rbcL-petA_2610	+	caattcagcagctttttgctcaatttctcgtgtagtaaaattctcatcag	60266	50	36	yes	4	437.5	1011.59	4	883.5	1488.19	4	1257	2265.97	4	997	1626.51	4	1273	2768.65	4	1172.5	2189.06	4	12811.5	7520.17	4	13841.5	8725.84	4	16184	7934.66	4	10007	7654.5	4	10545.5	6173.44	4	10017.5	6244.99
rbcL-petA_2580	+	tacttcaattggtacacgcaagaagtaagccaattcagcagctttttgct	60296	50	40	yes	4	489.5	1131.82	4	768.5	1294.48	4	944	1701.73	4	969	1580.83	4	593	1289.72	4	605.5	1130.47	4	6686	3924.59	4	9197.5	5798.21	4	10125.5	4964.31	4	7639.5	5843.57	4	7173	4199.15	4	8026.5	5003.78
rbcL-petA_2550	+	gccaaagcatttaattaattcatttcaaaatacttcaattggtacacgca	60326	50	30	yes	4	644	1489.06	4	1191.5	2007	4	1321	2381.34	4	993	1619.98	4	1040.5	2262.99	4	958.5	1789.52	4	3718	2182.41	4	5161.5	3253.87	4	6103.5	2992.41	4	3603.5	2756.37	4	4340.5	2540.97	4	4294	2676.91
rbcL-petA_2520	+	aaagaaattctttcgttttttcttcctactgccaaagcatttaattaatt	60356	50	26	no	4	1218		4	2173.5		4	1996.5		4	1645.5		4	1936.5		4	2026		4	7402		4	13391.5		4	7307		4	10867.5		4	4770.5		4	6834.5
rbcL-petA_2490	+	agagatgaatattcaattgaaaaaaaaaagaaagaaattctttcgttttt	60386	50	20	no	4	0		4	0		4	0		4	0		4	0		4	0		4	0		4	0		4	0		4	0		4	0		4	0
rbcL-petA_2460	+	caaatatatcaaaaaaacgagcataaaagaagagatgaatattcaattga	60416	50	24	no	4	0		4	0		4	108.5		4	0		4	0		4	0		4	0		4	0		4	0		4	0		4	0		4	0
rbcL-petA_2430	+	cgagacaaataaactccttttcttttctatcaaatatatcaaaaaaacga	60446	50	26	no	4	1757		4	3011		4	2744.5		4	1908.5		4	2414		4	2127		4	5513.5		4	7784.5		4	5027		4	8077.5		4	4453		4	4755.5
[truncated: 2,047 more rows]
[truncated: 73 more columns]

## Sheet: 20 degrees, 120 µE
Array features							RNA																		Ribosome footprints
							Replicate 1						Replicate 2						Replicate 3						Replicate 1						Replicate 2						Replicate 3
[truncated: 3,715 more rows]
[truncated: 73 more columns]

## Sheet: 20 degrees, 360 µE
Array features							RNA																		Ribosome footprints
[truncated: 3,716 more rows]
[truncated: 73 more columns]

[truncated: 1 more sheets: Statistics]
